# Supplementary material for: Beyond the sandy bottom: evolutionary and taxonomic insights into lizardfishes (Teleostei: Aulopiformes)
Source: PeerJ. 2026 Mar 6;14:e20735. doi: 10.7717/peerj.20735 (PMC12970317; doi:10.7717/peerj.20735)
Supplement: Supplemental Information 1 [file peerj-14-20735-s001.xlsx]

## Sheet: 工作表1
Table S1. List of gene sequences obtained in this study, including species names, sample IDs, voucher IDs, sample locations, and GenBank accession numbers for each sequence.
The source of tissue samples that retrived from other research institute were labeled in Remark.
Species name	Sample ID	Voucher ID	Sample location	COI	12S	RAG1	Rhodopsin	Zic1	Enc1
Ateleopus japonicus	WJC532	NTUM13162	Dashi, Taiwan	–	–	KC442191	KC442218	PV880068	PV880031
Bathypterois atricolor	WJC6291	NTUM16201	South China Sea (CP4167)	–	–	PV879978	PV880001	PV880072	PV880035
Bathysauroides gigas	WIO221	NTUM14319	Walters Shoal (CP4914)	–	–	PV879973	PV879996	PV880058	PV880022
Bathysauroides gigas	WJC6034	NTUM12971	South China Sea (CP4154)	–	–	PV879977	PV880000	PV880071	PV880034
Chlorophthalmus acutifrons	WJC0494	NTUM15071	Pingtung, Taiwan	–	–	KC442195	KC442222	PV880063	PV880026
Hime capitonis	NC783	NTUM14770	New Caledonia (DW4765)	–	–	PV879957	PV879980	PV880037	PV880004
Hime japonica	WJC0480	NTUM12970	Tainan, Taiwan	PV872820	–	KC442194	KC442221	PV880062	PV880025
Lestrolepis japonica	WJC0495	NTUM13165	Pingtung, Taiwan	–	–	KC442196	KC442223	PV880064	PV880027
Paraulopus oblongus	PNG2584	NTUM11079	Papua New Guinea (CP4419)	–	–	PV879959	PV879982	PV880039	PV880006
Harpadon aff. microchir	PNG0814	NTUM13166	Papua New Guinea (CP3991)	PV872636	–	–	–	–	–
Harpadon aff. microchir	PNG0976	NTUM15072	Papua New Guinea (CP4022)	PV872639	–	–	–	–	–
Harpadon aff. microchir	PNG1197	NTUM10971	Papua New Guinea (CP4044)	PV872640	–	–	–	–	–
Harpadon microchir	SYN220	NMMB-P023626	Pingtung, Taiwan	PV872756	–	–	–	–	–
Harpadon microchir	SYN297	FAKU 144057	Kanaya, Chiba, Tokyo Bay, Japan	PV872788	–	–	–	–	–
Harpadon microchir	WJC0431	NTUM16435	Northeast Taiwan	KC442068	PV882407	KC442193	KC442220	PV880060	PV880024
Harpadon microchir	WJC5241	NTUM15060	Northeast Taiwan	PV872821	–	–	–	–	–
Harpadon nehereus	SYN001	NTM S.17173-001	Singapore	PV872659	PV882394	–	–	–	–
Harpadon nehereus	SYN002	NTM S.17173-001	Singapore	PV872660	–	–	–	–	–
Harpadon nehereus	SYN003	NTM S.17173-001	Singapore	PV872661	–	–	–	–	–
Harpadon nehereus	SYN004	NTM S.17242-001	Dubai, UAE	PV872662	–	–	–	–	–
Harpadon nehereus	SYN005	NTM S.17242-002	Dubai, UAE	PV872663	–	–	–	–	–
Harpadon nehereus	SYN006	NTM S.17242-003	Dubai, UAE	PV872664	–	–	–	–	–
Harpadon nehereus	SYN176	NMMB-P012075	West Taiwan	PV872740	–	–	–	–	–
Harpadon nehereus	SYN248	–	Vietnam	PV872762	–	–	–	–	–
Harpadon nehereus	WJC1084	NTUM12685	Kin-Men Is., Taiwan	PV872806	–	–	–	–	–
Harpadon nehereus	WJC1085	NTUM12685	Kin-Men Is., Taiwan	PV872808	PV882409	–	PV879997	PV880065	PV880028
Harpadon nehereus	WJC9428	–	Chandi, Thailand	PV872834	–	–	–	–	–
Harpadon nehereus	WJC8524	NTUM16505	Kimen Island	PV872830	–	–	–	–	–
Harpadon translucens	SYN028	NTM S.17520-007	Kakadu NT	PV872686	PV882399	–	PV879995	PV880052	PV880016
Saurida c.f. isarankurai	SYN201	NMMB-P023629	Kaohsiung, Taiwan	PV872747	–	–	–	–	–
Saurida c.f. isarankurai	WJC6705	NTUM15069	NE Taiwan	PV872828	–	–	–	–	–
Saurida c.f. isarankurai	WJC6706	NTUM15069	NE Taiwan	PV872829	PV882414	–
Saurida c.f. longimanus	SYN019	NTM S.17446-002	Thailand	PV872677	–	–	–	–	–
Saurida c.f. longimanus	SYN020	NTM S.17446-002	Thailand	PV872678	–	–	–	–	–
Saurida c.f. tumbil (nsp.2 ‘B.C. Russell’)	SYN012	–	Dubai, UAE	PV872670	–	–	–	–	–
Saurida c.f. tumbil (nsp.2 ‘B.C. Russell’)	SYN013	NTM S.17301-001	Abu Dhabi, UAE	PV872671	–	–	–	PV880051	–
Saurida cf. nebulosa (sp.1)	PNG3124	NTUM11200	Papua New Guinea (CP4455)	PV872647	PV882392	PV879961	PV879984	PV880041	PV880008
Saurida elongata	SYN254	FAKU 205087	Minoshima, Wakayama Pref., Pacific	PV872763	–	–	–	–	–
Saurida elongata	SYN260	FAKU 205093	Naryu, Maizuru, Kyoto Pref., Sea of Japan	PV872766	–	–	–	–	–
Saurida elongata	SYN267	FAKU 205101	Minoshima, Wakayama Pref., Pacific	PV872767	–	–	–	–	–
Saurida elongata	SYN273	NTUM14486	Tosa Bay, Mimase fishing port, Japan	PV872770	PV882405	PV879971	PV879993	PV880056	PV880020
Saurida elongata	SYN274	NTUM14486	Tosa Bay, Mimase fishing port, Japan	PV872771	–	–	–	–	–
Saurida eso	SYN045	NTM S.18017-002	Hong Kong	PV872694	–	–	–	–	–
Saurida eso	SYN086	MUFS 27245	Miyazaki, Japan	PV872706	–	–	–	–	–
Saurida eso	SYN227	NMMB-P023576	Mazu, Taiwan	PV872758	–	–	–	–	–
Saurida eso	SYN243	–	Vietnam	PV872759	–	–	–	–	–
Saurida eso	SYN258	FAKU 205091	Hiizaki, Wakayama Pref., Pacific	PV872764	–	–	–	–	–
Saurida eso	SYN259	FAKU 205092	Minoshima, Wakayama Pref., Pacific	PV872765	–	–	–	–	–
Saurida eso	WJC1693	NTUM12714	HCMC Vietnam	PV872814	–	–	–	–	–
Saurida eso	WJC6525	NTUM14376	Anping, Tainan, Taiwan	PV872827	PV882413	PV879979	PV880002	PV880073	–
Saurida fortis	SYN017	NTM S.17446-004	Thailand	PV872675	–	–	–	–	–
Saurida fortis	SYN198	NMMB-P023619	Kaohsiung, Taiwan	PV872745	–	–	–	–	–
Saurida fortis	SYN199	NMMB-P023619	Kaohsiung, Taiwan	PV872746	–	–	–	–	–
Saurida fortis	SYN209	NMMB-P023618	Kaohsiung, Taiwan	PV872749	–	–	–	–	–
Saurida fortis	SYN212	NMMB-P023618	Kaohsiung, Taiwan	PV872751	–	–	–	–	–
Saurida fortis	SYN213	NMMB-P023635	Pingtung, Taiwan	PV872752	–	–	–	–	–
Saurida fortis	SYN219	NMMB-P023634	Pingtung, Taiwan	PV872755	PV882404	–	–	–	–
Saurida gracilis (1)	SYN171	NMMB-P016593	Pingtung, Taiwan	PV872739	PV882401	–	–	–	–
Saurida gracilis (3)	PNG0450	NTUM10215	Madang Bay	PV872634	–	–	–	–	–
Saurida gracilis (3)	SYN067	–	New Ireland, PNG	PV872701	–	–	–	–	–
Saurida gracilis (3)	WJC2244	NTUM13168	Dongsha Islands, Taiwan	PV872817	PV882410	PV879974	PV879998	PV880066	PV880029
Saurida grandisquamis	NC006	CP4654	New Caledonia (CP4654)	PV872622	–	–	–	–	–
Saurida grandisquamis	NC007	CP4654	New Caledonia (CP4654)	PV872623	–	–	–	–	–
Saurida grandisquamis	NC008	CP4654	New Caledonia (CP4654)	PV872624	–	–	–	–	–
Saurida grandisquamis	NC009	CP4654	New Caledonia (CP4654)	PV872625	–	–	–	–	–
Saurida grandisquamis	NC038	CP4655	New Caledonia (CP4655)	PV872626	–	–	–	–	–
Saurida grandisquamis	NC039	CP4655	New Caledonia (CP4655)	PV872627	–	–	–	–	–
Saurida grandisquamis	NC040	CP4655	New Caledonia (CP4655)	PV872628	–	–	–	–	–
Saurida grandisquamis	NC041	CP4655	New Caledonia (CP4655)	PV872629	PV882391	PV879956	–	PV880036	PV880003
Saurida grandisquamis	NC042	CP4655	New Caledonia (CP4655)	PV872630	–	–	–	–	–
Saurida lessepsianus	SYN007	NTM S.17242-004	Dubai, UAE	PV872665	PV882395	PV879967		PV880048	PV880014
Saurida lessepsianus	SYN060	NTM S.18029-002	Ranong, Thailand	PV872698	–	–	–	–	–
Saurida lessepsianus	SYN306	NTUM15056	Ranong, Thailand	PV872795	–	–	–	–	–
Saurida longimanus	SYN008	NTM S.17242-005	Dubai, UAE	PV872666	PV882396	–	–	PV880049	PV880015
Saurida longimanus	SYN009	–	Dubai, UAE	PV872667	–	–	–	–	–
Saurida macrolepis	ASIZP00900251	ASIZP0061867	Taiwan	PV872622	–	–	–	–	–
Saurida macrolepis	SYN016	NTM S.17447-002	Thailand	PV872674	–	–	–	–	–
Saurida macrolepis	SYN024	NTM S.17449-002	Thailand	PV872682	–	–	–	–	–
Saurida macrolepis	SYN038	NTM S.18015-004	Hong Kong	PV872692	–	–	–	–	–
Saurida macrolepis	SYN039	NTM S.18015-004	Hong Kong	PV872693	–	–	–	–	–
Saurida macrolepis	SYN083	MUFS 25195	Miyazaki, Japan	PV872704	–	–	–	–	–
Saurida macrolepis	SYN087	MUFS 27659	Miyazaki, Japan	PV872707	–	–	–	–	–
Saurida macrolepis	SYN090	MUFS 32653	Miyazaki, Japan	PV872708	–	–	–	–	–
Saurida macrolepis	SYN092	MUFS 32911	Miyazaki, Japan	PV872709	–	–	–	–	–
Saurida macrolepis	SYN093	MUFS 33026	Kagoshima, Japan	PV872710	–	–	–	–	–
Saurida macrolepis	SYN094	MUFS 33027	Kagoshima, Japan	PV872711	–	–	–	–	–
Saurida macrolepis	SYN095	MUFS 33028	Kagoshima, Japan	PV872712	–	–	–	–	–
Saurida macrolepis	SYN096	MUFS 33029	Kagoshima, Japan	PV872713	–	–	–	–	–
Saurida macrolepis	SYN098	MUFS 33032	Kagoshima, Japan	PV872715	–	–	–	–	–
Saurida macrolepis	SYN099	MUFS 33033	Kagoshima, Japan	PV872716	–	–	–	–	–
Saurida macrolepis	SYN100	MUFS 33034	Kagoshima, Japan	PV872717	–	–	–	–	–
Saurida macrolepis	SYN101	MUFS 33035	Kagoshima, Japan	PV872718	–	–	–	–	–
Saurida macrolepis	SYN102	MUFS 33036	Kagoshima, Japan	PV872719	–	–	–	–	–
Saurida macrolepis	SYN103	MUFS 33037	Kagoshima, Japan	PV872720	–	–	–	–	–
Saurida macrolepis	SYN104	MUFS 33038	Kagoshima, Japan	PV872721	–	–	–	–	–
Saurida macrolepis	SYN105	MUFS 33039	Kagoshima, Japan	PV872722	–	–	–	–	–
Saurida macrolepis	SYN106	MUFS 33721	Mutra, Oman	PV872723	–	–	–	–	–
Saurida macrolepis	SYN245	–	Vietnam	PV872761	–	–	–	–	–
Saurida macrolepis	SYN269	FAKU 205103	northern part of Kii Channel, Wakayama Pref., Pacific	PV872768	–	–	–	–	–
Saurida macrolepis	SYN271	FAKU 205105	Hiizaki, Wakayama Pref., Pacific	PV872769	–	–	–	–	–
Saurida macrolepis	SYN283	NTUM14372	Tosa Bay, Iburi fishing port, Japan	PV872778	–	–	–	–	–
Saurida macrolepis	SYN284	NTUM14372	Tosa Bay, Iburi fishing port, Japan	PV872779	–	–	–	–	–
Saurida macrolepis	SYN289	NTUM14375	Tosa Bay, Saga fishing port, Japan	PV872783	–	–	–	–	–
Saurida macrolepis	SYN290	NTUM14375	Tosa Bay, Saga fishing port, Japan	PV872784	–	–	–	–	–
Saurida macrolepis	SYN293	NTUM14376	Tosa Bay, Saga fishing port, Japan	PV872785	–	–	–	–	–
Saurida macrolepis	SYN294	NTUM14376	Tosa Bay, Saga fishing port, Japan	PV872786	–	–	–	–	–
Saurida macrolepis	SYN296	NTUM14376	Tosa Bay, Saga fishing port, Japan	PV872787	–	–	–	–	–
Saurida macrolepis	SYN301	NTUM15070	Pran Buri, Thailand	PV872792	–	–	–	–	–
Saurida macrolepis	WJC10099	NTUM17269	MiaoLi, Taiwan	PV872804	–	–	–	–	–
Saurida macrolepis	WJC10841	NTUM17600	Hsinchu, Taiwan	PV872807	–	–	–	–	–
Saurida macrolepis	WJC11616	–	Taiwan (CP4227)	PV872810	–	–	–	–	–
Saurida macrolepis	WJC1691	–	Don Son Town, Vietnam	PV872812	–	–	–	–	–
Saurida macrolepis	WJC1692	–	Van Don, Vietnam	PV872813	–	–	–	–	–
Saurida macrolepis	WJC1781	NTUM13169	Xincun Harbor, HaiNan	PV872816	–	–	–	–	–
Saurida macrolepis	WJC4399	NTUM13220	Norheast Taiwan	PV872819	PV882411	–	–	–	–
Saurida macrolepis	WJC9316	–	Rayong, Thailand	PV872833	–	–	–	–	–
Saurida micropectoralis	SYN015	NTM S.17447-001	Thailand	PV872673	–	–	–	–	–
Saurida micropectoralis	SYN021	NTM S.17446-003	Thailand	PV872679	–	–	–	–	–
Saurida micropectoralis	SYN023	NTM S.17448-001	Thailand	PV872681	–	–	–	–	–
Saurida micropectoralis	SYN058	NTM S.18029-001	Ranong, Thailand	PV872697	–	–	–	–	–
Saurida micropectoralis	SYN062	NTM S.18107-001	Pontian Kecil, Malaysia	PV872699	–	–	–	–	–
Saurida micropectoralis	SYN194	NMMB-P023633	Kaohsiung, Taiwan	PV872744	–	–	–	–	–
Saurida micropectoralis	SYN204	NMMB-P023630	Kaohsiung, Taiwan	PV872748	–	–	–	–	–
Saurida micropectoralis	SYN244	NTM	Vietnam	PV872760	–	–	–	–	–
Saurida micropectoralis	SYN303	NTUM15067	Pran Buri, Thailand	PV872793	–	–	–	–	–
Saurida micropectoralis	SYN309	NTUM15057	Ranong, Thailand	PV872796	–	–	–	–	–
Saurida micropectoralis	SYN315	–	India	PV872797	–	–	–	–	–
Saurida micropectoralis	WJC0453	NTUM13167	Wuchi, Taiwan	PV872802	PV882408	KC442192	KC442219	PV880061	–
Saurida micropectoralis	WJC10098	NTUM17268	MiaoLi, Taiwan	PV872803	–	–	–	–	–
Saurida micropectoralis	WJC6522	NTUM15058	Anping, Tainan, Taiwan	PV872824	–	–	–	–	–
Saurida micropectoralis	WJC6523	NTUM15058	Anping, Tainan, Taiwan	PV872825	–	–	–	–	–
Saurida micropectoralis	WJC6524	NTUM15058	Anping, Tainan, Taiwan	PV872826	–	–	–	–	–
Saurida micropectoralis	WJC9282	–	Trat, Thailand	PV872831	–	–	–	–	–
Saurida micropectoralis	WJC9313	–	Rayong, Thailand	PV872832	PV882415	–	–	–	–
Saurida sp. 'big eyes'	SYN018	NTM S.17446-005	Thailand	PV872676	–	–	–	–	–
Saurida sp. 'big eyes'	SYN188	NMMB-P023620	Kaohsiung, Taiwan	PV872741	PV882402	–	–	–	–
Saurida sp. 'big eyes'	SYN192	NMMB-P023631	Kaohsiung, Taiwan	PV872742	PV882403	PV879970	PV879992	PV880055	PV880019
Saurida sp. 'big eyes'	SYN193	NMMB-P023631	Kaohsiung, Taiwan	PV872743	–	–	–	–	–
Saurida sp. 'big eyes'	SYN214	NMMB-P023634	Pingtung, Taiwan	PV872753	–	–	–	–	–
Saurida sp. 'Philippines'	SYN108	KAUM-I.62984	Panay I, Philippines	PV872724	–	–	–	–	–
Saurida tumbil	SYN010	–	Dubai, UAE	PV872668	PV882397	PV879968	–	PV880050	–
Saurida tumbil	SYN011	–	Dubai, UAE	PV872669	–	–	–	–	–
Saurida tumbil	SYN014	NTM S.17301-001	Abu Dhabi, UAE	PV872672	–	–	–	–	–
Saurida tumbil	SYN036	NTM S.18015-003	Hong Kong	PV872690	PV882400	–	–	–	–
Saurida tumbil	SYN037	NTM S.18015-003	Hong Kong	PV872691	–	–	–	–	–
Saurida tumbil	SYN316	–	India	PV872798	–	–	–	–	–
Saurida umeyoshii	PNG3170	NTUM11218	Papua New Guinea (CP4457)	PV872650	–	–	–	–	–
Saurida umeyoshii	PNG3209	NTUM11240	Papua New Guinea (CP4458)	PV872651	PV882393	PV879964	PV879987	PV880045	PV880012
Saurida umeyoshii	PNG3240	NTUM11254	Papua New Guinea (CP4459)	PV872652	–	–	–	–	–
Saurida umeyoshii	PNG3241	NTUM11254	Papua New Guinea (CP4459)	PV872653	–	–	–	–	–
Saurida umeyoshii	SYN276	NTUM14369	Tosa Bay, Mimase fishing port, Japan	PV872772	–	–	–	–	–
Saurida umeyoshii	SYN277	NTUM14369	Tosa Bay, Mimase fishing port, Japan	PV872773	–	–	–	–	–
Saurida undosquamis	SYN025	NTM S.17500-004	Northwest Australia	PV872683	PV882398	–	–	–	–
Saurida undosquamis	SYN033	NTM S.18015-002	Hong Kong	PV872687	–	–	–	–	–
Saurida undosquamis	SYN034	NTM S.18015-002	Hong Kong	PV872688	–	–	–	–	–
Saurida undosquamis	SYN035	NTM S.18015-002	Hong Kong	PV872689	–	–	–	–	–
Saurida undosquamis	SYN046	NTM S.18018-001	Hong Kong	PV872695	–	–	–	–	–
Saurida undosquamis	SYN081	MUFS 24581	Miyazaki, Japan	PV872703	–	–	–	–	–
Saurida undosquamis	SYN097	MUFS 33030	Kagoshima, Japan	PV872714	–	–	–	–	–
Saurida undosquamis	SYN210	NMMB-P023618	Kaohsiung, Taiwan	PV872750	–	–	–	–	–
Saurida undosquamis	SYN216	NMMB-P023635	Pingtung, Taiwan	PV872754	–	–	–	–	–
Saurida undosquamis	SYN278	NTUM14370	Tosa Bay, Mimase fishing port, Japan	PV872774	PV882406	PV879972	PV879994	PV880057	PV880021
Saurida undosquamis	SYN279	NTUM14370	Tosa Bay, Mimase fishing port, Japan	PV872775	–	–	–	–	–
Saurida undosquamis	SYN286	NTUM14373	Tosa Bay, Iburi fishing port, Japan	PV872780	–	–	–	–	–
Saurida weijeni	WJC5713	NTUM17604	South China Sea (CP4146)	PP866716	–	–	–	–	–
Saurida weijeni	WJC5714	NTUM17605	South China Sea (CP4146)	PP866717	–	–	–	–	–
Saurida weijeni	WJC5756	NTUM17606	South China Sea (CP4147)	PP866718	–	–	–	–	–
Saurida weijeni	WJC5757	NTM S.18814-001	South China Sea (CP4147)	PP866719	PV882412	–	–	–	–
Saurida weijeni	WJC5786	NTM S.18815-001	South China Sea (CP4148)	PP866720	–	–	–	–	–
Saurida weijeni	WJC5787	NTM S.18815-001	South China Sea (CP4148)	PP866721	–	–	–	–	–
Saurida weijeni	WJC5788	NTM S.18815-001	South China Sea (CP4148)	PP866722	–	–	–	–	–
Saurida weijeni	WJC5832	MNHN2022-0330	South China Sea (CP4149)	PP866723	–	–	–	–	–
Saurida weijeni	WJC5833	MNHN2022-0330	South China Sea (CP4149)	PP866724	–	–	–	–	–
Saurida weijeni	WJC5834	MNHN2022-0330	South China Sea (CP4149)	PP866725	–	–	–	–	–
Synodus cf. dermatogenys	SYN146	–	Northeast Taiwan	PV872737	PV882427	PV879969	PV879991	PV880054	PV880018
Synodus cf. macrops (=S. pacificus)	SYN065	NTM S.18118-001	FAO, Myanmar	PV872700	–	–	–	–	–
Synodus foetens	WJC278	–	Alabama, United States of America	PV872818	–	JN230900	JN231001	PV880067	PV880030
Synodus fuscus	SYN120	–	NE Taiwan	PV872729	PV882425	–	–	–	–
Synodus fuscus	SYN299	FAKU 145237	off Maizuru, Sea of Japan, Japan	PV872790	–	–	–	–	–
Synodus fuscus	WJC11617	–	Taiwan (CP4227)	PV872811	–	–	–	–	–
Synodus hoshinonis	SYN022	–	Thailand	PV872680	–	–	–	–	–
Synodus hoshinonis	SYN125	–	Pingtung, Taiwan	PV872732	PV882426	–	PV879990	PV880053	PV880017
Synodus jaculum	SYN068	–	New Ireland, PNG	PV872702	–	–	–	–	–
Synodus kaianus	HCH954	–	Tosa Bay, Japan	MW287660	–	–	–	–	–
Synodus kaianus	PNG0925	NTUM10957	Papua New Guinea (CP4016)	PV872637	–	–	–	–	–
Synodus kaianus	PNG0942	NTUM10958	Papua New Guinea (CP4017)	PV872638	–	–	–	–	–
Synodus kaianus	PNG1733	NTUM10993	Papua New Guinea (CP4254)	PV872641	–	–	–	–	–
Synodus kaianus	PNG2551	NTUM11070	Papua New Guinea (CP4418)	PV872642	PV882416	–	–	–	–
Synodus kaianus	SYN122	–	Tosa Bay	PV872730	–	–	–	–	–
Synodus kaianus	WIO819	–	Saya de Malha (CP5426)	PV872800	–	–	–	–	–
Synodus kaianus	WIO834	–	Saya de Malha (CP5431)	PV872801	–	–	–	–	–
Synodus kaianus	WJC5512	NTUM12441	South China Sea (CP4135)	PV872822	PV882432	PV879975	PV879999	PV880069	PV880032
Synodus macrops	HCH951	–	Dashi, Taiwan	MW287658	–	–	–	–	–
Synodus macrops	HCH953	–	Dashi, Taiwan	MW287659	–	–	–	–	–
Synodus macrops	HCH962	–	Tosa Bay, Japan	MW287661	–	–	–	–	–
Synodus macrops	HCH966	–	Dashi, Taiwan	MW287662	–	–	–	–	–
Synodus macrops	HCH967	–	Dashi, Taiwan	MW287663	–	–	–	–	–
Synodus macrops	SYN084	MUFS 25676	Miyazaki, Japan	PV872705	–	–	–	–	–
Synodus macrops	SYN111	KAUM-I.91859	Pan, Philippine	PV872727	–	–	–	–	–
Synodus macrops	SYN280	NTUM14371	Tosa Bay, Mimase fishing port, Japan	PV872776	PV882428	–	–	–	–
Synodus macrops	SYN281	NTUM14371	Tosa Bay, Mimase fishing port, Japan	PV872777	–	–	–	–	–
Synodus macrops	SYN287	NTUM14374	Tosa Bay, Saga fishing port, Japan	PV872781	–	–	–	–	–
Synodus macrops	SYN288	NTUM14374	Tosa Bay, Saga fishing port, Japan	PV872782	–	–	–	–	–
Synodus macrops	SYN110	KAUM-I.62996	Pan, Philippines	PV872726	–	–	–	–	–
Synodus oculeus	NC0507	NTUM15062	New Caledonia (CP4709)	PV872631	–	–	–	–	–
Synodus oculeus	SYN109	KAUM-I.63038	Philippines	PV872725	–	–	–	–	–
Synodus oculeus	SYN113	KAUM-I.62995	Philippines	PV872728	–	–	–	–	–
Synodus oculeus	WJC5903	NTUM12444	South China Sea	PV872823	PV882433	PV879976	–	PV880070	PV880033
Synodus pacificus	HCH984	NMMB-P010956	Pingtung, Taiwan	MW287664	–	–	–	–	–
Synodus pacificus	NC0620	NTUM15065	New Caledonia (DW4734)	PV872632	–	–	–	–	–
Synodus pacificus	PNG3472	NTUM11324	Papua New Guinea (CP4491)	PV872657	PV882422	PV879966	PV879989	PV880047	–
Synodus pacificus	PNG3573	NTUM11361	Papua New Guinea (CP4501)	PV872658	–	–	–	–	–
Synodus pacificus	WJC10655	–	Dashi, Taiwan	PV872805	–	–	–	–	–
Synodus pacificus	WJC11091	–	Kaohsiung, Taiwan	PV872809	PV882431	–	–	–	–
Synodus sp.	WIO790	–	Saya de Malha (CP5416)		PV882430	–	–	–	–
Synodus sp. "cf. fuscus"	SYN298	FAKU 130316	Kushimoto, Wakayama, Japan	PV872789	–	–	–	–	–
Synodus sp. "cf. indicus"	SYN026	NTM S.17504-001	NW Australia	PV872684	PV882424	–	–	–	–
Synodus sp. Comoros Is.	WIO464	NTUM15066	West Indian Ocean (DW4836)	PV872799	PV882429	–	–	PV880059	PV880023
Synodus sp. PNG1	PNG3169	NTUM11217	Papua New Guinea (CP4457)	PV872649	PV882420	–	–	PV880044	PV880011
Synodus sp. PNG2	PNG3261	NTUM11263	Papua New Guinea (DW4464)	PV872654	–	–	–	–	–
Synodus sp. PNG2	PNG3262	NTUM11263	Papua New Guinea (DW4464)	PV872655	–	–	–	–	–
Synodus sp. PNG3	PNG3123	NTUM11200	Papua New Guinea (CP4455)	PV872646	–	–	–	–	–
Synodus sp. PNG3	PNG3125	NTUM11200	Papua New Guinea (CP4455)	PV872648	–	–	–	–	–
Synodus sp. PNG4	PNG3394	NTUM11291	Papua New Guinea (DW4488)	PV872656	PV882421	PV879965	PV879988	PV880046	PV880013
Synodus sp. PNG5	PNG3113	NTUM11197	Papua New Guinea (CP4455)	PV872643	PV882417	PV879960	PV879983	PV880040	PV880007
Synodus sp. PNG5	PNG3114	NTUM11197	Papua New Guinea (CP4455)	PV872644	–	–	–	–	–
Synodus sp. PNG5	PNG3116	NTUM11199	Papua New Guinea (CP4455)	PV872645	–	–	–	–	–
Synodus ulae	SYN124	–	NE Taiwan	PV872731	–	–	–	–	–
Synodus ulae	SYN300	FAKU 131205	Iburi, Tosashimizu, Kochi, Japan	PV872791	–	–	–	–	–
Synodus variegatus	ASIZP00911874	ASIZP0066653	Taiwan	PV872621	–	–	–	–	–
Synodus variegatus	PNG0451	NTUM10216	Madang, Papua New Guinea	PV872635	PV882423	PV879958	PV879981	PV880038	PV880005
Synodus variegatus	SYN047	NTM S.18022-002	Myiek Arch. Myanmar	PV872696	–	–	–	–	–
Synodus variegatus	SYN128	–	Pingtung, Taiwan	PV872733	–	–	–	–	–
Synodus variegatus	SYN129	NMMB-P014219	Pingtung, Taiwan	PV872734	–	–	–	–	–
Synodus variegatus	SYN133	NMMB-P014219	Pingtung, Taiwan	PV872735	–	–	–	–	–
Synodus variegatus	SYN139	NMMB-P016496	Pingtung, Taiwan	PV872736	–	–	–	–	–
Synodus variegatus	SYN150	–	Pingtung, Taiwan	PV872738	–	–	–	–	–
Trachinocephalus gauguini	PNG3127	NTUM11085	Papua New Guinea (CP4455)	MG751098	PV882419	PV879963	PV879986	PV880043	PV880010
Trachinocephalus gauguini	PNG3163	NTUM11212	Papua New Guinea (CP4456)	MG751099	–	–	–	–	–
Trachinocephalus trachinus	PNG3126	NTUM11201	Papua New Guinea (CP4455)	MG751097	PV882418	PV879962	PV879985	PV880042	PV880009
Trachinocephalus trachinus	SYN027	NTM S.17505-001	NW Australia	PV872685	–	–	–	–	–
Trachinocephalus trachinus	SYN224	NMMB-P023606	Kaohsiung, Taiwan	PV872757	–	–	–	–	–
Trachinocephalus trachinus	SYN304	NTUM16605	Ranong, Thailand	PV872794	–	–	–	–	–
Trachinocephalus trachinus	WJC1780	NTUM13170	Xincun Harbor, HaiNan	PV872815	–	–	–	–	–
