# Supplementary material for: Beyond the sandy bottom: evolutionary and taxonomic insights into lizardfishes (Teleostei: Aulopiformes)
Source: PeerJ. 2026 Mar 6;14:e20735. doi: 10.7717/peerj.20735 (PMC12970317; doi:10.7717/peerj.20735)
Supplement: Supplemental Information 2 — Abbrebiations of genes: RAG1, recombination activation gene 1; RH: Rhodopsin; ZIC1: zic family member 1; ENC1: ectodermal-neural cortex 1; COI, mitochondrial cytochrome c oxidase subunit 1; 12S: 12S ribosomal RNA gene. Reverse primers in italics. [file peerj-14-20735-s002.xlsx]

## Sheet: 工作表1
Table S2. Primers used in this study. Abbrebiations of genes: RAG1, recombination activation gene 1; RH: Rhodopsin; ZIC1: zic family member 1;
ENC1: ectodermal-neural cortex 1; COI, mitochondrial cytochrome c oxidase subunit 1; 12S: 12S ribosomal RNA gene
Reverse primers in italics.
Locus/ Primer			Primer sequences (5'-3')			Source
RAG1	R1 2533F		CTGAGCTGCAGTCAGTACCATAAGATGT			López et al. (2004)
	R1 4078R		TGAGCCTCCATGAACTTCTGAAGRTAYTT			López et al. (2004)
RH	RH 1F		ATGAACGGCACAGARGGAC			Chen et al. (2003)
	RH 193F		CNTATGAATAYCCTCAGTACTACC			Chen et al. (2003)
	RH 1039R		TGCTTGTTCATGCAGATGTAGA			Chen et al. (2003)
	RH 1073R		CCRCAGCACARCGTGGTGATCATG			Chen et al. (2003)
ENC1	ENC1_F85		GACATGCTGGAGTTTCAGGA			Li et al. (2007)
	ENC1_R982		ACTTGTTRGCMACTGGGTCAAA			Li et al. (2007)
ZIC1	zic1_F9		GGACGCAGGACCGCARTAYC			Li et al. (2007)
	zic1_R967		CTGTGTGTGTCCTTTTGTGRATYTT			Li et al. (2007)
COI	CoxI_FishF1		TCAACCAACCACAAAGACATTGGCAC			Ward et al. (2005)
	CoxI_FishF2		TCGACTAATCATAAAGATATCGGCAC			Ward et al. (2005)
	CoxI_FishR1		TAGACTTCTGGGTGGCCAAAGAATCA			Ward et al. (2005)
	CoxI_FishR2		ACTTCAGGGTGACCGAAGAATCAGAA			Ward et al. (2005)
12S	MiFish-U-F		GTC GGT AAA ACT CGT GCC AGC			Miya et al. (2015)
	H1478		TGACTGCAGAGGGTGACGGGCGGTGTGT			Kocher et al. (1989)
References:
