# Supplementary material for: Beyond the sandy bottom: evolutionary and taxonomic insights into lizardfishes (Teleostei: Aulopiformes)
Source: PeerJ. 2026 Mar 6;14:e20735. doi: 10.7717/peerj.20735 (PMC12970317; doi:10.7717/peerj.20735)
Supplement: Supplemental Information 3 [file peerj-14-20735-s003.xlsx]

## Sheet: 工作表1
Table S3. The best-fit model for each partition determined using ModelTest-NG
Partition	Best-fit model
RAG1 1st codon	GTR+G
RAG1 2nd codon	HKY+I+G
RAG1 3rd codon	GTR+G
RH 1st codon	GTR+I+G
RH 2nd codon	GTR+I+G
RH 3rd codon	GTR+I+G
ZIC1 1st codon	GTR+G
ZIC1 2nd codon	GTR
ZIC1 3rd codon	GTR+G
ENC1 1st codon	GTR+I+G
ENC1 2nd codon	F81+I
ENC1 3rd codon	GTR+G
