# Supplementary material for: Beyond the sandy bottom: evolutionary and taxonomic insights into lizardfishes (Teleostei: Aulopiformes)
Source: PeerJ. 2026 Mar 6;14:e20735. doi: 10.7717/peerj.20735 (PMC12970317; doi:10.7717/peerj.20735)
Supplement: Supplemental Information 4 [file peerj-14-20735-s004.xlsx]

## Sheet: Sheet1
Table S3. Species list of Genbank sequences included in the high-level phylogenetic analyses, including the species name, Sample ID, family name (newly defined) and source of each sequences.
		Sequences marked with a strikethrough were identified as either contamination or sequencing errors. These sequences were excluded from further analysis to ensure the integrity and reliability of the dataset.
		Taxon	Sample ID	Family	GenBank accession no.				Source	Remark
					RAG1	Zic1	Enc1	mt-genome
	Synodontid-like fishes
		Synodus binotatus	USNM:FISH:423426	Synodontidae	–	–	–	OP056979	Bemis et al. (unpublished)
		Synodus capricornis	USNM:FISH:423281	Synodontidae	–	–	–	OP035260	Bemis et al. (unpublished)
		Synodus dermatogenys	USNM:FISH:434941	Synodontidae	–	–	–	OP035154	Bemis et al. (unpublished)	revised as Synodus c.f. dermatogenys
		Synodus foetens	USNM:FISH:454740	Synodontidae	–	–	–	OR546178	Bemis et al. (unpublished)
		Synodus intermedius	KU T5219	Synodontidae	EU366721	EU366763	EU366627	–	Davis (2010)	revised as Synodus macrostigma
		Synodus intermedius	USNM:FISH:405470	Synodontidae	–	–	–	OP056858	Bemis et al. (unpublished)
		Synodus kaianus	CBM-ZF T99-128	Synodontidae	EU366719	EU366761	EU366625	–	Davis (2010)	revised as Synodus sp.
		Synodus kaianus		Synodontidae	–	–	–	AP004202	Kawaguchi et al. (unpublished)	revised as Synodus sp.
		Synodus macrops		Synodontidae	–	–	–	OR536500	Bemis et al. (unpublished)
		Synodus macrops	USNM:FISH:437799	Synodontidae	–	–	–	OR546137	Bemis et al. (unpublished)
		Synodus poeyi	USNM:FISH:405441	Synodontidae	–	–	–	OR546153	Bemis et al. (unpublished)
		Synodus saurus	USNM:FISH:405444	Synodontidae	–	–	–	OR582706	Bemis et al. (unpublished)
		Synodus synodus	USNM:FISH:405415	Synodontidae	–	–	–	OP056952	Bemis et al. (unpublished)
		Synodus variegatus	KU T6901	Synodontidae	EU366720	EU366762	EU366626	–	Davis (2010)
		Synodus variegatus		Synodontidae	–	–	–	AY524977		revised as Synodus c.f. dermatogenys
		Trachinocephalus myops	KU T5225	Synodontidae	EU366723	EU366765	EU366629	–	Davis (2010)
		Trachinocephalus myops		Synodontidae	–	–	–	KT284892	Oh (unpublished)	revised as Trachinocephalus trachinus
		Trachinocephalus myops		Synodontidae	–	–	–	AP004203	Kawaguchi et al. (unpublished)	revised as Trachinocephalus trachinus
		Trachinocephalus myops	USNM:FISH:454741	Synodontidae	–	–	–	OR546179	Bemis et al. (unpublished)
		Harpadon microchir	CBM-ZF T99-148	Harpadontidae	EU366700	EU366745	EU366605	–	Davis (2010)	revised as Harpadon nehereus
		Harpadon microchir		Harpadontidae	AP002919	–	–	–
		Harpadon nehereus		Harpadontidae	JX534239	–	–	–
		Harpadon nehereus		Harpadontidae	MH204885	–	–	–
		Saurida brasiliensis	USNM:FISH:454754	Harpadontidae	–	–	–	OR546185	Bemis et al. (unpublished)
		Saurida microlepis		Harpadontidae	–	–	–	KJ194275	Wang et al. (2014b)	revised as Saurida eso
		Saurida nebulosa	USNM:FISH:442473	Harpadontidae	–	–	–	MZ329994	Collins et al. (unpublished)
		Saurida umeyoshii		Harpadontidae	–	–	–	KM189365	Wang et al. (2014a)	revised as Saurida weijeni
		Saurida undosquamis	CBM-ZF T99-162	Harpadontidae	EU366712	EU366755	EU366618	–	Davis (2010)	revised as Saurida macrolepis
		Saurida undosquamis		Harpadontidae	–	–	–	KJ511779	Zhao et al. (2014)	revised as Saurida macrolepis
		Saurida undosquamis		Harpadontidae	–	–	–	AP002920	Miya et al. (2001)	revised as Saurida macrolepis
		Saurida wanieso	ASIZP0075079	Harpadontidae	–	–	–	KP027408	Lin et al. (2014)	revised as Saurida elongata
	Aulopiform allies
		Alepisaurus ferox		Alepisauridae	–	–	–	AP004211	Kawaguchi et al. (unpublished)
		Omosudis lowei	KU T5909	Alepisauridae	EU366707	EU366750	EU366613	–	Davis (2010)
		Omosudis lowii		Alepisauridae	–	–	–	AP004210	Kawaguchi et al. (unpublished)
		Anotopterus pharao		Anotopteridae	–	–	–	AP004207	Kawaguchi et al. (unpublished)
		Aulopus (= Hime) japonicus	CBM-ZF T99-124	Aulopidae	EU366687	EU366732	EU366592	–	Davis (2010)	revised as Hime japonicus
		Aulopus filamentosus	USNM T3816	Aulopidae	EU366688	EU366733	EU366593	–	Davis (2010)
		Aulopus japonicus		Aulopidae	–	–	–	AB047821	Kawaguchi et al. (2001)
		Aulopus sp.	SIO T02-68	Aulopidae	EU366701	EU366746	EU366606	–	Davis (2010)
		Bathysaurus ferox	KU T5934	Bathysauridae	EU366689	EU366734	EU366594	–	Davis (2010)
		Bathysaurus ferox		Bathysauridae	–	–	–	AP004204	Kawaguchi et al. (unpublished)
		Chlorophthalmus agassizi		Chlorophthalmidae	–	–	–	AP002918	Miya et al. (2001)
		Chlorophthalmus nigromarginatus		Chlorophthalmidae	–	–	–	KP984503	Zhang et al. (2005)
		Coccorella atlantica		Evermannellidae	–	–	–	AP004209	Kawaguchi et al. (unpublished)
		Evermannella indica		Evermannellidae	–	–	–	AP004208	Kawaguchi et al. (unpublished)
		Odontostomops sp.	CBM-ZF T99-129	Evermannellidae	EU366706	EU366749	EU366612	–	Davis (2010)
		Gigantura chuni	KU T6533	Giganturidae	EU366698	EU366743	EU366603	–	Davis (2010)
		Gigantura chuni		Giganturidae	–	–	–	AP004196	Kawaguchi et al. (unpublished)
		Gigantura indica		Giganturidae	–	–	–	AP004197	Kawaguchi et al. (unpublished)
		Ipnops sp.	CBM-ZF T99-144	Ipnopidae	EU366702	EU366747	EU366607	–	Davis (2010)
		Ipnops sp.		Ipnopidae	–	–	–	AP004198	Kawaguchi et al. (unpublished)
		Scopelosaurus harryi	KU T3244	Notosudidae	EU366713	EU366756	EU366619	–	Davis (2010)
		Lestidium atlanticum		Paralepididae	–	–	–	AP004206	Kawaguchi et al. (unpublished)
		Magnisudis atlantica	KU T5928	Paralepididae	–	EU366748	EU366611	–	Davis (2010)
		Sudis sp.	KU T3798	Paralepididae	EU366718	EU366760	EU366624	–	Davis (2010)
		Paraulopus oblongus	CBM-ZF T99-109	Paraulopidae	EU366709	EU366752	EU366615	–	Davis (2010)
		Pseudotrichonotus altivelis	CBM-ZF T99-156	Pseudotrichonotidae	EU366711	EU366754	EU366617	–	Davis (2010)
		Pseudotrichonotus altivelis		Pseudotrichonotidae	–	–	–	AP004205	Kawaguchi et al. (unpublished)
		Benthalbella dentata	KU T3239	Scopelarchidae	EU366693	EU366738	EU366598	–	Davis (2010)
		Scopelarchoides danae		Scopelarchidae	–	–	–	AP004200	Kawaguchi et al. (unpublished)
		Scopelarchus sp.	KU T3783	Scopelarchidae	EU366715	EU366758	EU366621	–	Davis (2010)
		Scopelarchus sp.		Scopelarchidae	–	–	–	AP004199	Kawaguchi et al. (unpublished)
		Scopelosaurus hoedti		Scopelarchidae	–	–	–	AP004201	Kawaguchi et al. (unpublished)
	Out groups: Ateleopodiformes
		Ateleopus japonicus		Ateleopodidae	–	–	–	AP002916	Miya et al. (2001)
		Ijimaia antillarum	KU T5411	Ateleopodidae	EU366725	EU366769	EU366631	–	Davis (2010)
References:
