# Supplementary material for: Beyond the sandy bottom: evolutionary and taxonomic insights into lizardfishes (Teleostei: Aulopiformes)
Source: PeerJ. 2026 Mar 6;14:e20735. doi: 10.7717/peerj.20735 (PMC12970317; doi:10.7717/peerj.20735)
Supplement: Supplemental Information 11 [file peerj-14-20735-s011.zip]

Archive with 14 entries (13 files):
- NCBI submit/
- __MACOSX/._NCBI submit
- NCBI submit/ENC1_clean_250610.fas
- __MACOSX/NCBI submit/._ENC1_clean_250610.fas
- NCBI submit/Zic1_clean_250610.fas
- __MACOSX/NCBI submit/._Zic1_clean_250610.fas
- NCBI submit/R1_clean_250610.fas
- __MACOSX/NCBI submit/._R1_clean_250610.fas
- NCBI submit/12S_250610.fasta
- __MACOSX/NCBI submit/._12S_250610.fasta
- NCBI submit/RH_clean_250610.fas
- __MACOSX/NCBI submit/._RH_clean_250610.fas
- NCBI submit/COI_250610.fas
- __MACOSX/NCBI submit/._COI_250610.fas
