# Supplementary material for: Beyond the sandy bottom: evolutionary and taxonomic insights into lizardfishes (Teleostei: Aulopiformes)
Source: PeerJ. 2026 Mar 6;14:e20735. doi: 10.7717/peerj.20735 (PMC12970317; doi:10.7717/peerj.20735)
Supplement: Supplemental Information 11 [file peerj-14-20735-s011.zip › NCBI submit/ENC1_clean_250610.fas]

>NC041_Saurida_grandisquamis
CTGCGCGCGAGTTCCTGGAGCGGAACCTGCACCCCTCCAACTGCCTTGGCATGTTGCTGCTGTCGGACGCCCACCAGTGCACGAAGCTGTCGGAGCTGTCCTGGGGCATGTGCCTCAGCAATTTCCCCGCCATCTGCAAGACGGAGGACTTCCTCCAGCTGCCCAAAGACATGGTCGTGCAGCTTCTGTCTCACGAAGAGCTGGAGACGGAAGACGAGAGGCTGGTTTATGAGGCCGCCCTCAACTGGGTCAACTATGACCTGGAGAGGAGACACTGCCACCTGCCAGAACTGCTGAGAACCGTGCGTCTAGCTTTGCTCCCTGCCATCTTCCTCATGGAGAACGTCTCCACAGAGGAGCTGATCAACGCCCAGGCCAAGAGCAAGGAGCTGGTGGACGAGGCCATCCGCTGCAAGCTGAAGATCCTGCAGAACGATGGGGTGGTCAACAGCCCCTGTGCCCGGCCGAGAAAAACCAGCCACGCCCTGTTCCTGCTGGGAGGGCAGACCTTCATGTGTGACAAGCTGTACTTGGTGGACCAAAAGGCCAAAGAGATCATCCCCAAGGCCGACATCCCCAGCCCCAGGAAGGAGTTCAGTGCTTGTGCCATCGGCTGCAAGGTGTACGTGACGGGTGGGCGCGGCTCAGAGAAYGGGGTGTCTAAAGACGTGTGGGTCTACGACACCGTCCACGAGGAGTGGTCCAAGGCAGCACCCATGCTGATCGCCAGGTTTGGCCACGGCTCTGCTGAGCTCAAACACTGCCTCTACGTGGTGGGAGGACACACAGCGGCCACCGGCTGCCTCCCAGCCTCGCCCTCTGTGTCA
>NC783_Hime_capitonis
--------GAGTTCCTTGAGAGGAACCTGCACCCATCCAACTGCCTTGGCATGCTGCTGTTGTCAGACGCCCACCAGTGCACAAAGTTGTCAGAGCTGTCCTGGGGTATGTGCCTCAGCAATTTCCCTGCCATCTGCAAGACGGAGGACTTCCTCCAGTTGCCCAAAGACATGGTAGTGCAGCTTCTGTCCCATGAGGAACTGGAGACTGAAGATGAGAGACTGGTTTACGAGGCTGCCCTCAACTGGGTCAACTATGACCTTGAGAGGAGACACTGCCACCTGCCAGAGCTGCTGAGAACCGTGCGCCTGGCCTTGCTTCCCGCCATCTTCCTGATGGAGAACGTCTCCACAGAGGAGCTGATCAATGCCCAGGCCAAGAGCAAGGAGCTGGTGGACGAGGCCATCCGCTGCAAACTGAAGATCCTGCAGAATGACGGAGTGGTCAACAGTCCCTGTGCCCGGCCCAGAAAGACCAGCCACGCCCTCTTCCTGCTGGGAGGACAGACCTTCATGTGTGACAAGCTGTACCTGGTGGACCAGAAGGCCAAAGAGATCATCCCCAAGGCTGACATCCCCAGCCCCAGGAAGGAGTTCAGTGCCTGTGCCATCGGCTGTAAGGTCTACGTCACAGGCGGGCGGGGCTCAGAGAACGGTGTGTCTAAAGACGTGTGGGTCTACGACACCGTCCATGAGGAGTGGTCCAAGGCAGCACCCATGCTCATTGCCAGGTTTGGCCACGGCTCTGCTGAGCTCAAACACTGCCTCTATGTGGTGGGAGGACACACAGCAGCCACCGGCTGTCTCCCAGCCTCTCCCTCTGTGTCA
>PNG0451_Synodus_variegatus
CCTGTGCTGAGTTCCTTGAGAGGAACTTGCATCCTTCCAACTGCCTTGGCATGCTGTTATTGTCAGATGCCCACCAGTGCACCAAGCTGTCAGAGCTGTCGTGGGGTATGTGCCTCAGCAATTTCCCCGCCATCTGTAAGACAGAGGACTTTCTTCAGCTCCCCAAAGATATGGTGGTGCAGCTACTGTCCCATGAGGAGCTGGAGACTGAAGATGAGAGACTCGTTTATGAAGCTGCCCTCAACTGGGTCAATTATGACCTAGAGAGGAGACACTGTCATCTATCAGAACTCCTTAGAACYGTGCGACTGGCTCTGCTTCCTGCTATCTTCCTCATGGAGAATGTCTCCACCGAGGAGCTGATCAATGCCCAGGCTAAGAGCAAGGAGTTGGTTGATGAAGCCATCCGTTGCAAGTTGAAAATTCTGCAGAATGATGGTGTGGTCAACAGTCCATGTGCCCGGCCCAGAAAGACCAGTCATGCCCTTTTCCTCTTAGGAGGACAGACCTTCATGTGTGACAAACTGTACCTGGTGGATCAAAAGGCCAAAGAGATTATTCCTAAGGCTGACATCCCCAGTCCCAGGAAAGAGTTCAGCGCCTGTGCAATTGGCTGTAAGGTCTATGTTACGGGTGGGCGGGGCTCAGAAAACGGGGTGTCCAAAGATGTATGGGTCTATGATACAGTGCATGAGGAGTGGTCCAAGGCAGCTCCCATGCTCATTGCAAGGTTTGGCCATGGCTCCGCCGAACTCAAACACTGTCTCTATGTGGTGGGAGGTCACACAGCAGCCACCGGCTGCCTTCCAGCATCTCCGTCTGTTTCA
>PNG2584_Paraulopus_oblongus
CGTGCGCTGAGTTCCTAGAGAGGAACCTTCACCCGTCCAATTGCCTTGGCATGCTGCTACTGTCAGACGCCCACCAGTGCACCAAGCTGTCAGAGCTGTCCTGGGGTATGTGCCTCAGCAACTTCCCTGCCATCTGCAAGACTGAGGATTTCCTCCAGCTTCCCAAAGACATGGTGGTGCAGCTTCTGTCCCACGAGGAGCTGGAGACGGAAGATGAGAGACTGGTTTACGAGGCTTCCCTTAACTGGGTCAACTATGACCTGGAGAGGAGACACTGTCACCTGCCAGAGCTGCTGAGAACCGTGCGTCTGGCCTTGCTTCCTGCCATCTTCCTCATGGAGAACGTCTCTACAGAGGAGCTGATCAATGCCCAGGCCAAGAGCAAGGAGTTGGTGGACGAGGCCATCCGGTGCAAGCTGAAGATCCTGCAGAATGACGGTGTGGTGAACAGTCCCTGTGCCCGGCCCAGAAAGACCAGCCATGCCCTTTTCCTGCTGGGAGGGCAGACCTTCATGTGTGACAAGCTGTACTTGGTGGACCAGAAGGCCAAAGAGATCATCCCCAAGGCTGACATCCCTAGCCCCAGGAAGGAGTTCAGTGCCTGTGCCATCGGCTGCAAGGTCTACGTCACAGGTGGAAGGGGGTCAGAGAACGGCGTGTCTAAAGACGTGTGGGTCTACGACACCGTCCATGAGGAGTGGTCCAAGGCAGCACCCATGCTCATTGCCAGGTTTGGCCATGGCTCTGCTGAGCTCAAACACTGCCTCTATGTGGTTGGAGGACACACAGCAGCCACTGGTTGCCTTCCAGCCTCTCCCTCTGTGTCA
>PNG3113_Synodus_nsp
CTTGTGCTGAGTTCCTTGAGAGGAACTTGCATCCTTCCAACTGCCTTGGCATGCTGCTATTGTCAGATGCCCACCAGTGCACCAAGCTGTCAGAGCTGTCGTGGGGTATGTGCCTCAGCAATTTCCCTGCCATCTGTAAGACAGAGGACTTTCTTCAGCTCCCCAAAGATATGGTGGTGCAGCTACTGTCCCATGAGGAGCTGGAGACTGAAGATGAGAGACTCGTTTATGAAGCTGCCCTCAACTGGGTCAATTATGACCTAGAGAGGAGACACTGTCATCTATCAGAACTCCTTAGAACCGTGCGACTGGCTCTTCTTCCTGCTATCTTCCTCATGGAGAATGTCTCCACCGAGGAGCTGATCAATGCCCAGGCTAAGAGCAAGGAGTTGGTTGATGAAGCCATCCGTTGCAAGTTGAAAATTCTGCAGAATGATGGTGTGGTCAACAGTCCATGTGCCCGGCCCAGAAAGACCAGTCATGCCCTTTTCCTCTTAGGAGGACAGACCTTCATGTGTGACAAACTGTACCTGGTGGATCAAAAGGCCAAAGAGATTATTCCTAAGGCTGACATCCCCAGTCCCAGGAAAGAGTTCAGCGCCTGTGCAATTGGCTGTAAGGTCTATGTTACGGGTGGGCGGGGCTCAGAAAACGGGGTGTCCAAAGATGTATGGGTCTATGATACAGTGCATGAGGAGTGGTCCAAGGCAGCTCCCATGCTCATTGCAAGGTTTGGCCATGGCTCCGCCGAACTCAAACACTGTCTCTATGTGGTGGGAGGTCACACAGCAGCCACCGGCTGCCTCCCAGCATCTCCGTCTGTTTCA
>PNG3124_Saurida_sp
--------------CTGGAGAGGAACCTGCACCCCTCTAACTGCCTCGGCATGCTGCTGCTGTCTGATGCCCACCAGTGCACAAAGCTGTCGGAGCTCTCATGGGGTATGTGCCTCAGCAACTTTCCCGCCATCTGCAAGACGGAAGACTTCCTCCAGTTGCCCAAAGACATGGTGGTGCAGCTTCTATCTCATGAAGAGCTGGAAACAGAAGACGAGAGGCTGGTTTATGAGGCTGCCCTCAGCTGGGTCAACTATGACCTAGAGAGGAGACACTGCCACCTGCCAGAGCTGCTGAGAACCGTGCGCCTGGCCTTGCTTCCTGCCATCTTCCTCATGGAGAACGTCTCCACAGAGGAGCTGATCAACACCCAGGCCAAGAGCAAGGAACTGGTGGATGAGGCCATCCGCTGCAAACTGAAGATCCTGCAGAACGATGGAGTGGTCAACAGCCCCTGTGCCCGACCAAGAAAGACCAGCCATGCCCTCTTCCTGCTTGGAGGGCAGACCTTCATGTGTGATAAGCTGTACTTGGTCGACCAAAAGGCCAAAGAGATCATCCCCAAGGCGGACATCCCCAGCCCCAGGAAGGAGTTCAGTGCTTGTGCCATCGGCTGTAAGGTCTACGTGACAGGTGGGCGCGGCTCAGAGAATGGGGTGTCCAAAGATGTGTGGGTCTATGACACTGTCCACGAGGAGTGGTCCAAGGCAGCGCCCATGCTGATCGCCAGATTTGGCCACGGCTCTGCCGAGCTCAAACACTGCCTCTATGTGGTGGGCGGACATACAGCTGCCACTGGCTGTCTCCCAGCCTCTCCCTCTGTTTCA
>PNG3126_Trachinocephalus_myops
CCTGTGCTGAGTTTCTTGAGAGGAACTTGCATCCTTCCAACTGCCTTGGCATGCTATTATTGTCAGATGCCCACCAGTGCACCAAGCTGTCTGAGCTGTCATGGGGTATGTGCCTCAGCAATTTCCCTGCTATCTGCAAGACGGAAGACTTTCTTCAGCTGCCCAAAGATATGGTGGTGCAGCTTCTGTCCCATGAGGAGCTGGAGACTGAAGATGAGAGACTAGTTTATGAAACTGCCCTGAACTGGGTCAATTATGACCTCGAGAGAAGGCATTGCCATCTACCAGAGCTCCTCAGAACCGTGCGACTCGCTCTGCTTCCTGCCATCTTCCTCATGGAGAACGTCTCCACAGAGGAACTGATCAATGCCCAGGCTAAGAGCAAGGAGTTGGTTGATGAAGCCATCCGTTGCAAGCTGAAAATTCTGCAGAATGATGGTGTGGTCAACAGTCCATGTGCCCGCCCCAGAAAAACTAGTCACGCTCTTTTCCTCTTAGGAGGACAGACCTTCATGTGTGACAAACTGTACCTAGTGGATCAAAAGGCCAAAGAGATTATTCCCAAGGCTGACATCCCCAGCCCCAGGAAAGAGTTCAGCGCCTGTGCCATCGGCTGTAAAGTCTATGTTACTGGTGGGCGGGGTTCAGAAAACGGGGTGTCCAAAGATGTGTGGGTCTATGATACTGTACATGAGGAATGGTCCAAGGCAGCACCCATGCTAATTGCAAGATTTGGCCATGGCTCAGCAGAACTCAAACACTGTCTCTACGTTGTAGGAGGTCACACCGCAGCCACTGGCT--------------------------
>PNG3127_Trachinocephalus_gauguini
CCTGTGCTGAGTTTCTTGAGAGGAACTTGCATCCTTCCAACTGCCTTGGCATGCTATTATTGTCAGATGCCCACCAGTGCACCAAGCTGTCTGAGCTGTCATGGGGTATGTGCCTCAGCAATTTCCCTGCTATCTGCAAGACGGAAGACTTTCTTCAGCTGCCCAAAGATATGGTGGTGCAGCTTCTGTCCCATGAGGAGCTGGAGACTGAAGATGAGAGACTAGTTTATGAAACTGCCCTGAACTGGGTCAATTATGACCTCGAGAGAAGGCATTGCCATCTACCAGAGCTCCTCAGAACCGTGCGACTCGCTCTGCTTCCTGCCATCTTCCTCATGGAGAACGTCTCCACAGAGGAACTGATCAATGCCCAGGCTAAGAGCAAGGAGTTGGTTGATGAAGCCATCCGTTGCAAGCTGAAAATTCTGCAGAATGATGGTGTGGTCAACAGTCCATGTGCCCGCCCCAGAAAAACTAGTCACGCTCTTTTCCTCTTAGGAGGACAGACCTTCATGTGTGACAAACTGTACCTAGTGGATCAAAAGGCCAAAGAGATTATTCCCAAGGCTGACATCCCCAGCCCCAGGAAAGAGTTCAGCGCCTGTGCCATCGGCTGTAAAGTCTATGTTACGGGTGGGCGGGGTTCAGAAAACGGGGTGTCCAAAGATGTGTGGGTCTATGATACTGTACATGAGGAATGGTCCAAGGCAGCACCCATGCTAATTGCAAGATTTGGCCATGGCTCAGCAGAACTCAAACACTGTCTCTACGTTGTAGGAGGTCACACCGCAGCCACTGGCTGCCTCCCCGCATCCCCTTCTGTGTCA
>PNG3169_Synodus_sp
-----------------------AACTTGCATCCTTCCAACTGCCTTGGCATGCTATTATTGTCAGATGCCCACCAGTGCACCAAGCTGTCCGAGCTGTCGTGGGGTATGTGCCTCAGCAATTTCCCTGCTATCTGCAAGACAGAGGACTTCCTTCAGCTGCCCAAAGATATGGTGGTGCAGCTTCTGTCCCATGAGGAGCTGGAGACCGAAGATGAGAGACTAGTCTATGAAGCTGCCCTCAACTGGGTCAATTATGACCTAGAGAGGAGGCACTGCCATCTACCAGAGCTCCTTAGAACTGTGCGACTGGCTCTACTTCCTGCCATCTTTCTCATGGAGAATGTTTCCACAGAGGAGCTGATCAACAACCAGGCTAAGAGCAAGGAGTTGGTTGACGAAGCTATTCGTTGCAAGTTGAAGATTCTGCARAACGATGGTGTGGTCAACAGTCCATGTGCCCGGCCCAGAAAGACCAGTCATGCCCTTTTCCTCTTAGGAGGACAGACCTTCATGTGTGACAAACTGTACTTAGTGGATCAAAAGGCCAAAGAAATTATTCCTAAGGCTGACATCCCCAGCCCCAGGAAGGAGTTCAGCGCCTGTGCCATCGGCTGTAAGGTCTATGTTACGGGTGGGCGGGGCTCAGAAAATGGAGTGTCCAAAGATGTGTGGGTGTATGATACTGTACATGAGGAGTGGTCCAAGGCAGCACCCATGCTYATAGCACGGTTTGGCCATGGCTCTGCCGAACTCAAACACTGTCTCTATGTGGTGGGAGGTCACACAGCAGCCACTGGCTGCCTCCCAGCTTCTCCGTCTGTTTCA
>PNG3209_Saurida_umeyoshii
--------------CTGGAGAGGAACCTGCACCCCTCCAACTGCCTCGGCATGTTGCTGCTGTCGGACGCCCACCAGTGCACAAAGCTGTCAGAGCTGTCCTGGGGTATGTGTCTCAGCAATTTTCCTGCCATCTGCAAGACGGAGGACTTCCTCCAGCTGCCCAAAGACATGGTCGTACAGCTTCTGTCTCACGAAGAGCTGGAGACGGAAGACGAGAGGCTGGTTTATGAGGCCGCCCTCAGCTGGGTCAACTATGACCTGGAGAGGAGACACTGCCACCTGCCAGAACTGCTGAGAACCGTGCGTCTAGCCTTGCTCCCTGCCATCTTCCTCATGGAGAACGTCTCCACAGAGGAGCTGATCAACGCCCAGGCCAAGAGCAAGGAGCTGGTAGACGAGGCCATCCGCTGCAAGCTGAAGATCCTGCAGAACGATGGAGTGGTCAACAGCCCCTGTGCCCGGCCTAGAAAAACCAGCCACGCCCTCTTCCTGCTGGGAGGGCAGACCTTCATGTGTGACAAGCTGTACTTGGTGGACCAAAAGGCCAAAGAGATCATCCCCAAGGCCGACATCCCCAGCCCCAGGAAGGAGTTCAGTGCTTGTGCCATCGGCTGTAAGGTGTACGTGACAGGTGGGCGCGGCTCAGAGAATGGGGTGTCTAAAGACGTGTGGGTCTACGACACCGTCCATGAGGAGTGGTCCAAGGCAGCACCCATGCTGATCGCCAGGTTTGGCCACGGCTCTGCTGAGCTCAAACACTGCCTCTACGTGGTGGGAGGACACACAGCAGCCACCGGCTGCCTCCCAGCCTCGCCCTCTGTGTCA
>PNG3394_Synodus_sp
-----------------------AACTTGCATCCTTCCAACTGCCTTGGCATGCTGTTATTGTCAGATGCCCACCAGTGCACCAAGCTGTCAGAGCTGTCGTGGGGTATGTGCCTCAGCAATTTCCCCGCCATCTGTAAGACAGAGGACTTTCTTCAGCTCCCCAAAGATATGGTGGTGCAGCTTCTGTCCCATGAGGAGCTGGAGACTGAAGACGAGAGACTCGTTTATGAAGCTGCCCTCAACTGGGTCAATTATGACCTAGAGAGGAGACACTGCCATCTACCAGAGCTCCTTAGAACCGTGCGGCTGGCTCTGCTTCCTGCCATCTTCCTCATGGAGAATGTCTCCACTGAGGAGCTGATCAATGCCCAGGCTAAGAGCAAGGAGTTGGTTGATGAAGCCATCCGTTGCAAGTTGAAGATTCTGCAGAATGATGGTGTGGTCAACAGTCCATGTGCCCGGCCCAGAAAGACCAGTCATGCCCTTTTCCTCTTAGGAGGACAGACCTTCATGTGTGACAAACTGTACCTGGTGGATCAAAAGGCCAAAGAGATTATTCCCAAGGCTGACATCCCCAGCCCCAGGAAGGAGTTCAGCGCCTGTGCAATTGGCTGTAAGGTCTACGTTACAGGTGGGCGGGGCTCAGAAAACGGGGTGTCCAAAGATGTGTGGGTCTATGATACTGTGCATGAGGAGTGGTCCAAGGCAGCACCCATGCTGATCGCAAGGTTTGGCCATGGCTCTGCTGAACTCAAACACTGTCTCTACGTGGTGGGAGGTCACACAGCAGCCACTGGCTGCCTCCCGGCATCTCCGTCTGTTTCA
>SYN007_Saurida_lessepsianus
--------------CTGGAGAGGAACCTGCACCCCTCCAACTGCCTCGGCATGTTGCTGCTGTCGGACGCCCACCAGTGCACGAAGCTGTCGGAGCTGTCCTGGGGCATGTGCCTCAGCAATTTCCCCGCCATCTGCAAGACGGAGGACTTCCTCCAGCTGCCCAAAGACATGGTCGTGCAGCTTCTGTCTCACGAAGAGCTGGAGACGGAAGACGAGAGGCTGGTTTATGAGGCCGCCCTCAGCTGGGTCAACTATGACCTGGAGAGGAGACACTGCCACCTGCCAGAACTGCTGAGAACCGTGCGTCTAGCTTTGCTCCCTGCCATCTTCCTCATGGAGAACGTCTCCACAGAGGAGCTGATCAACGCCCAGGCCAAGAGCAAGGAGCTGGTGGACGAGGCCATCCGCTGCAAGCTGAAGATCCTGCAGAACGATGGGGTGGTCAACAGCCCCTGTGCCCGGCCGAGAAAAACCAGCCACGCCCTCTTCCTGCTGGGAGGGCAGACCTTCATGTGTGACAAGCTGTACTTGGTGGACCAAAAGGCCAAAGAGATCATCCCCAAGGCCGACATCCCCAGCCCCAGGAAGGAGTTCAGCGCTTGTGCCATCGGCTGCAAGGTGTACGTGACGGGTGGGCGCGGCTCAGAGAACGGGGTGTCTAAAGACGTGTGGGTCTACGACACCGTCCACGAGGAGTGGTCCAAGGCAGCACCCATGCTGATCGCCAGGTTTGGCCACGGCTCTGCTGAGCTCAAACACTGCCTCTACGTGGTGGGAGGCCACACTGCGGCCACCGGCTGCCTCCCAGCCTCGCCCTCTGTGTCA
>SYN008_Saurida_longimanus
-----------------GAGAGGAACCTGCACCCCTCCAACTGCCTCGGCATGTTGCTGCTGTCGGACGCCCACCAGTGCACAAAGCTGTCAGAGCTGTCCTGGGGTATGTGCCTCAGCAATTTTCCCGCCATCTGCAAGACGGAGGACTTCCTCCAGCTGCCCAAAGACATGGTCGTGCAGCTTCTGTCTCACGAAGAGCTGGAGACGGAAGACGAGAGGCTGGTTTATGAGGCCGCCCTCAGCTGGGTCAACTATGACCTGGAGAGGAGACACTGCCACCTGCCAGAACTGCTGAGAACCGTGCGTCTAGCCTTGCTCCCTGCCATCTTCCTCATGGAGAACGTCTCCACAGAGGAGYTGATCAACGCCCAGGCSAAGAGCAAGGAGCTGGTAGACGAGGCCATCCGCTGCAAGCTGAAGATCCTGCAGAACGATGGAGTGGTCAACAGCCCCTGTGCCCGGCCTAGAAAAACCAGCCACGCCCTCTTCCTGCTGGGAGGGCAGACCTTCATGTGTGACAAGCTGTACTTGGTGGACCAAAAGGCCAAAGAGATCATCCCCAAGGCCGACATCCCCAGCCCCAGGAAGGAGTTCAGTGCTTGTGCCATCGGCTGTAAGGTGTACGTGACAGGTGGGCGCGGCTCAGAGAATGGGGTGTCTAAAGACGTGTGGGTCTACGACACCGTCCATGAGGAGTGGTCCAAGGCAGCACCCATGCTGATCGCCAGGTTTGGCCACGGCTCTGCTGAGCTCAAACACTGCCTCTACGTGGTGGGAGGACACACAGCAGCCACCGGCTGCCTCCCAGCCTCGCCCTCTGTGTCA
>SYN028_Harpadon_translucens
CCTGCGCCGAGTTCCTGGAGAGGAACCTGCACCCGTCCAACTGCCTCGGCATGTTGCTGCTGTCGGACGCCCACCAGTGCACAAAGCTGTCAGAGCTGTCCTGGGGTATGTGCCTCAGCAATTTCCCCGCCATCTGCAAGACGGAGGACTTCCTGCAACTGCCCAAAGACATGGTTGTGCAGCTTCTGTCACACGAAGAACTGGAGACGGAAGACGAGAGGCTGGTTTACGAGGCCGCCCTCAGCTGGGTCAACTATGACCTGGAGAGGCGACACTGCCACCTGCCAGAGCTGCTGAGGACCGTGCGTCTAGCCCTGCTCCCCGCCATCTTCCTCATGGAGAACGTCTCCACAGAGGAGCTGATCAACGCTCAGGCCAAGAGCAAGGAGCTGGTGGACGAGGCCATCCGCTGCAAGCTGAAGATCCTGCAGAACGACGGTGTGGTCAACAGCCCCTGTGCCCGGCCTCGAAAGACCAGCCACGCCCTCTTCCTCCTGGGAGGSCAGACCTTCATGTGTGACAAGCTTTACTTGGTGGACCAAAAGGCCAAGGAGATCATCCCCAAGGCTGACATCCCCAGCCCCAGGAAGGAGTTCAGTGCTTGTGCCATCGGCTGTAAGGTGTACGTGACAGGTGGGCGCGGCTCAGAGAACGGGGTCTCCAAAGACGTGTGGGTCTATGACACCGTCCATGAGGAGTGGTCCAAGGCAGCGCCCATGCTGATCGCCAGGTTTGGCCACGGCTCCGCCGAGCTCAAACACTGCCTCTACGTGGTGGGAGGACACACAGCGGCCACCGGCTGCCTCCCAGCTTCGCCCTCCGTGTCA
>SYN125_Synodus_tectus
-----------------GAGAGGAACTTGCATCCTTCCAACTGCCTTGGCATGCTGTTATTGTCAGATGCCCACCAGTGCACCAAGCTGTCAGAGCTGTCGTGGGGTATGTGCCTCAGCAATTTCCCCGCCATCTGTAAGACAGAGGACTTTCTTCAGCTCCCCAAAGATATGGTGGTGCAGCTTCTGTCCCACGAGGAGCTGGAGACTGAAGATGAGAGACTCGTTTATGAAGCTGCCCTCAACTGGGTCAATTATGACCTAGAGAGGAGACACTGCCATCTACCAGAGCTCCTTAGAACCGTGCGGCTGGCTCTGCTTCCTGCTATCTTCCTCATGGAGAACGTCTCCACAGAGGAGCTGATCAATGCCCAGGCTAAGAGCAAGGAGTTGGTTGATGAAGCCATCCGCTGCAAGTTGAAGATTCTGCAGAATGATGGTGTGGTCAACAGTCCATGTGCCCGGCCCAGAAAGACCAGTCATGCCCTTTTCCTCTTAGGAGGACAGACCTTCATGTGCGACAAACTGTACCTGGTAGATCAAAAGGCCAAAGAGATTATTCCCAAGGCTGACATCCCCAGCCCCAGGAAGGAGTTCAGTGCCTGTGCAATAGGCTGTAAGGTCTACGTTACGGGTGGGCGGGGCTCAGAAAACGGGGTGTCCAAAGATGTGTGGGTCTATGATACTGTGCATGAGGAGTGGTCCAAGGCGGCACCCATGCTGATCGCAAGGTTTGGCCATGGCTCTGCTGAACTCAAACACTGTCTCTATGTGGTGGGAGGTCACACAGCAGCCACTGGCTGCCTCCCAGCATCCCCGTCTGT----
>SYN146_Synodus_dermatogenys
CCTGTGCTGAGTTCCTTGAGAAGGACTTGCATCCTTCCAACTGCCTTGGCATGCTGTTATTGTCAGATGCCCACCAGTGCACCAAGCTGTCAGAGCTGTCGTGGGGTATGTGCCTCAGCAATTTCCCCGCCATCTGTAAGACAGAGGACTTTCTTCAGCTCCCCAAAGATATGGTGGTGCAGCTACTGTCCCATGAGGAGCTGGAGACTGAAGATGAGAGACTTGTTTATGAAGCTGCCCTCAATTGGGTCAATTATGACCTAGAGAGGAGACACTGTCATCTATCAGAACTCCTTCGAACCGTGCGACTGGCTCTGCTTCCTGCTATCTTCCTCATGGAGAATGTCTCCACCGAGGAGCTGATCAATGCCCAGGCTAAGAGCAAGGAGTTGGTTGATGAAGCCATCCGTTGCAAGTTGAAAATTCTACAGAATGATGGTGTGGTCAACAGTCCATGTGCCCGGCCCAGAAAGACCAGTCATGCCCTTTTCCTCTTAGGAGGACAGACCTTCATGTGTGACAAACTGTACCTGGTGGATCAAAAGGCCAAAGAGATTATTCCTAAGGCTGACATCCCCAGTCCCAGGAAGGAGTTCAGCGCCTGTGCAATTGGCTGTAAGGTCTATGTTACGGGTGGGCGGGGCTCAGAAAACGGGGTGTCCAAAGATGTATGGGTCTATGATACAGTGCATGAGGAGTGGTCCAAGGCAGCTCCCATGCTCATTGCAAGGTTTGGCCATGGCTCCGCCGAACTCAAACACTGTCTCTATGTGGTGGGAGGACACACAGCAGCCACCGGCTGCCTCCCAGCATCTCCGTCTGTTTCA
>SYN192_Saurida_sp
-----------------GAGAGGAACCTGCACCCCTCCAACTGCCTCGGCATGTTGCTGCTGTCGGACGCCCACCAGTGCACAAAGCTGTCAGAGCTGTCCTGGGGTATGTGCCTCAGCAATTTTCCCGCCATCTGCAAGACGGAGGACTTCCTCCAGCTGCCCAAAGACATGGTCGTGCAGCTTCTGTCTCACGAAGAGCTGGAGACGGAAGACGAGAGGCTGGTTTATGAGGCCGCCCTCAGCTGGGTCAACTATGACCTGGAGAGGAGACACTGCCACCTGCCAGAACTGCTGAGAACCGTGCGTCTAGCCTTGCTCCCTGCCATCTTCCTCATGGAGAACGTCTCCACAGAGGAGCTGATCAACGCCCAGGCCAAGAGCAAGGAGCTGGTAGACGAGGCCATCCGCTGCAAGCTGAAGATCCTGCAGAACGATGGAGTGGTCAACAGCCCCTGTGCCCGGCCTAGAAAAACCAGCCACGCCCTCTTCCTGCTGGGAGGGCAGACCTTCATGTGTGACAAGCTGTACTTGGTGGACCAAAAGGCCAAAGAGATCATCCCCAAGGCCGACATCCCCAGCCCCAGGAAGGAGTTCAGTGCTTGTGCCATCGGCTGTAAGGTGTACGTGACAGGTGGGCGCGGCTCAGAGAACGGGGTGTCTAAAGACGTGTGGGTCTACGACACCGTCCATGAGGAGTGGTCCAAGGCAGCACCCATGCTGATCGCCAGGTTTGGCCACGGCTCTGCCGAGCTCAAACACTGCCTCTACGTGGTGGGAGGGCACACAGCGGCCACTGGCTGCCTCCCAGCCTCGCCCTCTGTGTCA
>SYN273_Saurida_elongata
CCTGCGCCGAGTTCCTGGAGAGGAACCTGCACCCCTCCAACTGCCTCGGCATGTTGCTGCTGTCGGACGCCCACCAGTGCACAAAGCTGTCAGAGCTGTCCTGGGGTATGTGCCTCAGCAATTTTCCCGCCATCTGCAAGACGGAGGACTTCCTCCAGCTGCCCAAAGACATGGTCGTGCAGCTTCTGTCTCACGAAGAGCTGGAGACGGAAGACGAGAGGCTGGTTTATGAGGCCGCCCTCAGCTGGGTCAACTATGACCTGGAGAGGAGACACTGCCACCTGCCAGAACTGCTGAGAACCGTGCGTCTAGCCTTGCTCCCTGCCATCTTCCTCATGGAGAACGTCTCCACAGAGGAGCTGATCAACGCCCAGGCCAAGAGCAAGGAGCTGGTGGACGAGGCCATCCGCTGCAAGCTGAAGATCCTGCAGAACGATGGAGTGGTCAACAGCCCCTGTGCCCGGCCTAGAAAAACCAGCCACGCCCTCTTCCTGCTCGGAGGGCAGACCTTCATGTGTGACAAGCTGTACTTGGTGGACCAAAAGGCCAAAGAGATCATCCCCAAGGCCGACATCCCAAGCCCCAGGAAGGAGTTCAGTGCTTGTGCCATCGGCTGTAAGGTGTACGTGACAGGTGGGCGCGGCTCAGAGAACGGGGTGTCTAAAGACGTGTGGGTCTATGACACCGTCCATGAGGAGTGGTCCAAGGCAGCACCCATGCTGATCGCCAGGTTTGGCCACGGCTCTGCCGAGCTCAAACACTGCCTCTACGTGGTGGGAGGACACACAGCGGCCACCGGCTGCCTCCCAGCCTCGCCCTCTGTGTCA
>SYN278_Saurida_undosquamis
CCTGCGCCGAGTTCCTGGAGAGGAACCTGCACCCCTCCAACTGCCTCGGCATGTTGCTGCTGTCGGACGCCCACCAGTGCACAAAGCTGTCAGAGCTGTCCTGGGGTATGTGCCTCAGCAATTTTCCCGCCATCTGCAAGACGGAGGACTTCCTCCAGCTGCCCAAAGACATGGTCGTGCAGCTTCTGTCTCACGAAGAGCTGGAGACGGAAGACGAGAGGCTGGTTTATGAGGCCGCCCTCAGCTGGGTCAACTATGACCTGGAGAGGAGACACTGCCACCTGCCAGAACTGCTGAGAACCGTGCGTCTAGCCTTGCTCCCTGCCATCTTCCTCATGGAGAACGTCTCCACAGAGGAGCTGATCAACGCCCAGGCCAAGAGCAAGGAGCTGGTGGACGAGGCCATCCGCTGCAAGCTGAAGATCCTGCAGAACGATGGGGTGGTCAACAGCCCCTGTGCCCGGCCGAGAAAAACCAGCCACGCCCTCTTCCTGCTGGGAGGGCAGACCTTCATGTGTGACAAGCTGTACTTGGTAGACCAAAAGGCCAAAGAGATCATCCCCAAGGCCGACATCCCCAGCCCCAGGAAGGAGTTCAGTGCTTGTGCCATCGGCTGTAAGGTGTACGTGACAGGTGGGCGCGGCTCAGAGAACGGGGTGTCTAAAGACGTGTGGGTCTACGACACCGTCCACGAGGAGTGGTCCAAGGCAGCACCCATGCTGATCGCCAGGTTTGGCCACGGCTCTGCTGAGCTCAAACACTGCCTCTACGTGGTGGGAGGACACACAGCGGCCACCGGCTGCCTCCCAGCCTCGCCCTCTGTGTCA
>WIO221_Bathysauroides_sp
CGTGCGCCGAGTTCCTGGAGAGGAACCTGCACCCATCCAACTGCCTTGGCATGCTGCTACTGTCAGATGCCCACCAGTGCACCAAGCTATCAGAGCTGTCCTGGGGTATGTGCCTCAGCAACTTCCCTGCCATCTGCAAGACGGAGGACTTCCTCCAGCTGCCCAAAGACATGGTGGTGCAGCTCCTGTCCCACGAAGAGCTGGAGACGGAAGACGAGAGACTGGTTTATGAGGCCGCCCTCAACTGGGTCAACTATGACCTGGAGAGGAGACACTGCCACCTGCCAGAGCTGCTGAGAACCGTACGCCTGGCCTTGCTTCCCGCCATCTTCCTCATGGAGAACGTCTCCACGGAGGAGCTGATCAATGCCCAGGCAAAGAGCAAGGAGTTGGTGGACGAAGCCATCCGCTGCAAGCTGAAGATCCTGCAGAATGACGGTGTAGTCAACAGTCCCTGTGCCCGGCCCAGAAAGACCAGCCACGCCCTTTTCCTGCTTGGAGGGCAGACCTTCATGTGTGACAAGCTGTACTTGGTGGACCAGAAGGCCAAAGAGATCATCCCCAAGGCAGACATCCCCAGCCCCAGGAAGGAGTTCAGCGCCTGCGCCATTGGTTGTAAGGTCTACGTCACAGGCGGGAGAGGCTCAGAGAACGGCGTATCTAAAGACGTGTGGGTCTATGACACCGTCCATGAGGAGTGGTCCAAGGCAGCACCCATGCTCATTGCCAGGTTTGGCCATGGCTCTGCTGAGCTCAAACACTGCCTCTATGTGGTTGGAGGACACACAGCAGCCACTGGCTGCCTCCCAGCCTCTCCGTCTGTGTCA
>WIO464_Synodus_variegatus
CCTGTGCTGAGTTCCTCGAGAGGAACTTGCATCCTTCCAACTGCCTTGGCATGCTGTTATTGTCAGATGCCCACCAGTGCACCAAGCTGTCAGAGCTGTCGTGGGGTATGTGCCTCAGCAATTTCCCCGCCATCTGTAAGACAGAGGACTTTCTTCAGCTCCCCAAAGATATGGTGGTGCAGCTACTGTCCCATGAGGAGCTGGAGACTGAAGATGAGAGACTCGTTTATGAAGCTGCCCTCAACTGGGTCAATTATGACCTAGAGAGGAGACACTGTCATCTATCAGAACTCCTTAGAACCGTGCGACTGGCTCTGCTTCCTGCTATCTTCCTCATGGAGAATGTCTCCACCGAGGAGCTGATCAATGCCCAGGCTAAGAGCAAGGAGTTGGTTGATGAAGCCATCCGTTGCAAGTTGAAAATTCTGCAGAATGATGGCGTGGTCAACAGTCCATGTGCCCGGCCCAGAAAGACCAGTCATGCCCTTTTCCTCTTAGGAGGACAGACCTTCATGTGTGACAAACTGTACCTGGTGGATCAAAAGGCCAAAGAGATTATTCCTAAGGCTGACATCCCCAGCCCCAGGAAGGAGTTCAGCGCCTGTGCAATTGGCTGTAAGGTCTATGTTACGGGTGGGCGGGGCTCAGAAAACGGGGTGTCCAAAGATGTATGGGTCTATGATACAGTGCATGAGGAGTGGTCCAAGGCAGCTCCCATGCTCATCGCAAGGTTTGGCCATGGCTCCGCCGAACTCAAACACTGTCTCTATGTGGTGGGAGGTCACACAGCAGCCACCGGCTGCCTCCCGGCATCTCCATCTGTTTCA
>WJC0431_Harpadon_microchir
--------------CTGGAGAGGAACCTGCACCCGTCCAACTGCCTCGGCATGTTGCTGCTGTCGGACGCCCACCAGTGCACAAAGCTGTCAGAGCTGTCCTGGGGTATGTGCCTCAGCAATTTCCCCGCCATCTGCAAGACGGAGGACTTCCTGCAACTGCCCAAAGACATGGTCGTGCAGCTTCTGTCACACGAAGAGCTGGAGACGGAAGACGAGAGGCTGGTTTACGAGGCCGCCCTCAGCTGGGTCAACTATGACCTGGAGAGGCGACACTGCCACCTGCCAGAGCTGCTGAGGACCGTGCGTCTAGCCCTGCTCCCCGCCATCTTCCTCATGGAGAACGTCTCCACAGAGGAGCTGATCAACGCTCAGGCCAAGAGCAAGGAGCTGGTGGACGAGGCCATCCGCTGCAAGCTGAAGATCCTGCAGAACGACGGGGTGGTCAACAGCCCCTGTGCCCGGCCTCGAAAGACCAGCCACGCCCTCTTCCTCCTGGGAGGGCAGACCTTCATGTGTGACAAGCTTTACTTGGTGGACCAAAAGGCCAAGGAGATCATCCCCAAGGCTGACATCCCCAGCCCCAGGAAGGAGTTCAGTGCTTGTGCCATCGGCTGTAAGGTGTACGTGACAGGTGGGCGTGGCTCAGAGAACGGGGTGTCCAAAGACGTGTGGGTCTATGACACCGTCCATGAGGAATGGTCCAAGGCAGCGCCCATGCTGATCGCCAGGTTTGGCCACGGCTCCGCCGAGCTCAAACACTGCCTCTACGTGGTGGGAGGACACACAGCGGCCACCGGCTGCCTCCCAGCT---------------
>WJC0480_Hime_japonica
CCTGCGCCGAGTTCCTTGAGAGGAACCTGCACCCATCCAACTGCCTTGGCATGCTGCTGTTGTCAGACGCCCACCAGTGCACAAAGTTGTCAGAGCTGTCCTGGGGTATGTGCCTCAGCAATTTCCCTGCCATCTGCAAGACGGAGGACTTCCTCCAGTTGCCCAAAGACATGGTAGTGCAGCTTCTGTCCCATGAGGAACTGGAGACTGAAGATGAGAGACTGGTTTACGAGGCTGCCCTCAACTGGGTCAACTATGACCTTGAGAGGAGACACTGCCACCTGCCAGAGCTGCTGAGAACCGTGCGCCTGGCCTTGCTTCCCGCTATCTTCCTGATGGAGAACGTCTCCACAGAGGAGCTGATCAATGCCCAGGCCAAGAGCAAGGAGCTGGTGGACGAGGCCATCCGCTGCAAACTGAAGATCCTGCAGAATGACGGAGTGGTCAACAGTCCCTGTGCCCGGCCCAGAAAGACCAGCCACGCCCTCTTCCTGCTGGGAGGACAGACCTTCATGTGTGACAAGCTATACCTGGTGGACCAGAAGGCCAAAGAGATCATCCCCAAGGCTGACATCCCCAGCCCCAGGAAGGAGTTCAGCGCCTGTGCCATCGGCTGTAAGGTCTACGTCACAGGCGGGCGGGGCTCAGAGAACGGTGTGTCTAAAGACGTGTGGGTCTACGACACCGTCCATGAGGAGTGGTCCAAGGCAGCACCCATGCTCATTGCCAGGTTTGGCCACGGCTCTGCTGAGCTCAAACACTGCCTCTATGTGGTGGGAGGACACACAGCAGCCACCGGCTGTCTCCCAGCCTCTCCCTCTGTGTCA
>WJC0494_Chlorophthalmus_acutifrons
CGTGCGCTGAGTTCCTAGAGAGGAACCTGCACCCATCCAACTGCCTTGGCATGCTGCTACTGTCAGATGCCCACCAGTGCACCAAGCTATCAGAGCTGTCCTGGGGTATGTGCCTCAGCAACTTCCCTGCCATCTGCAAGACGGAGGACTTCCTCCAGCTTCCCAAAGACATGGTGGTGCAGCTCCTGTCCCATGAAGAGCTGGAGACGGAAGATGAGAGACTCGTTTATGAGGCTGCCCTTAACTGGGTCAACTATGACCTGGAGAGGAGACACTGCCACCTGCCAGAGCTGTTGAGAACCGTACGCCTGGCCTTGCTTCCTGCCATCTTCCTCATGGAGAACGTCTCCACAGAGGAGCTGATCAATGCCCAGGCAAAGAGCAAGGAGTTGGTGGACGAGGCCATCCGCTGCAAGCTGAAGATCCTGCAGAATGACGGCGTGGTCAACAGTCCCTGTGCCCGGCCCAGAAAGACCAGCCACGCCCTTTTCCTGCTGGGAGGGCAGACCTTCATGTGTGACAAGCTGTACTTAGTGGACCAGAAGGCCAAAGAGATCATCCCCAAGGCGGACATCCCCAGCCCCAGGAAGGAGTTCAGTGCCTGTGCCATTGGCTGTAAGGTCTACGTCACAGGCGGGAGAGGTTCAGAGAACGGCGTATCTAAAGATGTGTGGGTCTATGACACCGTCCACGAGGAGTGGTCCAAGGCAGCACCCATGCTCATTGCCAGGTTTGGCCATGGCTCTGCTGAGCTCAAACACTGCCTCTATGTGGTTGGAGGACACACAGCAGCCACTGGCTGCCTCCCAGCCTCTCCGTCTGTGTCA
>WJC0495_Lestrolepis_japonica
CGTGCGCCGAGTTCCTCGAGAGGAACCTGCACCCATCCAACTGCCTTGGCATGCTGCTACTGTCAGATGCCCACCAGTGCACCAAGCTGTCAGAGCTGTCCTGGGGTATGTGCCTCAGCAACTTCCCTGCCATCTGCAAGACGGAAGACTTCCTCCAGCTGCCCAAAGACATGGTGGTCCAGCTTCTGTCCCATGAAGAGCTGGAGACTGAAGATGAGAGACTGGTTTATGAGGCTGCCCTTAACTGGGTCAACTATGACCTGGAGAGGAGACACTGCCACCTGCCAGAGCTGTTGAGAACCGTACGCCTGGCCTTGCTTCCCGCCATTTTCCTCATGGAGAACGTCTCCACGGAGGAGCTGATCAATGCCCAGGCAAAGAGCAAGGAGTTGGTGGATGAGGCCATCCGTTGCAAGCTGAAGATCYTGCAGAATGACGGTGTGGTCAACAGTCCCTGTGCCCGGCCCAGAAAGACCAGCCACGCCCTTTTCCTGCTGGGAGGGCAGACCTTCATGTGTGACAAGCTGTACTTGGTGGACCAGAAGGCCAAAGAGATCATCCCCAAGGCGGACATCCCCAGCCCCAGGAAGGAGTTCAGCGCCTGTGCCATTGGCTGTAAGGTGTACGTCACAGGCGGGAGAGGCTCAGAGAACGGTGTATCTAAAGATGTGTGGGTCTATGACACCGTCCACGAGGAGTGGTCCAAGGCAGCACCCATGCTCATTGCCAGGTTTGGCCATGGCTCTGCCGAGCTCAAACACTGCCTCTATGTGGTTGGAGGGCACACAGCAGCCACTGGCTGCCTCCCAGCCTCTCCGTCTGTGTCA
>WJC1085_Harpadon_nehereus
--TGCGCCGAGTTCCTGGAGAGAAACCTGCACCCGTCCAATTGTCTCGGCATGTTGCTGTTGTCGGACGCCCACCAGTGCACAAAGCTGTCAGAGCTGTCCTGGGGTATGTGCCTCAGCAATTTCCCCGCCATCTGCAAGACGGAGGACTTCCTGCAACTCCCCAAAGACATGGTCATACAGCTTCTGTCCCACGAAGAGCTGGAGACGGAAGACGAGAGGCTGGTTTACGAGGCCGCCCTCAGCTGGGTCAACTATGACCTGGAGAGGCGACACTGCCACCTACCAGAGCTGCTGAGGACCGTGCGTCTAGCCCTGCTCCCCGCCATCTTCCTCATGGAGAATGTCTCCACGGAGGAGCTGATCAACGCTCAGGCCAAGAGCAAGGAGCTGGTGGACGAGGCCATTCGCTGCAAGCTGAAAATCCTTCAGAACGACGGGGTGGTCAACAGCCCCTGTGCCCGGCCTCGGAAGACCAGCCATGCCCTCTTCCTCCTGGGAGGGCAGACCTTCATGTGTGACAAGCTTTACTTGGTGGACCAAAAGGCCAAGGAGATCATCCCCAAGGCTGACATCCCCAGCCCCAGGAAGGAGTTCAGTGCTTGTGCCATCGGCTGTAAGGTGTACGTGACAGGTGGGCGTGGCTCAGAGAACGGCGTGTCCAAAGACGTGTGGGTGTATGACACCGTCCATGAGGAGTGGTCCAAGGCAGCGCCCATGCTGATCGCCAGGTTCGGCCACGGCTCCGCTGAGCTCAAACACTGCCTCTATGTGGTGGGAGGACACACAGCAGCCACCGGCTGCCTCCCAGCTTCGCCCTCCGTGTCG
>WJC2244_Saurida_gracilis
CCTGCGCTGAGTTTCTGGAGAGGAACCTGCACCCCTCTAACTGCCTCGGCATGTTGCTGCTGTCTGATGCCCACCAGTGCACAAAGCTGTCGGAGCTCTCATGGGGTATGTGCCTCAGCAACTTTCCCGCCATCTGCAAGACGGAAGACTTCCTCCAGTTGCCCAAAGACATGGTGGTGCAGCTTCTGTCTCATGAAGAGCTGGAAACAGAAGACGAGAGGCTTGTTTATGAGGCTGCCCTCAGCTGGGTCAACTATGACCTAGAGAGGAGACACTGCCACCTGCCAGAGCTGCTGAGAACCGTGCGCCTGGCCTTGCTTCCTGCCATCTTCCTCATGGAGAACGTCTCCACAGAGGAGCTGATCAACACCCAGGCCAAGAGCAAGGAACTGGTGGATGAGGCCATCCGCTGCAAACTGAAGATCCTTCAGAACGATGGAGTGGTCAACAGCCCCTGTGCCAGACCAAGAAAGACCAGCCACGCCCTCTTCCTGCTTGGAGGGCAAACCTTCATGTGTGATAAGCTGTACTTGGTCGACCAAAAGGCCAAAGAGATCATCCCCAAAGCTGACATCCCCAGCCCCAGGAAGGAGTTCAGTGCTTGTGCCATYGGCTGTAAGGTCTACGTGACAGGTGGGCGAGGCTCAGAGAATGGGGTGTCTAAAGATGTGTGGGTCTATGACACTGTCCATGAGGAGTGGTCCAAGGCAGCACCCATGTTGATCGCCAGATTTGGCCACGGCTCTGCTGAGCTCAAACACTGCCTCTATGTGGTGGGTGGACATACAGCTGCCACTGGCTGTCTCCCAGCCTCTCCCTCTGTTTCA
>WJC278_Synodus_foetens
CCTGCGCTGAGTTCCTTGAGAGGAACTTGCATCCTTCCAACTGCCTTGGCATGCTGTTATTGTCAGATGCCCACCAGTGCACCAAGCTGTCCGAGCTGTCATGGGGTATGTGCCTCAGCAATTTCCCTGCCATCTGCAAGACAGAGGACTTTCTTCAGCTGCCCAAAGATATGGTGGTGCAGCTTCTGTCCCATGAGGAGCTGGAGACTGAAGATGAGAGACTTGTTTATGAAACTGCCCTCAACTGGGTCAATTATGACCTAGAGAGAAGACATTGCGATCTACCAGAGCTCCTTAGAACCGTGCGACTCGCTCTGCTTCCTGCCATCTTCCTCATGGAGAATGTCTCCACAGAGGAGCTGATCAATGCCCAGGCTAAGAGCAAGGAGTTGGTTGATGAAGCCATCCGTTGCAAGCTGAAGATTCTGCAGAATGATGGTGTGGTCAACAGTCCATGTGCCCGCCCCAGAAAAACTAGTCATGCCCTTTTCCTCTTAGGAGGACAGACCTTCATGTGTGACAAACTGTACCTAGTGGATCAAAAGGCCAAAGAGATTATCCCCAAGGCTGACATCCCCAGCCCCAGGAAAGAGTTCAGCGCCTGTGCCATCGGCTGTAAGGTCTATGTTACAGGTGGGCGGGGTTCCGAAAACGGGGTGTCCAAAGATGTGTGGGTCTATGATACTGTGCACGAGGAGTGGTCCAAGGCAGCACCCATGCTCATTGCAAGGTTTGGCCATGGCTCTGCAGAACTCAAACACTGTCTCTACGTTGTAGGAGGTCACACAGCAGCCACTGGCTGCCTCCCCGCATCTCCGTCTGTGTCA
>WJC532_Ateleopus_japonicus
CCTGCGCTGAGTTCCTAGAAAGGAACCTGCACCCATCCAACTGCCTGGGCATGCTGCTGTTGTCAGACGCTCACCAGTGCACCAAGCTGTCAGAGCTGTCCTGGGGCATGTGCCTCAGCAACTTCCCTGCCATCTGCAAGACGGAGGAATTCCTCCAACTGCCCAAAGACATGGTGGTGCAACTATTGTCGCACGAGGAGCTAGAGACCGAAGATGAGAGACTAGTGTACGAGACTGCCCTTAACTGGATCAACTACGACCTTGATAGGAGACACTGCCATCTGCCAGAGCTGCTGAGAACGGTTCGGCTGGCCCTGCTTCCTGCCATCTTCCTCATGGAAAATGTCTCCACGGAAGAGCTGATCAACGCCCAGGCCAAGAGCAAGGAACTTGTCGACGAAGCCATCCGCTGCAAGCTGAAGATTCTGCAGAACGACGGCGTGGTAAACAGTCCCTGTGCCCGGCCCAGGAAGACCAGCCATGCCCTCTTCCTTCTGGGAGGGCAGACTTTCATGTGCGATAAGCTTTACTTGGTGGACCAGAAGGCCAAAGAGATCATCCCCAAGGCTGACATCCCCAGCCCCAGGAAGGAGTTCAGTGCCTGCGCCATCGGCTGTAAGGTCTATGTCACAGGTGGGAGGGGCTCAGAGAACGGCGTTTCCAAAGATGTTTGGGTCTATGACACCGTTCACGAGGAGTGGTCTAAGGCAGCCCCCATGCTGATTGCCAGGTTCGGCCATGGCTCTGCCGAACTGAAACACTGCCTCTACGTGGTGGGAGGACACACGGCAGCCACTGGCTGCCTCCCAGCCTCCCCCTCTGTGTCC
>WJC5512_Synodus_kaianus
CCTGTGCTGAGTTCCTTGAGAGGAACTTGCATCCTTCCAACTGCCTTGGCATGCTATTATTGTCAGATGCCCACCAGTGCACCAAGCTGTCTGAGCTGTCGTGGGGTATGTGCCTCAGCAATTTTCCTGCTATCTGCAAGACAGAGGACTTCCTTCAGCTGCCCAAAGATATGGTGGTGCAGCTTCTGTCTCATGAGGAGCTGGAGACCGAAGATGAGAGACTAGTCTATGAAGCTGCCCTCAACTGGGTCAATTATGACCTAGAGAGGAGGCACTGCCATCTACCAGAGCTCCTTAGAACTGTGCGACTGGCTCTACTTCCTGCCATCTTCCTCATGGAGAACGTCTCCACAGAGGAGCTGATCAACACCCAGGCTAAGAGCAAGGAGTTGGTTGACGAAGCTATTCGTTGCAAGTTGAAGATTCTGCAGAACGATGGTGTGGTCAACAGTCCATGTGCCCGGCCCAGAAAGACCAGTCATGCCCTTTTCCTCTTAGGAGGACAGACCTTCATGTGTGACAAACTGTACTTAGTGGATCAAAAGGCCAAAGAGATTATTCCTAAGGCTGACATCCCCAGCCCCAGGAAGGAGTTCAGCGCCTGTGCCATCGGCTGTAAGGTCTATGTTACGGGTGGGCGGGGCTCAGAAAATGGGGTGTCCAAAGATGTGTGGGTGTATGATACTGTACATGAGGAGTGGTCCAAGGCAGCACCCATGCTCATTGCAAGGTTTGGCCATGGCTCCGCCGAACTCAAACACTGTCTCTATGTGGTGGGAGGTCACACAGCAGCCACTGGCTGCCTCCCAGCTTCTCCGTCTGTTTCA
>WJC5903_Synodus_oculeus
CCTGTGCGGAGTTCCTTGAGAGGAACCTGCATCCCTCCAACTGCCTTGGCATGCTGTTACTGTCAGATGCCCACCAGTGCACCAAGCTGTCCGAGCTGTCCTGGGGGATGTGCCTCAGCAATTTCCCTGCTATCTGCAAGACAGAGGACTTTCTTCAGCTGCCCAAAGATATGGTGGTGCAGCTTCTGTCCCATGAGGAGCTGGAGACTGAAGATGAGAGACTAGTCTATGAAGCTGCCCTCAACTGGGTCAATTATGACCTAGAGAGGAGGCACTGCCATCTACCAGAGCTCCTTAGAACTGTGCGACTGGCTCTACTTCCTGCCATCTTCCTCATGGAGAACGTCTCCACAGAGGAGCTGATCAACACCCAGGCTAAGAGCAAGGAGTTGGTTGACGAAGCTATTCGTTGTAAGTTGAAGATTCTGCAGAATGATGGTGTGGTCAACAGTCCATGTGCCCGGCCCAGAAAGACCAGCCATGCCCTTTTCCTCTTAGGAGGACAGACCTTCATGTGTGACAAACTGTACTTAGTGGATCAAAAGGCCAAAGAGATTATTCCGAAGGCTGACATCCCCAGCCCCAGGAAGGAGTTCAGCGCCTGTGCCATCGGCTGTAAGGTCTACGTCACGGGTGGGCGGGGCTCAGAAAATGGGGTGTCCAAAGATGTGTGGGTGTATGATACAGTACACGAGGAGTGGTCCAAGGCAGCACCCATGCTCATTGCAAGGTTTGGCCACGGCTCCGCCGAACTCAAGCACTGTCTCTATGTGGTGGGAGGTCACACGGCAGCCACTGGCTGCCTCCCAGCTTCTCCGTCGGTTTCA
>WJC6034_Bathysauroides_gigas
CGTGCGCCGAGTTCCTGGAGAGGAACCTGCACCCATCCAACTGCCTTGGCATGCTGCTACTGTCAGATGCCCACCAGTGCACCAAGCTATCAGAGCTGTCCTGGGGTATGTGCCTCAGCAACTTCCCTGCCATCTGCAAGACGGAGGACTTCCTCCAGCTGCCCAAAGACATGGTGGTGCAGCTCCTGTCCCACGAAGAGCTGGAGACGGAAGACGAGAGACTGGTTTATGAGGCCGCCCTCAACTGGGTCAACTATGACCTGGAGAGGAGACACTGCCACCTGCCAGAGCTGCTGAGAACCGTACGCCTGGCCTTGCTTCCCGCCATCTTCCTCATGGAGAACGTCTCCACGGAGGAGCTGATCAATGCCCAGGCAAAGAGCAAGGAGTTGGTGGACGAAGCCATCCGCTGCAAGCTGAAGATCCTGCAGAATGACGGTGTAGTCAACAGTCCCTGTGCCCGGCCCAGAAAGACCAGCCACGCCCTTTTCCTGCTTGGAGGGCAGACCTTCATGTGTGACAAGCTGTACTTGGTGGACCAGAAGGCCAAAGAGATCATCCCCAAGGCAGACATCCCCAGCCCCAGGAAGGAGTTCAGCGCCTGCGCCATTGGTTGTAAGGTCTACGTCACAGGCGGGAGAGGCTCAGAGAACGGCGTATCTAAAGACGTGTGGGTCTATGACACCGTCCATGAGGAGTGGTCCAAGGCAGCACCCATGCTCATTGCCAGGTTTGGCCATGGCTCTGCTGAGCTCAAACACTGCCTCTATGTGGTTGGAGGACACACAGCAGCCACTGGCTGCCTCCCAGCCTCTCCGTCTGTGTCA
>WJC6291_Bathypterois_atricolor
CGTGCGCCGAGTTCCTTGAGAGGAACCTGCACCCATCCAACTGCCTTGGCATGCTGCTACTGTCAGATGCCCACCAGTGCACCAAACTGTCAGAGCTGTCCTGGGGTATGTGTCTCAGCAACTTCCCTGCCATCTGCAAGACAGAGGACTTCCTCCAGCTGCCCAAAGACATGGTGGTACAGCTTCTGTCCCACGAGGAGCTGGAGACAGAAGATGAGAGACTGGTTTACGACGCTGCCCTTAACTGGGTCAACTATGACCTGGAGAGGAGACACTGCATCCTGCCAGAACTGCTGAGAACCGTGCGCCTGGCCTTGCTCCCTGCCATCTTCCTCATGGAGAACGTCTCCACAGAGGAGCTGATCAATGCCCAAGTAAAGAGCAAGGAGTTGGTGGACGAGGCCATCCGCTGCAAGCTGAAGATCCTGCAGAATGATGGTGTAGTCAACAGTCCCTGTGCCCGGCCCAGAAAGACCAGCCACGCCCTTTTCCTGCTGGGAGGGCAGACCTTCATGTGTGACAAGCTGTACTTGGTGGACCAGAAGGCCAAAGAGATCATTCCCAAGGCGGACATCCCCAGCCCCAGGAAGGAGTTCAGCGCCTGTGCCATCGGCTGTAAGGTCTACGTCACAGGCGGGAGAGGCTCAGAGAACGGCGTGTCGAAAGATGTGTGGGTCTATGACACCGTCCATGAGGAGTGGTCTAAGGCAGCACCCATGCTCATTGCCAGGTTTGGCCATGGCTCTGCTGAGCTCAAACACTGCCTCTATGTGGTTGGAGGACACACAGCAGCCACTGGCTGCCTCCCAGCCTCTCCATCGGTGTCA
