# Supplementary material for: Beyond the sandy bottom: evolutionary and taxonomic insights into lizardfishes (Teleostei: Aulopiformes)
Source: PeerJ. 2026 Mar 6;14:e20735. doi: 10.7717/peerj.20735 (PMC12970317; doi:10.7717/peerj.20735)
Supplement: Supplemental Information 11 [file peerj-14-20735-s011.zip › NCBI submit/Zic1_clean_250610.fas]

>NC041_Saurida_grandisquamis
CATCACTCAACAGGCGAAGTCACAGAACGAGAAGTGGCTTTGGGGATAAATCCGTTCGCAGACGGGATGGGCGCCTTCAAAATCAACCACAGCTCTCACGACATTGGCTCT---GGGCAAACGGCGTTTTCCTCCCAGGCTCCAGGCTACGCG---GCGGCCGCCCTGGGA---CACCACCACCACCCGACACACGTTAGCTCGTACTCCACGGCGGCTTTCAACTCCACCCGGGACTTTCTCTTCAGAAATCGGGGCTTTGGAGACGCCACAAGC------------GCGCAGCACAGTCTGTTCGCCTCCGCTGCGGGAAGTTTT---GCAGGGCCACATGGACACTCGGATGCGGCGGGACACCTGCTCTTCCCGGGGCTCCATGAGCAAGCTGCGACCCACGCGTCGTCCAACGTTGTCAACAGCCAGATGCGGTTGGGGTTTTCAGGGGACATGTACGGACGGGCCGAGCAGTACGGTCACGTTACGAGCCCGAGGTCC---GACCACTATGCTTCGACCCAGTTGCACGGCTATGGCCCTATGAACATGAATATGGCCGCGCATCACGGTGCCGGGGCCTTCTTTCGGTACATGAGGCAGCCGATCAAACAAGAGCTCATCTGCAAGTGGATCGAACCGGAGCAACTGACGAATCCCAAAAAGTCGTGCAACAAAACTTTCAGCACGATGCACGAACTCGTGACCCATCTGACTGTGGAGCATGTCGGGGGACCGGAGCAGTCCAACCACATTTGCTTCTGGGAGGACTGTGCCCGAGAGGGGAAACCGTTCAAAGCCAAATACAAACTTGTGAATCACATCAGAGTTCACACCGGCGAAAAACCGTTCCCTTGTCCA---
>NC783_Hime_capitonis
CATCACTCAACAGGCGAAGTCACAGAAAGAGAAGTGGCTTTGGGGATAAATCCGTTCGCAGACGGGATGGGCGCCTTCAAAATAAACCACAGCTCTCATGACATTGGCTCC---GGGCAAACGGCGTTTTCCTCCCAGGCGCCCGGCTACGCG---GCGGCTGCCCTGGGA---CACCACCACCACCCGACCCACGTTAGCTCTTACTCCACGGCAGCTTTCAATTCCACTCGGGACTTTCTCTTCAGAAACCGGGGCTTCGGAGATGCCACCAGC------------GCACAGCACAGTTTGTTCGCTTCCGCCGCGGGAAGTTTT---GCAGGGCCACATGGACACTCAGATGCCGCGGGACACCTGCTCTTTCCTGGGCTTCATGAGCAAGCCGCGAGCCATGCGTCGTCTAACGTTGTAAACAGCCAGATGCGGTTGGGCTTTTCAGGGGACATGTACGGGCGGGCCGAACAGTATGGCCACGTTACAAGCCCAAGGTCC---GACCACTATGCTTCGGCCCAGTTGCACGGCTATGGCCCTATGAACATGAATATGGCCGCACACCACGGAGCGGGGGCCTTCTTTCGGTACATGAGGCAGCCGATCAAACAAGAGCTCATCTGCAAGTGGATCGAACCGGAGCAACTGACGAATCCCAAAAAGTCGTGCAACAAAACTTTCAGCACGATGCACGAGCTCGTGACCCATCTGACGGTGGAGCATGTGGGGGGACCAGAGCAATCGAACCACATTTGCTTCTGGGAAGACTGTGCTCGAGAAGGAAAACCGTTCAAAGCCAAATACAAACTTGTGAATCATATCAGAGTTCACACCGGTGAAAAACCGTTCCCTTGTCCATTC
>PNG0451_Synodus_variegatus
CATCACTCAACAGGAGAAGTCACAGAGAGAGAAGTGGCTTTGGGGATAAATCCGTTCGCGGACGGGATGGGCGCCTTCAAAATAAACCACAGCTCGCACGACATTGGCTCC---GGGCAAACGGCGTTTTCGTCTCAGGCGCCCGGCTATGCA---GCGGCCGCCTTGGGG---CACCACCACCATCCGACCCACGTTAGTTCGTACTCCACGGCAGCTTTTAATTCCACCAGGGACTTTCTGTTCAGAAACCGGGGCTTCGGAGACGCCACGAGC------------GCGCAGCACAGCTTGTTCGCCTCCGCCGCGGGAAGTTTC---GCGGGCCCACATGGACACTCCGATGCCGCGGGACACCTGCTCTTTCCGGGGCTTCACGAGCAAGCCGCGAGCCACGCGTCTTCTAACGTCGTTAACAGCCAGATGCGGCTGGGCTTTTCAGGGGACATGTACGGGCGGGCCGAGCAGTACGGACACGTTACCAGTCCGCGGTCC---GACCACTACGCTTCGACCCAGTTGCACGGCTACGGCCCCATGAACATGAACATGGCCGCGCACCACGGCGCCGGGGCCTTCTTTCGATACATGAGGCAGCCGATCAAACAAGAGTTGATCTGCAAGTGGATCGAACCGGAGCAGTTGACGAATCCCAAAAAATCGTGCAACAAAACTTTCAGCACAATGCACGAGCTCGTGACCCATCTGACGGTGGAGCATGTGGGGGGACCAGAGCAATCAAACCACATTTGCTTTTGGGAAGACTGTTCTCGCGAAGGAAAACCGTTCAAAGCCAAATACAAACTTGTGAATCATATCAGAGTTCACACCGGAGAAAAACCATTCCCTTGCCCATTC
>PNG2584_Paraulopus_oblongus
CATCACTCAACAGGCGAAGTCACGGAGAGAGAAGTGGCTTTGGGGATAAACCCGTTCGCGGACGGCATGGGCGCCTTCAAGATCAACCACAGCTCCCACGACCTGGGCTCC---GGCCAGACGGCGTTCTCCTCCCAGGCTCCCGGCTACGCG---GCGGCCGCCCTGGGA---CACCACCACCACCCGACCCACGTCAGCTCCTACTCCACGGCGGCGTTCAACTCCACCCGGGACTTCCTCTTCAGGAACCGGGGCTTCGGAGACGCGGCCGGC------------GCGCAGCACAGCCTCTTCGCCTCCGCCGCGGGGGGCTTC---GCGGGCCCCCACGGACACTCGGACGCCGCCGGACACCTGCTCTTCCCCGGGCTGCACGAGCAAGCCGCCGGCCACGCGTCCTCCAACGTCGTGAACAGCCAGATGCGCTTGGGGTTTTCCGGGGACATGTACGGGCGGGCCGACCAGTACGGCCACGTTACCAGCCCGAGGTCC---GACCATTACGCATCGACCCAGTTGCACGGGTACGGGCCTATGAACATGAACATGGCCGCGCACCACGGAGCCGGGGCCTTTTTTCGGTACATGAGGCAGCCCATCAAGCAAGAGCTCATCTGCAAGTGGATCGAGCCGGAGCAGCTGACGAACCCCAAAAAGTCGTGCAACAAAACTTTTAGCACCATGCACGAGCTGGTGACCCACCTGACGGTGGAGCACGTCGGGGGTCCCGAGCAGTCCAACCACATCTGCTTCTGGGAGGACTGCGCCCGGGAGGGGAAGCCCTTCAAAGCCAAATACAAACTTGTAAATCATATCCGAGTGCACACCGGAGAAAAGCCCTTCCCTTGTCCGTTC
>PNG3113_Synodus_nsp
CATCACTCAACAGGAGAAGTCACAGAGAGAGAAGTGGCTTTGGGGATAAATCCGTTCGCGGACGGGATGGGCGCCTTCAAAATAAACCACAGCTCGCACGACATCGGCTCC---GGGCAAACGGCGTTTTCGTCTCAGGCGCCCGGCTATGCT---GCGGCCGCCTTGGGG---CACCACCACCACCCAACCCACGTTAGTTCGTACTCCACGGCAGCTTTTAATTCCACCAGGGACTTTCTGTTCAGAAACCGGGGCTTCGGAGACGCCACGAGC------------GCGCAGCACAGCTTGTTCGCCTCCGCCGCGGGAAGTTTC---GCGGGCCCACATGGACACTCCGATGCCGCGGGACACCTGCTCTTTCCGGGGCTTCACGAGCAAGCCGCGAGCCACGCGTCTTCTAACGTCGTTAACAGCCAGATGCGGCTGGGTTTTTCAGGGGACATGTACGGGCGGGCCGAGCAGTACGGACACGTTACCAGTCCGCGGTCC---GACCACTACGCTTCGACCCAGTTGCACGGGTACGGCCCCATGAACATGAACATGGCCGCGCACCACGGCGCCGGGGCCTTCTTTCGATACATGAGGCAGCCGATCAAACAAGAGTTGATCTGCAAGTGGATCGAACCGGAGCAGTTGACGAATCCCAAAAAATCGTGCAACAAAACTTTCAGCACAATGCACGAGCTCGTGACCCATCTGACGGTGGAGCATGTGGGGGGACCAGAGCAATCGAACCACATTTGCTTTTGGGAAGACTGTTCTCGCGAAGGAAAACCGTTCAAAGCCAAATACAAACTTGTGAATCATATCAGGGTTCACACCGGAGAAAAACCATTCCCTTGCCCATTT
>PNG3124_Saurida_sp
---------------------------------------------------------------------------------ATCAACCACAGCTCTCACGACATTGGCTCT---GGGCAAACGGCGTTTTCCTCCCAGGCTCCCGGCTACGCG---GCGGCCGCCCTGGGA---CACCACCACCACCCCACGCACGTCAGCTCCTACTCCACGGCGGCTTTCAACTCCACCCGGGACTTTCTCTTCAGAAATCGGGGCTTCGGAGACGCCACCAGC------------GCGCAGCACAGTCTGTTCGCCTCCGCTGCAGGAAGTTTT---GCAGGGCCGCACGGACACTCGGATGCAGCCGGACACCTGCTCTTTCCGGGGCTGCATGAGCAAGCTGCAAGCCACGCGTCCTCCAATGTTGTCAACAGCCAGATGCGGTTGGGGTTTTCAGGGGACATGTACGGACGGGCCGAGCAGTACGGCCATGTGACGAGCCCGAGGTCC---GACCACTATGCATCGACCCAGTTGCACGGCTATGGCCCTATGAACATGAATATGGCCGCGCATCACGGAGCAGGGGCCTTCTTTCGGTACATGCGGCAGCCGATCAAGCAAGAGCTCATCTGCAAGTGGATCGAACCGGAGCAGCTGACGAATCCCAAAAAGTCGTGCAACAAAACTTTCAGCACGATGCACGAACTCGTGACCCATCTGACGGTGGAGCATGTCGGGGGACCAGAGCAGTCCAACCACATTTGCTTCTGGGAGGACTGCGCCCGGGAGGGGAAACCGTTCAAAGCCAAATACAAACTTGTGAATCATATCAGAGTTCACACCGGCGAAAAACCCTTC------------
>PNG3126_Trachinocephalus_myops
CATCACTCAACAGGAGAAGTCACAGAGAGAGAAGTGGCTTTGGGGATAAATCCGTTCGCGGACGGTATGGGCGCTTTCAAAATAAACCACAGCTCGCACGACATTGGCTCC---GGGCAAACAGCGTTTTCGTCTCAGGCACCTGGCTATGCA---GCGGCCGCCCTGGGG---CACCACCACCACCCGACCCACGTCAGCTCCTACTCCACGGCAGCTTTCAATTCCACCAGGGACTTTCTGTTCAGAAACCGGGGCTTTGGAGACGCCACGAGC------------GCACAGCACAGCTTATTCGCCTCCGCCGCGGGAAGTTTC---GCGGGGCCACATGGACACTCGGATGCCGCGGGACACCTGCTCTTTCCGGGGCTTCATGAGCAAGCCGCGAGCCACGCGTCGTCTAACGTCGTTAACAGCCAGATGCGGCTGGGCTTTTCTGGGGACATGTACGGACGGGCCGAGCAGTACGGACACGTTACCAGTCCGCGTTCT---GACCACTACGCTTCGACCCAGTTACATGGTTACAGCCCCATGAACATGAATATGGCCGCACACCACGGCGCGGGGGCCTTCTTTCGATACATGAGGCAGCCGATTAAACAAGAGCTGATCTGCAAGTGGATCGAACCGGAGCAGTTGACGAATCCCAAAAAATCGTGCAACAAAACTTTCAGCACGATGCACGAGCTCGTGACCCATCTGACGGTGGAGCATGTCGGGGGACCGGAGCAGTCCAACCACGTTTGCTTTTGGGAGGACTGTTCTCGCGAAGGAAAACCGTTCAAAGCCAAATACAAACTTGTGAATCATATCAGAGTCCACACCGGAGAAAAACCGTTCCCCTGCCCGTTC
>PNG3127_Trachinocephalus_gauguini
CATCACTCAACAGGAGAAGTCACAGAGAGGGAAGTGGCTTTGGGGATAAATCCGTTCGCGGACGGTATGGGCGCTTTCAAAATAAACCACAGCTCGCACGACATTGGCTCC---GGGCAAACGGCGTTTTCGTCTCAGGCACCTGGCTATGCA---GCGGCCGCCCTGGGG---CACCACCACCACCCGACCCACGTCAGCTCCTACTCCACGGCAGCTTTCAATTCCACCAGGGACTTTCTGTTYAGAAACCGGGGCTTTGGAGACGCCACGAGC------------GCACAGCACAGCTTATTCGCCTCCGCCGCGGGAAGTTTC---GCGGGGCCACATGGACACTCGGATGCCGCGGGACACCTGCTCTTTCCGGGGCTTCATGAGCAAGCCGCGAGCCACGCGTCGTCTAACGTCGTTAACAGCCAGATGCGGCTGGGCTTTTCGGGGGACATGTACGGACGGGCCGAGCAGTACGGACACGTTACCAGTCCGCGTTCT---GACCACTACGCTTCGACCCAATTACATGGTTACAGCCCCATGAACATGAATATGGCCGCACACCACGGCGCGGGGGCCTTCTTTCGATACATGAGGCAGCCGATTAAACAAGAGCTGATCTGCAAGTGGATCGAACCGGAGCAGTTGACGAATCCCAAAAAATCGTGCAACAAAACTTTCAGCACGATGCACGAGCTCGTGACCCATCTGACGGTGGAGCATGTGGGGGGACCGGAGCAGTCCAACCACGTTTGCTTTTGGGAGGACTGTTCTCGCGAAGGAAAACCGTTCAAAGCCAAATACAAACTTGTGAATCATATCCGAGTCCACACCGGAGAAAAACCGTTCCCCTGCCCGTTC
>PNG3169_Synodus_sp
------------------------------------------------------------------ATGGGCGCCTTCAAAATAAACCACAGCTCGCACGACATTGGCTCC---GGGCAAACGGCGTTTTCGTCTCAGGCGCCCGGCTATGCA---GCGGCCGCCCTGGGG---CACCACCACCACCCAACCCACGTTAGTTCGTACTCCACGGCAGCTTTTAATTCCACCAGGGACTTTCTGTTCAGAAACCGGGGCTTCGGAGACGCCACGAGC------------GCGCAGCACAGCTTGTTCGCCTCCGCCGCGGGAAGTTTC---GCAGGGCCACATGGACACTCCGATGCCGCGGGACACCTGCTCTTTCCGGGGCTTCACGAGCAAGCCGCCAGCCACGCATCTTCAAACGTCGTTAACAGCCAGATGCGGCTGGGCTTTTCGGGGGACATGTACGGGCGGGCCGAGCAGTACGGGCACGTTACCAGTCCGCGGTCC---GACCACTACGCTTCGACCCAGTTACATGGCTACGGCCCCATGAACATGAATATGGCCGCACACCATGGCGCGGGGGCCTTCTTTCGATACATGAGGCAGCCGATTAAACAAGAGCTGATCTGCAAGTGGATCGAACCGGAGCAGCTGACGAATCCCAAAAAATCGTGCAACAAAACTTTCAGCACAATGCACGAGCTCGTGACCCATCTGACGGTGGAGCATGTGGGGGGACCAGAGCAATCAAACCACATTTGCTTTTGGGAAGATTGTTCTCGCGAAGGAAAACCGTTCAAAGCCAAATACAAACTTGTGAATCATATCAGAGTTCACACCGGAGAAAAACCATTCCCTTGCCCATTC
>PNG3209_Saurida_umeyoshii
CATCACTCAACAGGCGAAGTCACAGAACGAGAAGTGGCTTTGGGGATAAATCCGTTCGCAGACGGGATGGGCGCCTTCAAAATCAACCACAGCTCTCACGACATTGGCTCT---GGGCAAACGGCGTTTTCATCCCAGGCTCCAGGCTACGCG---GCGGCCGCCCTGGGA---CACCACCACCACCCGACACACGTTAGCTCGTACTCCACGGCGGCTTTCAACTCCACCCGGGACTTTCTCTTCAGAAATCGGGGCTTTGGAGACGCCACCAGC------------GCGCAGCACAGTCTGTTCGCCTCCGCTGCGGGAAGTTTT---GCAGGGCCACATGGACACTCGGATGCGGCGGGACACCTGCTCTTCCCGGGGCTCCATGAGCAAGCTGCGACCCACGCGTCGTCCAACGTTGTCAACAGCCAGATGCGGTTGGGGTTTTCAGGGGACATGTACGGACGGGCCGAGCAGTACGGTCACGTTACGAGCCCGAGGTCC---GACCACTATGCTTCGACCCAGTTGCACGGCTATGGCCCTATGAACATGAATATGGCCGCGCATCACGGTGCCGGGGCCTTCTTTCGGTACATGAGGCAGCCGATCAAACAAGAGCTCATCTGCAAGTGGATCGAACCGGAGCAACTGACGAATCCCAAAAAGTCGTGCAACAAAACTTTCAGCACGATGCACGAACTCGTGACCCATCTGACTGTGGAGCATGTCGGGGGACCGGAGCAGTCCAACCACATTTGCTTCTGGGAGGACTGTGCCCGAGAGGGGAAACCGTTCAAAGCCAAATACAAACTTGTGAATCACATCAGAGTTCACACCGGCGAAAAACCGTTCCCTTGTCCATTC
>PNG3394_Synodus_sp
CATCACTCAACAGGAGAAGTCACAGAGAGAGAAGTGGCTTTGGGGATAAACCCGTTCGCGGACGGGATGGGCGCCTTCAAAATAAACCACAGCTCGCACGACATTGGCTCC---GGGCAAACGGCGTTTTCGTCTCAGGCGCCCGGCTATGCA---GCGGCCGCCTTGGGG---CACCACCACCACCCAACCCACGTTAGTTCGTACTCCACGGCAGCTTTTAATTCCACCAGGGACTTTCTGTTCAGAAACCGGGGCTTCGGAGACGCTACGAGC------------GCGCAGCACAGCTTGTTCGCCTCCGCCGCGGGAAGTTTC---GCAGGCCCACATGGACACTCCGATGCCGCGGGACACCTGCTCTTTCCGGGGCTTCACGAGCAAGCCGCGAGCCACGCGTCTTCTAACGTCGTTAACAGCCAGATGCGGCTGGGCTTTTCAGGGGACATGTACGGGCGGGCCGAACAATACGGACAYGTTACCAGTCCGCGGTCC---GACCACTACGCTTCGACCCAGTTACACGGCTACGGCCCCATGAACATGAATATGGCCGCGCACCACGGCGCGGGGGCCTTCTTTCGATACATGAGGCAGCCGATAAAACAAGAGTTGATCTGCAAGTGGATCGAACCGGAGCAGTTGACGAATCCCAAAAAATCGTGCAACAAAACTTTCAGTACAATGCACGAGCTCGTGACCCATCTGACGGTGGAGCATGTGGGGGGACCAGAGCAATCAAACCACATTTGCTTTTGGGAAGACTGTTCTCGCGAAGGAAAACCGTTCAAAGCCAAATACAAACTTGTGAATCATATCAGAGTTCACACCGGAGAAAAACCATTCCCTTGCCCA---
>PNG3472_Synodus_macrops
---------------------------------------------------------------------------------ATAAACCACAGCTCGCACGACATTGGCTCC---GGGCAAACGGCGTTTTCGTCTCAGGCACCCGGCTATGCA---GCGGCCGCCCTGGGG---CACCACCACCACCCAACCCACGTTAGTTCGTACTCCACGGCAGCTTTTAATTCCACCAGGGACTTTCTGTTCAGAAACCGGGGCTTCGGAGACGCCACGAGC------------GCGCAGCACAGCTTGTTCGCCTCCGCCGCGGGAAGTTTC---GCAGGGCCACATGGACACTCTGATGCCGCGGGACACCTGCTCTTTCCGGGGCTTCACGAGCAAGCCGCCAGCCACGCATCTTCTAATGTCGTTAACAGCCAGATGCGGCTGGGCTTTTCGGGGGACATGTACGGGCGGGCCGAGCAGTACGGGCACGTTACCAGTCCGCGGTCC---GACCACTACGCTTCGACCCAGTTACACGGCTACGGCCCCATGAACATGAATATGGCCGCACACCATGGCGCGGGGGCCTTCTTTCGATACATGAGGCAGCCGATTAAACAAGAGCTGATCTGCAAGTGGATCGAACCGGAGCAGCTGACGAATCCCAAAAAATCGTGCAACAAAACTTTCAGCACAATGCACGAGCTCGTGACCCATCTGACGGTGGAGCATGTGGGGGGACCAGAGCAATCAAACCACATTTGCTTTTGGGAAGATTGTTCTCGCGAA---------------------------------------------------------------------------------
>SYN007_Saurida_lessepsianus
CATCACTCAACAGGCGAAGTCACAGAACGAGAAGTGGCTTTGGGGATAAATCCGTTCGCAGACGGGATGGGCGCCTTCAAAATCAACCACAGCTCTCACGACATTGGCTCT---GGGCAAACGGCGTTTTCCTCCCAGGCTCCAGGCTACGCG---GCGGCCGCCCTGGGA---CACCACCATCACCCGACACACGTTAGCTCGTACTCCACGGCGGCTTTCAACTCCACCCGGGACTTTCTCTTCAGAAATCGGGGCTTTGGAGACGCCACCAGC------------GCGCAGCACAGTCTGTTCGCCTCCGCTGCGGGAAGTTTT---GCAGGGCCACATGGACACTCGGATGCGGCGGGACACCTGCTCTTCCCGGGGCTCCATGAGCAAGCTGCGACCCACGCGTCGTCCAACGTTGTCAACAGCCAGATGCGGTTGGGGTTTTCAGGGGACATGTACGGACGGGCCGAGCAGTACGGTCACGTTACGAGCCCGAGGTCC---GACCACTATGCTTCGACCCAGTTGCACGGCTATGGCCCTATGAACATGAATATGGCCGCGCATCACGGTGCCGGGGCCTTCTTTCGGTACATGAGGCAGCCGATCAAACAAGAGCTCATCTGCAAGTGGATCGAACCGGAGCAACTGACGAATCCCAAAAAGTCGTGCAACAAAACTTTCAGCACGATGCACGAACTCGTGACCCATCTGACTGTGGAGCATGTCGGGGGACCGGAGCAGTCCAACCACATTTGCTTCTGGGAGGACTGTGCCCGAGAGGGGAAACCGTTCAAAGCCAAATACAAACTTGTGAATCACATCAGAGTTCACACCGGCGAAAAACCGTTCCCTTGTCCATTC
>SYN008_Saurida_longimanus
CATCACTCAACAGGCGAAGTCACAGAACGAGAAGTGGCTTTGGGGATAAATCCGTTCGCAGACGGGATGGGCGCCTTCAAAATCAACCACAGTTCTCACGACATTGGGTCT---GGGCAAACGGCGTTTTCATCCCAGGCTCCAGGCTACGCG---GCGGCCGCCCTGGGA---CACCACCACCACCCGACACACGTTAGCTCGTACTCCACGGCGGCTTTCAACTCCACTCGGGACTTTCTCTTCAGAAATCGGGGCTTTGGAGACGCCACCAGC------------GCGCAGCACAGTCTGTTCGCCTCCGCTGCGGGAAGTTTT---GCAGGGCCACATGGACACTCGGATGCGGCGGGACACCTGCTCTTCCCGGGGCTCCATGAGCAAGCTGCGACCCACGCGTCGTCCAACGTTGTCAACAGCCAGATGCGGCTGGGGTTTTCAGGGGACATGTACGGACGGGCCGAGCAGTACGGTCACGTTACGAGCCCGAGGTCC---GACCACTATGCTTCGACCCAATTGCACGGCTATGGCCCTATGAACATGAATATGGCCGCGCATCACGGTGCCGGGGCCTTCTTTCGGTACATGAGGCAGCCGATCAAACAAGAGCTCATCTGCAAGTGGATCGAACCGGAGCAACTGACGAATCCCAAAAAGTCGTGCAACAAAACTTTCAGCACGATGCACGAACTCGTGACCCATCTGACTGTGGAGCATGTCGGGGGACCGGAGCAGTCCAACCACATTTGCTTCTGGGAGGACTGTGCCCGAGAGGGGAAACCGTTCAAAGCCAAATACAAACTTGTGAATCACATCAGAGTTCACACCGGCGAAAAACCGTTCCCTTGTCCATTC
>SYN010_Saurida_tumbil
CATCACTCAACAGGCGAAGTCACAGAACGAGAAGTGGCTTTGGGGATAAATCCGTTCGCAGACGGGATGGGCGCCTTCAAAATCAACCACAGCTCTCACGACATTGGCTCT---GGGCAAACGGCGTTTTCCTCCCAGGCTCCAGGCTACGCG---GCGGCCGCCCTGGGA---CACCACCACCACCCGACACACGTTAGCTCGTACTCCACGGCGGCTTTCAACTCCACTCGGGACTTTCTCTTCAGAAATCGGGGCTTTGGAGACGCCACCAGC------------GCGCAGCACAGTCTGTTCGCCTCCGCTGCGGGAAGTTTT---GCAGGGCCACATGGACACTCGGATGCGGCGGGACACCTGCTCTTCCCGGGGCTCCATGAGCAAGCTGCGACCCACGCGTCGTCCAACGTTGTCAACAGCCAGATGCGGTTGGGGTTTTCAGGGGACATGTACGGCCGGGCCGAGCAATACGGCCACGTTACGAGCCCGAGGTCC---GACCACTATGCTTCGACCCAGTTGCACGGCTACGGCCCTATGAACATGAATATGGCCGCGCACCACGGAGCCGGGGCCTTCTTTCGGTACATGAGGCAGCCGATCAAACAAGAGCTGATCTGCAAGTGGATCGAACCGGAGCAGCTGACGAATCCCAAAAAGTCGTGCAACAAAACTTTCAGCACGATGCACGAACTCGTGACCCACCTGACGGTGGAGCATGTTGGGGGACCGGAGCAGTCCAACCACATTTGCTTCTGGGAGGACTGTGCCCGAGAGGGAAAACCGTTCAAAGCCAAATACAAACTTGTAAATCACATCAGAGTTCACACCGGCGAAAAACCGTTTCCTTGTCCATTC
>SYN013_Saurida_aff_tumbil
CATCACTCAACAGGCGAAGTCACAGAACGAGAAGTGGCTTTGGGGATAAATCCGTTCGCAGACGGGATGGGCGCCTTCAAAATCAACCACAGCTCTCACGACATTGGCTCT---GGGCAAACGGCGTTTTCCTCCCAGGCTCCAGGCTACGCG---GCGGCCGCCCTGGGA---CACCACCACCACCCGACACACGTTAGCTCGTACTCCACGGCGGCTTTCAACTCCACTCGGGACTTTCTCTTCAGAAATCGGGGCTTTGGAGACGCCACCAGC------------GCGCAGCACAGTCTGTTCGCCTCCGCTGCGGGAAGTTTT---GCAGGGCCACATGGACACTCGGATGCGGCGGGACACCTGCTCTTCCCGGGGCTCCATGAGCAAGCTGCGACCCACGCGTCGTCCAACGTTGTCAACAGCCAGATGCGGTTGGGGTTTTCAGGGGACATGTACGGCCGGGCCGAGCAATACGGCCACGTTACGAGCCCGAGGTCC---GACCACTATGCTTCGACCCAGTTGCACGGCTACGGCCCTATGAACATGAATATGGCCGCGCACCACGGAGCCGGGGCCTTCTTTCGGTACATGAGGCAGCCGATCAAACAAGAGCTGATCTGCAAGTGGATCGAACCGGAGCAGCTGACGAATCCCAAAAAGTCGTGCAACAAAACTTTCAGCACGATGCACGAACTCGTGACCCACCTGACGGTGGAGCATGTTGGGGGACCGGAGCAGTCCAACCACATTTGCTTCTGGGAGGACTGTGCCCGAGAGGGAAAACCGTTCAAAGCCAAATACAAACTTGTAAATCACATCAGAGTTCACACCGGCGAAAAACCGTTTCCTTGTCCATTC
>SYN028_Harpadon_translucens
CACCACTCCACAGGCGAAGTGACGGAACGAGAAGTGGCTTTGGGCATCAATCCGTTCGCGGACGGGATGGGAGCCTTCAAGATCAACCACAGCTCCCACGACCTCGGCTCT---GGCCAGACGGCGTTCTCCTCCCAGGCTCCGGGCTACGCA---GCGGCCGCCCTGGGA---CACCACCACCACCCGACGCACGTCAGCTCCTACTCCACGGCGGCGTTCAACTCCACCCGGGACTTTCTCTTCAGGAACCGGGGCTTTGGAGACGCCACCGGC------------GCGCAGCACAGCCTGTTCGCCTCCGCCGCGGGGGGCTTC---GGGGGGCCGCATGGACACTCGGACGCCCCGGGACACCTGCTCTTCCCTGGGCTGCATGAGCAAGCCGCGACGCACGCCTCCTCCAACGTGGTCAACAGCCAGATGCGCCTGGGCTTCTCTGGGGACGTGTACGGACGGGCCGAGCAGTACGGCCACGTTACCAGCCCCAGGTCC---GACCACTATGCCTCCACCCAGCTGCACGGCTACGGCCCTATGAACATGAACATGGCGGCCCACCATGGAGCAGGGGCCTTCTTTCGGTACATGAGGCAACCCATCAAACAGGAGCTGATCTGCAAGTGGATCGAACCGGAGCAGCTGAGCAACCCCAAAAAGTCGTGCAACAAAACTTTCAGCACCATGCACGAACTGGTCACCCATCTGACGGTGGAGCACGTCGGCGGACCCGAGCAGTCCAACCACATCTGCTTCTGGGAGGACTGTGGCCGAGAAGGGAAGCCCTTCAAAGCCAAATATAAACTGGTCAATCACATCAGGGTGCACACAGGAGAGAAACCATTCCCTTGTCCGTTC
>SYN125_Synodus_tectus
CATCACTCAACAGGAGAAGTCACAGAGAGAGAAGTGGCTTTGGGGATAAATCCGTTCGCGGACGGGATGGGCGCCTTCAAAATAAACCACAGCTCGCACGACATTGGCTCC---GGGCAAACGGCGTTTTCGTCTCAGGCGCCCGGCTATGCA---GCGGCCGCCCTGGGG---CACCACCACCACCCAACCCACGTTAGTTCGTACTCCACGGCAGCTTTTAATTCCACCAGGGACTTTCTGTTCAGAAATCGGGGCTTCGGAGACGCCACGAGC------------GCGCAGCACAGCTTGTTCGCCTCCGCCGCGGGAAGTTTC---GCAGGCCCACATGGACACTCCGATGCCGCGGGACACCTGCTCTTTCCGGGGCTTCATGAGCAAGCCGCGAGCCACGCGTCTTCTAACGTCGTTAACAGCCAGATGCGGCTGGGCTTTTCAGGGGACATGTACGGGCGGGCCGAGCAGTACGGACATGTTACCAGTCCGCGGTCC---GACCACTACGCTTCGACCCAGTTACACGGCTACGGCCCCATGAACATGAATATGGCCGCGCACCACGGCGCGGGGGCCTTCTTTCGATACATGAGGCAGCCGATAAAACAAGAGTTGATCTGCAAGTGGATCGAACCGGAGCAGTTGACGAATCCCAAAAAATCGTGCAACAAAACTTTCAGCACAATGCACGAGCTCGTGACCCATCTGACGGTGGAGCATGTGGGGGGACCAGAGCAATCAAACCACATTTGCTTTTGGGAAGACTGTTCTCGCGAAGGAAAACCGTTCAAAGCCAAATACAAACTTGTGAATCATATCAGAGTTCACACCGGAGAAAAACCATTCCCTTGCCCATTT
>SYN146_Synodus_dermatogenys
CATCACTCAACAGGAGAAGTCACAGAGAGAGAAGTGGCTTTGGGGATAAATCCGTTCGCGGACGGGATGGGCGCCTTCAAAATAAACCACAGCTCGCACGACATTGGCTCC---GGGCAAACGGCGTTTTCGTCTCAGGCGCCCGGCTATGCA---GCGGCCGCCTTGGGG---CACCACCACCACCCAACCCACGTTAGTTCGTACTCCACGGCAGCTTTTAATTCCACCAGGGACTTTCTGTTCAGAAACCGGGGCTTCGGAGACGCCACGAGC------------GCGCAGCACAGCTTATTCGCCTCCGCCGCGGGAAGTTTC---GCGGGCCCACATGGACACTCCGATGCCGCGGGACACCTGCTCTTTCCGGGGCTTCACGAGCAAGCCGCGAGCCACGCGTCTTCTAACGTCGTTAACAGCCAGATGCGGCTGGGCTTTTCAGGGGACATGTACGGGCGGGCCGAGCAGTACGGACACGTTACCAGTCCGCGGTCC---GACCACTACGCTTCGACCCAGTTGCACGGCTACGGCCCCATGAACATGAACATGGCCGCGCACCACGGCGCCGGGGCCTTCTTTCGATACATGAGGCAGCCGATCAAACAAGAGTTGATCTGCAAGTGGATCGAACCGGAGCAGTTGACGAATCCCAAAAAATCGTGCAACAAAACTTTCAGCACAATGCACGAGCTCGTGACCCATCTGACGGTGGAGCATGTGGGGGGACCAGAGCAATCAAACCACATTTGCTTTTGGGAAGACTGTTCTCGCGAAGGAAAACCGTTCAAAGCCAAATACAAACTTGTGAATCATATC---------------------------------------
>SYN192_Saurida_sp
CATCACTCAACAGGCGAAGTCACAGAACGAGAAGTGGCTTTGGGGATAAATCCGTTCGCAGACGGGATGGGCGCCTTCAAAATCAACCACAGCTCTCACGACATTGGGTCT---GGGCAAACGGCGTTTTCCTCCCAGGCTCCAGGCTACGCG---GCGGCCGCCCTGGGA---CACCACCACCACCCGACACACGTTAGCTCGTACTCCACGGCGGCTTTCAACTCCACCCGGGACTTTCTCTTCAGAAATCGGGGCTTTGGAGACGCCACCAGC------------GCGCAGCACAGTCTGTTCGCCTCCGCTGCGGGAAGTTTT---GCAGGGCCACATGGACACTCGGATGCGGCGGGACACCTGCTCTTCCCGGGGCTCCATGAGCAAGCTGCGACCCACGCGTCGTCCAACGTTGTCAACAGCCAGATGCGGCTGGGGTTTTCAGGGGACATGTACGGACGGGCCGAGCAGTACGGTCACGTTACGAGCCCGAGGTCC---GACCACTATGCTTCGACCCAGTTGCACGGCTATGGCCCTATGAACATGAATATGGCCGCGCATCACGGTGCCGGGGCCTTCTTTCGGTACATGAGGCAGCCGATCAAACAAGAGCTCATCTGCAAGTGGATCGAACCGGAGCAACTGACGAATCCCAAAAAGTCGTGCAACAAAACTTTCAGCACGATGCACGAACTCGTGACCCATCTGACTGTGGAGCATGTCGGGGGACCGGAGCAGTCCAACCACATTTGCTTCTGGGAGGACTGTGCCCGAGAGGGGAAACCGTTCAAAGCCAAATACAAACTTGTGAATCACATCAGAGTTCACACCGGCGAAAAACCGTTCCCTTGTCCATTC
>SYN273_Saurida_elongata
CATCACTCAACAGGCGAAGTCACAGAACGAGAAGTGGCTTTGGGGATAAATCCGTTCGCAGACGGGATGGGCGCCTTCAAAATCAACCACAGCTCTCACGACATTGGGTCT---GGGCAAACGGCGTTTTCCTCCCAGGCTCCAGGCTACGCG---GCGGCCGCCCTGGGA---CACCACCACCACCCGACACACGTTAGCTCGTACTCCACGGCGGCTTTCAACTCCACCCGGGACTTTCTCTTCAGAAATCGGGGCTTTGGAGACGCCACCAGC------------GCGCAGCACAGTCTGTTCGCCTCCGCTGCGGGAAGTTTT---GCAGGGCCACATGGACACTCGGATGCGGCGGGACACCTGCTCTTCCCGGGGCTCCATGAGCAAGCTGCGACCCACGCGTCGTCCAACGTTGTCAACAGCCAGATGCGGTTGGGGTTTTCAGGGGACATGTACGGACGGGCCGAGCAGTACGGTCACGTTACGAGCCCGAGGTCC---GACCACTATGCTTCGACCCAGTTGCACGGCTATGGCCCTATGAACATGAATATGGCCGCGCATCACGGTGCCGGGGCCTTCTTTCGGTACATGAGGCAGCCGATCAAACAAGAGCTCATCTGCAAGTGGATCGAACCGGAGCAACTGACGAATCCCAAAAAGTCGTGCAACAAAACTTTCAGCACGATGCACGAACTCGTGACCCATCTGACTGTGGAGCATGTCGGGGGACCGGAGCAGTCCAACCACATTTGCTTCTGGGAGGACTGTGCCCGAGAGGGGAAACCGTTCAAAGCCAAATACAAACTTGTGAATCACATCAGAGTTCACACCGGCGAAAAACCGTTCCCTTGTCCATTC
>SYN278_Saurida_undosquamis
CATCACTCAACAGGCGAAGTCACAGAACGAGAAGTGGCTTTGGGGATAAATCCGTTCGCAGACGGGATGGGCGCCTTCAAAATCAACCACAGCTCTCACGACATTGGGTCT---GGGCAAACGGCGTTTTCCTCCCAGGCTCCAGGCTACGCG---GCGGCCGCCCTGGGA---CACCACCACCACCCGACACACGTTAGCTCGTACTCCACGGCGGCTTTCAACTCCACTCGGGACTTTCTCTTCAGAAATCGGGGCTTTGGAGACGCCACCAGC------------GCGCAGCACAGTCTGTTCGCCTCCGCTGCGGGAAGTTTT---GCAGGGCCACATGGACACTCGGATGCGGCGGGACACCTGCTCTTCCCGGGGCTCCATGAGCAAGCTGCGACCCACGCGTCGTCCAATGTTGTCAACAGCCAGATGCGGTTGGGGTTTTCAGGGGACATGTACGGACGGGCCGAGCAGTACGGTCACGTTACGAGCCCGAGGTCC---GACCACTATGCTTCGACCCAGTTGCACGGCTATGGCCCTATGAACATGAATATGGCCGCGCATCACGGTGCCGGGGCCTTCTTTCGGTACATGAGGCAGCCGATCAAACAAGAGCTCATCTGCAAGTGGATCGAACCGGAGCAACTGACGAATCCCAAAAAGTCGTGCAACAAAACTTTCAGCACGATGCACGAACTCGTGACCCATCTGACTGTGGAGCATGTCGGGGGACCGGAGCAGTCCAACCACATTTGCTTCTGGGAGGACTGTGCCCGAGAGGGGAAACCGTTCAAAGCCAAATACAAACTTGTGAATCACATCAGAGTTCACACCGGCGAAAAACCGTTCCCTTGTCCATTC
>WIO221_Bathysauroides_sp
CATCACTCAACAGGCGAAGTCACAGAAAGAGAAGTGGCTTTGGGGATAAATCCGTTCGCAGACGGGATGGGCGCCTTCAAAATAAACCACAGCTCTCATGACATTGGCTCC---GGGCAAACGGCGTTTTCCTCCCAGGCGCCCGGCTACGCA---GCGGCTGCCCTGGGA---CACCATCACCACCCGACCCACGTTAGCTCCTATTCCACGGCAGCTTTCAATTCCACCCGGGACTTTCTCTTCAGAAATCGGGGCTTCGGAGACGCCACCAGC------------GCGCAGCACAGTTTGTTCGCCTCCGCCGCGGGAAGTTTT---GCAGGGCCACATGGACACTCAGATGCCGCGGGCCACCTGCTCTTCCCCGGGCTTCATGAGCAAGCCGCGAGCCATGCGTCGTCTAACGTTGTAAACAGCCAGATGCGACTGGGCTTTTCTGGGGACATGTACGGGCGGGCCGACCAGTATGGCCACGTTACAAGCCCAAGGTCC---GACCACTATGCTTCAACCCAATTGCATGGCTATGGCCCTATGAACATGAATATGGCCGCTCACCACGGAGCAGGGGCCTTCTTTCGGTACATGAGGCAGCCGATTAAACAAGAGCTAATCTGCAAGTGGATCGAACCGGAGCAACTGACGAATCCCAAAAAGTCGTGCAACAAAACTTTTAGCACGATGCATGAGCTCGTGACCCATCTGACGGTGGAGCATGTGGGGGGACCCGAGCAGTCGAACCACATTTGCTTCTGGGAAGACTGTGCCCGAGAAGGGAAACCATTCAAAGCCAAATACAAACTTGTAAATCATATCAGAGTTCACACCGGAGAAAAACCGTTCCCGTGTCCATTC
>WIO464_Synodus_variegatus
------------------------------------GCTTTGGGGATAAATCCGTTCGCGGACGGGATGGGCGCCTTCAAAATAAACCACAGCTCGCACGACATTGGCTCC---GGGCAAACGGCGTTTTCGTCTCAGGCGCCCGGCTATGCA---GCGGCCGCCTTGGGG---CACCACCACCACCCAACCCACGTTAGTTCGTACTCCACGGCAGCTTTTAATTCCACCAGGGACTTTCTGTTCAGAAACCGGGGCTTCGGAGACGCCACGAGC------------GCGCAGCACAGCTTGTTCGCCTCCGCCGCGGGAAGTTTC---GCAGGCCCACATGGACACTCCGATGCCGCGGGACACCTGCTCTTTCCGGGGCTTCACGAGCAAGCCGCGAGCCACGCGTCTTCTAACGTCGTTAACAGCCAGATGAGGCTGGGCTTTTCAGGGGACATGTACGGGCGGGCCGAGCAGTACGGACACGTTACCAGTCCGCGGTCC---GACCACTACGCTTCGACCCAGTTGCACGGCTACGGCCCCATGAACATGAATATGGCCGCGCACCACGGCGCGGGGGCCTTCTTTCGATACATGAGGCAGCCGATCAAACAAGAGTTGATCTGCAAGTGGATCGAACCGGAGCAGTTGACGAATCCCAAAAAATCGTGCAACAAAACTTTCAGCACAATGCACGAGCTCGTGACCCATCTGACGGTGGAGCATGTGGGGGGACCAGAGCAATCAAACCACATTTGCTTTTGGGAAGACTGTTCTCGCGAAGGAAAACCGTTCAAAGCCAAATACAAACTTGTGAATCATATCAGAGTTCACACCGGAGAAAAACCATTCCCTTGTCCATTT
>WJC0431_Harpadon_microchir
CATCACTCAACAGGCGAAGTCACGGAACGAGAAGTAGCTTTGGGGATCAATCCGTTCGCAGACGGGATGGGAGCCTTCAAAATCAACCACAGCTCCCACGACATTGGCTCTGCTGGGCAGACGGCGTTTTCCTCCCAGGCTCCAGGCTAC---------TCCGCCCTGGGACACCACCACCACCACCCGACGCACGTCAGCTCCTACTCCACGGCGGCTTTCAACTCCACCCGGGACTTTCTCTTCAGGAATCGGGGCTTTGGAGACGCCACCAGC------------GCGCAGCACAGCCTGTTCGCCTCCGCCGCGGGGGGCTTT---GCGGGGCCGCATGGACACTCGGATGCCCCGGGACACCTGCTCTTCCCTGGGCTGCATGAGCAAGCCGCGACGCACGCCTCCTCCAACGTGGTCAACAGCCAGATGCGCTTGGGCTTTTCAGGGGACATGTACGGACGGGCCGAGCAGTACGGCCACGTTACGAGCCCCAGGTCC---GACCACTATGCCTCGACCCAGCTGCACGGCTATGGCCCTATGAACATGAACATGGCCGCGCACCACGGAGCCGGGGCCTTCTTTCGGTACATGAGGCAACCGATCAAACAGGAGCTGATCTGCAAGTGGATCGAACCGGAGCAGCTGACGAACCCCAAAAAGTCGTGCAACAAAACTTTCAGCACGATGCACGAACTGGTGACCCATCTGACGGTGGAGCACGTCGGCGGCCCGGAGCAGTCCAACCACATCTGCTTCTGGGAGGACTGTGCCCGAGAAGGGAAGCCGTTCAAAGCCAAATACAAACTGGTGAATCACATCAGAGTTCACACCGGAGAGAAACCATTCCCTTGTCCATTC
>WJC0453_Saurida_macropectoralis
CATCACTCAACAGGCGAAGTCACAGAACGAGAAGTGGCTTTGGGGATAAATCCGTTCGCAGACGGGATGGGCGCCTTCAAAATCAACCACAGCTCTCATGACATTGGCTCT---GGGCAAACGGCGTTTTCTTCCCAGGCTCCAGGCTACGCG---GCGGCCGCCCTGGGA---CACCACCACCACCCGACACACGTTAGCTCGTACTCCACGGCGGCTTTCAACTCCACTCGGGACTTTCTCTTCAGAAATCGGGGCTTTGGAGACGCCACCAGC------------GCGCAGCACAGTCTGTTCGCCTCCGCTGCGGGAAGTTTT---GCAGGGCCACATGGACACTCGGATGCGGCGGGACACCTGCTCTTCCCGGGGCTCCATGAGCAAGCTGCGACCCACGCGTCGTCCAACGTTGTCAACAGCCAGATGCGGTTGGGGTTTTCAGGGGACATGTACGGCCGGGCCGAGCAATACGGCCACGTTACGAGCCCGAGGTCC---GACCACTATGCTTCGACCCAGTTGCACGGCTACGGCCCTATGAACATGAATATGGCCGCGCACCACGGAGCCGGGGCCTTCTTTCGGTACATGAGGCAGCCGATCAAACAAGAGCTGATCTGCAAGTGGATCGAACCGGAGCAGCTGACGAATCCCAAAAAGTCGTGCAACAAAACTTTCAGCACGATGCACGAACTCGTGACCCACCTGACGGTGGAGCATGTTGGGGGACCGGAGCAGTCCAACCACATTTGCTTCTGGGAGGACTGTGCCCGAGAGGGAAAACCGTTCAAAGCCAAATACAAACTTGTAAATCACATCAGAGTTCACACCGGCGAAAAACCGTTTCCTTGTCCATTC
>WJC0480_Hime_japonica
CATCACTCAACAGGCGAAGTCACAGAAAGAGAAGTGGCTTTGGGGATAAATCCGTTCGCAGACGGGATGGGCGCCTTCAAAATAAACCACAGCTCTCATGACATTGGCTCC---GGGCAAACGGCGTTTTCCTCCCAGGCGCCCGGCTACGCG---GCGGCTGCCCTGGGA---CACCACCACCACCCGACCCACGTTAGCTCTTACTCCACGGCAGCTTTCAATTCCACTCGGGACTTTCTCTTCAGAAACCGGGGCTTCGGAGATGCCACCAGC------------GCACAGCACAGTTTGTTCGCTTCCGCCGCGGGAAGTTTT---GCAGGGCCACATGGACACTCAGATGCCGCGGGACACCTGCTCTTTCCTGGGCTTCATGAGCAAGCCGCGAGCCATGCGTCGTCTAACGTTGTAAACAGCCAGATGCGGTTGGGCTTTTCAGGGGACATGTACGGGCGGGCCGAACAGTATGGCCACGTTACAAGCCCAAGGTCC---GACCACTATGCTTCGGCCCAGTTGCACGGCTATGGCCCTATGAACATGAATATGGCCGCACACCACGGAGCGGGGGCCTTCTTTCGGTACATGAGGCAGCCGATCAAACAAGAGCTCATCTGCAAGTGGATCGAACCGGAGCAACTGACGAATCCCAAAAAGTCGTGCAACAAAACTTTCAGCACGATGCACGAGCTCGTGACCCATCTGACGGTGGAGCATGTGGGGGGACCAGAGCAATCGAACCACATTTGCTTCTGGGAAGACTGTGCTCGAGAAGGAAAACCGTTCAAAGCCAAATACAAACTTGTGAATCATATCAGAGTTCACACCGGTGAAAAACCGTTCCCCTGTCCATTC
>WJC0494_Chlorophthalmus_acutifrons
CATCACTCAACAGGCGAAGTCACAGAAAGAGAAGTGGCTTTGGGGATAAATCCTTTCGCAGACGGGATGGGCGCCTTCAAAATAAACCACAGCTCTCATGACATTGGCTCC---GGGCAAACGGCGTTTTCCTCCCAGGCGCCCGGCTACGCA---GCGGCTGCACTGGGA---CATCATCACCACCCGACCCACGTTAGCTCCTATTCCACGGCAGCTTTCAATTCCACCCGGGACTTTCTCTTCAGAAATCGGGGCTTCGGAGATGCCACCAGC------------GCGCAGCACAGTTTGTTCGCCTCCGCCGCGGGAAGTTTT---GCAGGGCCACATGGACACTCAGATGCCGCGGGCCACCTGCTCTTCCCTGGGCTTCATGAGCAAGCCGCGAGCCATGCGTCGTCTAACGTTGTAAACAGCCAGATGCGACTGGGCTTTTCTGGGGACATGTACGGGCGGGCCGACCAGTATGGCCACGTTACAAGCCCAAGGTCC---GACCACTATGCTTCGACCCAATTGCATGGCTATGGCCCTATGAACATGAATATGGCCGCTCACCACGGAGCAGGGGCCTTCTTTCGATACATGAGGCAGCCGATTAAACAAGAGCTTATCTGCAAGTGGATCGAACCGGAGCAACTGACAAATCCCAAAAAGTCGTGCAACAAAACTTTTAGCACGATGCATGAGCTCGTGACCCATCTGACGGTGGAGCATGTGGGGGGACCCGAGCAGTCGAACCACATTTGCTTCTGGGAAGATTGTGCCCGAGAAGGGAAACCATTCAAAGCCAAATACAAACTTGTAAATCATATCAGAGTTCACACCGGAGAAAAACCGTTCCCGTGTCCATTC
>WJC0495_Lestrolepis_japonica
CACCACTCAACAGGCGAGGTCACGGAGAGGGAGGTGGCGCTCGGCATCAACCCGTTCGCGGACGGGATGGGCGCCTTCAAGATCAACCACGGCACCCACGACCTCGGCGCG---GGGCAGACGGCGTTCTCCTCGCAGGCGCCCGGCTACGCGGCGGCCGCCGCCCTCGGA---CACCACCACCACCCGACGCACGTGAGCTCCTACTCCACGGCGGCGTTCAACTCCACGCGGGACTTCCTCTTCCGCAACCGGGGCTTCGGCGACGCGACGAGCGCCGCCGCCGCCGCGCAACACAGCCTCTTCGCCTCG---GCGGGGAGCTTCGCCGCGGGGCCCCACGGCCACGGCGATGCCGCGGGACACCTGCTCTTCCCGGGGCTCCACGAGCAG---ACGGGCCACGCGTCGTCCAAC---------GGGCAGATGCGGCTCGGTTTCACCGGGGACATGTACGGCCGCGCCGACCAGTACGGCCACGTCGCGAGCCCGCGGTCC---GACCATTACGCGTCGACCCAGCTGCACGGCTACGGCCCCATGAACATGAACATGGCCGCGCACCACGGCGCGGGGGCCTTCTTTCGGTACATGCGGCAGCCGATCAAGCAGGAGCTCATCTGCAAGTGGATCGAGCCGGAGCAGCTGTCGAACCCGAAGAAGTCGTGCAACAAAACTTTCAGCACCATGCACGAGCTCGTGACCCACCTGACGGTGGAGCACGTGGGGGGGCCCGAGCAGTCGAACCACATATGCTTCTGGGAGGACTGCGCCCGCGAGGGGAAGCCGTTCAAGGCCAAGTACAAACTCGTGAACCACATCCGCGTGCACACCGGCGAGAAGCCGTTCCCGTGTCCGTTC
>WJC1085_Harpadon_nehereus
CATCACTCAACAGGCGAAGTCACGGAACGAGAAGTCGCTTTGGGGATCAATCCGTTCGCAGACGGGATGGGAGCCTTCAAAATCAACCACAGCTCCCACGACATTGGCTCT---GGGCAAACGGCGTTTTCCTCCCAGGCTCCCGGCTACGCG---GCGGCCGCCCTGGGA---CACCACCACCACCCGACGCACGTCAGCTCCTACTCCACGGCGGCTTTCAACTCCACCCGGGACTTTCTCTTCAGGAATCGGGGCTTTGGAGACGCCACCAGC------------GCTCAGCACAGCCTGTTCGCCTCCGCCGCGGGGGGCTTC---GCGGGGCCGCATGGACACTCGGATGCCCCGGGACACCTGCTCTTCCCTGGGCTGCATGAGCAAGCCGCCACGCACGCCTCCTCCAACGTGGTCAACAGCCAGATGCGCCTGGGCTTTTCAGGGGACATGTACGGACGGGCCGAGCAGTACGGCCACGTTACGAGCCCCAGGTCC---GACCACTATGCCTCGACCCAGCTGCACGGCTATGGCCCTATGAACATGAACATGGCCGCGCACCACGGAGCCGGGGCCTTCTTTCGGTACATGAGACAACCGATCAAACAGGAGCTGATCTGCAAGTGGATCGAACCGGAGCAGCTGACGAACCCCAAAAAGTCGTGCAACAAAACTTTCAGCACGATGCACGAACTGGTGACCCATCTGACGGTGGAGCACGTCGGCGGGCCGGAGCAGTCCAACCACATCTGCTTCTGGGAGGACTGCGCCCGAGAAGGGAAGCCGTTCAAAGCCAAATACAAACTGGTCAATCACATCAGAGTTCACACCGGAGAGAAACCATTCCCTTGTCCATTC
>WJC2244_Saurida_gracilis
CATCACTCAACAGGCGAAGTCACGGAACGAGAGGTGGCTTTGGGGATAAATCCATTCGCAGACGGGATGGGCGCCTTCAAAATCAACCACAGCTCTCACGACATTGGCTCT---GGGCAAACGGCGTTTTCCTCCCAGGCTCCCGGCTACGCG---GCGGCCGCCCTGGGA---CACCACCACCACCCCACGCACGTCAGCTCCTACTCCACGGCGGCTTTCAACTCCACCCGGGACTTTCTCTTCAGAAATCGGGGCTTCGGAGACGCCACCAGC------------GCGCAGCACAGTCTGTTCGCCTCCGCTGCAGGAAGTTTT---GCAGGGCCGCACGGACACTCGGATGCAGCCGGACACCTGCTCTTTCCGGGGCTGCATGAGCAAGCTGCAAGCCACGCGTCCTCCAATGTTGTCAACAGCCAGATGCGGTTGGGGTTTTCAGGGGACATGTACGGACGGGCCGAGCAGTACGGCCATGTGACGAGCCCGAGGTCC---GACCACTATGCATCGACCCAGTTGCACGGCTATGGCCCTATGAACATGAATATGGCCGCGCATCACGGAGCAGGGGCCTTCTTTCGGTACATGCGGCAGCCGATCAAGCAAGAGCTCATCTGCAAGTGGATCGAACCGGAGCAGCTGACGAATCCCAAAAAGTCGTGCAACAAAACTTTCAGCACGATGCACGAACTCGTGACCCATCTGACGGTGGAGCATGTCGGGGGACCAGAGCAGTCCAACCACATTTGCTTCTGGGAGGACTGCGCCCGGGAGGGGAAACCGTTCAAAGCCAAATACAAACTTGTGAATCATATCAGAGTTCACACCGGCGAAAAACCCTTCCCCTGTCCATTC
>WJC278_Synodus_foetens
CATCACTCAACAGGAGAAGTCACAGAGAGAGAAGTGGCTTTGGGGATAAATCCGTTCGCGGACGGTATGGGCGCTTTCAAAATAAACCACAGCTCGCACGACATTGGCTCC---GGGCAAACAGCGTTTTCGTCTCAGGCACCCGGCTATGCA---GCGGCCGCCCTGGGG---CACCATCACCACCCGACCCACGTTAGTTCGTACTCCACGGCAGCTTTCAATTCCACCAGGGACTTTCTGTTCAGAAACCGGGGCTTCGGAGACGCCACGAGT------------GCGCAGCACAGCTTATTCGCCTCCGCCGCGGGAAGTTTC---GCAGGGCCACATGGACACTCCGATGCCGCGGGACACCTGCTCTTTCCGGGGCTTCACGAGCAAGCCGCGAGCCACGCGTCGTCTAACGTCGTTAACAGCCAGATGCGACTGGGCTTTTCAGGGGACATGTACGGGCGGGCCGAGCAGTACGGACACGTTACCAGTCCGCGGTCC---GACCACTACGCTTCGACCCAGTTGCATGGTTACAGCCCCATGAACATGAATATGGCCGCACACCACGGTGCGGGGGCCTTCTTTCGATACATGAGGCAGCCGATTAAACAAGAGCTGATCTGCAAGTGGATCGAACCGGAGCAGCTGACGAATCCCAAAAAATCGTGCAACAAAACTTTCAGCACGATGCACGAGCTCGTGACCCATCTGACGGTGGAGCATGTGGGGGGACCAGAGCAATCAAACCATGTTTGCTTTTGGGAAGACTGTTCTCGCGAAGGAAAACCGTTCAAAGCCAAATACAAACTTGTGAATCATATCAGAGTCCACACCGGAGAAAAACCATTCCCTTGCCCATTC
>WJC532_Ateleopus_japonicus
CATCACTCAACGGGCGAAGTCACAGAGAGAGAGGTAGCTTTGGGGATAAATCCATTCGCAGACGGGATGGGCGCCTTTAAGATCAACCACACTTCTCACGACATCGGCTCC---GGGCAGACGGCGTTTTCTTCCCAGGCTCCCGGGTACGCTGCCGCGGCCGCCCTGGGGCACCACCACCACCACCCGACCCATGTCAGCTCGTACTCCACGGCGGCTTTCAACTCCACTCGGGACTTTCTGTTCAGAAACCGGGGCTTCGGAGACGCCACCGGC------------GCGCAGCACAGCTTGTTCGCCTCG------GGAGGTTTT---GCGGGGCCACATGGACACTCGGACGCCGCGGGACACCTGCTCTTCCCGGGGCTCCACGAGCAAGCCGCGGGCCACGCGTCGTCCAATGTGGTGAACAGCCAGATGCGCTTGGGTTTTTCAGGGGACGTGTACGGGAGGGCCGAACAGTACGGCCACGTTACGAGCCCGAGGTCAGCAGAGCACTATGCCTCGACCCAGTTGCACGGCTACGGCCCCATGAACATGAACATGGCCGCGCACCACGGAGCGGGGGCCTTCTTCCGATACATGCGCCAGCCGATCAAGCAAGAGCTCATCTGCAAGTGGATCGAACCGGAGCAGCTGACCAACCCCAAAAAGTCGTGCAACAAAACTTTCAGCACCATGCACGAGCTGGTCACCCACCTGACGGTGGAGCATGTGGGGGGGCCGGAGCAGTCTAACCACATTTGCTTCTGGGAGGACTGCTCCCGGGAAGGGAAACCGTTCAAAGCCAAATACAAACTTGTGAATCACATTAGAGTGCACACCGGAGAGAAGCCTTTTCCGTGTCCGTTC
>WJC5512_Synodus_kaianus
CATCACTCAACAGGAGAAGTCACAGAGAGAGAAGTGGCTTTGGGGATAAATCCGTTCGCGGACGGCATGGGTGCCTTCAAAATAAACCACAGCTCGCACGACATTGGCTCC---GGGCAAACGGCGTTTTCGTCTCAGGCGCCCGGCTATGCA---GCGGCCGCCCTGGGG---CACCACCACCACCCAACCCACGTTAGTTCGTACTCCACGGCAGCTTTTAATTCCACCAGGGACTTTCTGTTCAGAAACCGGGGTTTCGGAGACGCCACGAGC------------GCGCAGCACAGCTTGTTCGCCTCCGCCGCGGGAAGTTTC---GCAGGGCCACATGGACACTCCGATGCCGCGGGACACCTGCTCTTTCCGGGGCTTCACGAGCAAGCCGCCAGCCACGCATCTTCTAACGTCGTTAACAGCCAGATGCGGCTGGGCTTTTCGGGGGACATGTACGGGCGGGCCGAGCAGTACGGGCATGTTACCAGTCCGCGGTCC---GACCACTACGCTTCGACCCAGTTACACGGCTACGGCCCCATGAACATGAATATGGCCGCACACCATGGCGCGGGGGCCTTTTTTCGATACATGAGGCAGCCGATTAAACAAGAGCTGATCTGCAAGTGGATCGAACCGGAGCAGCTGACGAATCCCAAAAAATCGTGCAACAAAACTTTCAGCACAATGCACGAGCTCGTGACCCATCTGACGGTGGAGCATGTGGGGGGACCAGAGCAATCAAACCACATTTGCTTTTGGGAAGATTGTTCTCGCGAAGGAAAACCGTTCAAAGCCAAATACAAACTTGTGAATCATATCAGAGTTCACACCGGAGAAAAACCATTCCCTTGCCCATTC
>WJC5903_Synodus_oculeus
------TCAACAGGAGAAGTCACAGAGAGAGAAGTGGCTTTGGGGATAAATCCGTTCGCGGACGGCATGGGCGCCTTCAAAATAAACCACAGCTCGCACGACATTGGCTCC---GGGCAAACGGCGTTTTCGTCTCAAGCGCCCGGCTATGCA---GCGGCCGCCCTGGGG---CACCACCATCACCCAACCCACGTTAGTTCGTACTCCACGGCAGCTTTTAATTCCACCAGGGACTTTCTGTTCAGAAACCGGGGCTTCGGAGACGCCACGAGC------------GCGCAGCACAGCTTGTTCGCCTCCGCCGCGGGAAGTTTC---GCAGGGCCACATGGACACTCCGATGCCGCGGGACACCTGCTCTTTCCGGGGCTTCACGAGCAAGCCGCCAGCCACGCATCTTCTAACGTCGTTAACAGCCAGATGCGGCTGGGCTTTTCGGGGGACATGTACGGGCGGGCCGAGCAGTACGGGCACGTTACCAGTCCGCGGTCC---GACCACTACGCTTCGACCCAGTTACACGGCTACGGCCCCATGAACATGAATATGGCCGCACACCACGGCGCGGGGGCCTTCTTTCGATACATGAGGCAGCCGATTAAACAAGAGCTGATCTGCAAGTGGATCGAACCGGAGCAGTTGACGAATCCCAAAAAATCGTGCAACAAAACTTTCAGCACAATGCACGAGCTCGTGACCCATCTGACGGTGGAGCATGTGGGGGGACCAGAGCAATCAAACCACATTTGCTTTTGGGAAGATTGCTCTCGCGAAGGAAAACCGTTCAAAGCCAAATACAAACTTGTGAATCATATCAGAGTTCACACCGGAGAAAAACCATTCCCTTGCCCATTC
>WJC6034_Bathysauroides_gigas
CATCACTCAACAGGCGAAGTCACAGAAAGAGAAGTGGCTTTGGGGATAAATCCGTTCGCAGACGGGATGGGCGCCTTCAAAATAAACCACAGCTCTCATGACATTGGCTCC---GGGCAAACGGCGTTTTCCTCCCAGGCGCCCGGCTACGCA---GCGGCTGCCCTGGGA---CACCATCACCACCCGACCCACGTTAGCTCCTATTCCACGGCAGCTTTCAATTCCACCCGGGACTTTCTCTTCAGAAATCGGGGCTTCGGAGACGCCACCAGC------------GCGCAGCACAGTTTGTTCGCCTCCGCCGCGGGAAGTTTT---GCAGGGCCACATGGACACTCAGATGCCGCGGGCCACCTGCTCTTCCCCGGGCTTCATGAGCAAGCCGCGAGCCATGCGTCGTCTAACGTTGTAAACAGCCAGATGCGACTGGGCTTTTCTGGGGACATGTACGGGCGGGCCGACCAGTATGGCCACGTTACAAGCCCAAGGTCC---GACCACTATGCTTCAACCCAATTGCATGGCTATGGCCCTATGAACATGAATATGGCCGCTCACCACGGAGCAGGGGCCTTCTTTCGGTACATGAGGCAGCCGATTAAACAAGAGCTAATCTGCAAGTGGATCGAACCGGAGCAACTGACGAATCCCAAAAAGTCGTGCAACAAAACTTTTAGCACGATGCATGAGCTCGTGACCCATCTGACGGTGGAGCATGTGGGGGGACCCGAGCAGTCGAACCACATTTGCTTCTGGGAAGACTGTGCCCGAGAAGGGAAACCATTCAAAGCCAAATACAAACTTGTAAATCATATCAGAGTTCACACCGGAGAAAAACCGTTCCCGTGTCCATTC
>WJC6291_Bathypterois_atricolor
CATCACTCAACAGGCGAAGTCACAGAAAGAGAAGTGGCTTTGGGGATAAATCCGTTCGCAGACGGGATGGGCGCCTTCAAAATAAACCACAGCTCTCATGACATTGGCTCC---GGGCAAACGGCGTTTTCCTCCCAGGCGCCCGGCTACGCA---GCGGCTGCCCTGGGA---CACCATCACCACCCGACCCACGTTAGCTCTTATTCCACGGCAGCTTTCAATTCCACCCGGGACTTTCTCTTCAGAAATCGGGGCTTCGGAGACGCCACCAGC------------GCGCAGCACAGTTTGTTCGCTTCTGCCGCGGGAAGTTTT---GCAGGGCCACATGGACACTCGGATGCCGCTGGCCACCTGCTCTTCCCTGGGCTTCATGAGCAAGCTGCGAGCCATGCGTCGTCTAACGTTGTAAACAGCCAGATGCGACTGGGCTTTTCTGGGGACATGTACGGGCGGGCCGACCAGTACGGCCACGTAACAAGCCCAAGGTCC---GAACACTATGCGTCGACCCAACTGCATGGCTATGGCCCTATGAACATGAATATGGCCGCTCACCACGGAGCAGGGGCCTTCTTTCGCTACATGAGGCAGCCGATTAAACAAGAGCTAATCTGCAAGTGGATCGAACCGGAGCAACTGACGAATCCCAAAAAGTCGTGCAACAAAACTTTTAGCACAATGCACGAGCTCGTGACCCATCTGACGGTGGAGCATGTGGGGGGACCGGAGCAGTCGAACCACATTTGCTTCTGGGAAGACTGTGCCCGAGAAGGGAAACCATTCAAAGCCAAATACAAACTTGTAAATCATATCAGAGTTCACACCGGAGAAAAACCGTTCCCGTGTCCATTC
>WJC6525_Saurida_eso
CATCACTCAACAGGCGAAGTCACAGAACGAGAAGTGGCTTTGGGGATAAATCCGTTCGCAGACGGGATGGGCGCCTTCAAAATCAACCACAGCTCTCACGACATTGGCTCT---GGGCAAACGGCGTTTTCCTCCCAGGCTCCAGGCTACGCA---GCGGCCGCCCTGGGA---CACCACCACCACCCGACACACGTTAGCTCGTACTCCACGGCGGCGTTCAACTCCACTCGGGACTTTCTCTTCAGAAATCGGGGTTTTGGAGACGCCACCAGC------------GCGCAGCACAGTCTGTTCGCCTCCGCTGCGGGAAGTTTT---GCAGGGCCACATGGACACTCGGATGCGGCGGGACACCTGCTCTTCCCGGGGCTCCATGAGCAAGCTGCGACCCACGCGTCGTCCAACGTTGTCAACAGCCAGATGCGGTTGGGGTTTTCAGGGGACATGTACGGCCGGGCCGAGCAGTACGGCCACGTTACGAGCCCGAGGTCC---GACCACTATGCTTCGACCCAGTTGCACGGCTACGGCCCTATGAACATGAATATGGCCGCGCACCACGGAGCCGGGGCCTTCTTTCGGTACATGAGGCAGCCGATCAAACAAGAGCTGATCTGCAAGTGGATCGAACCGGAGCAACTGACGAATCCCAAAAAGTCGTGCAACAAAACTTTCAGCACGATGCACGAACTCGTGACCCACCTGACGGTGGAGCATGTTGGGGGACCGGAGCAGTCCAACCACATTTGCTTCTGGGAGGACTGTGCCCGAGAGGGAAAACCGTTCAAAGCCAAATACAAACTTGTAAATCACATCAGAGTTCACACCGGCGAAAAACCGTTTCCTTGTCCATTC
