# Supplementary material for: Beyond the sandy bottom: evolutionary and taxonomic insights into lizardfishes (Teleostei: Aulopiformes)
Source: PeerJ. 2026 Mar 6;14:e20735. doi: 10.7717/peerj.20735 (PMC12970317; doi:10.7717/peerj.20735)
Supplement: Supplemental Information 11 [file peerj-14-20735-s011.zip › NCBI submit/R1_clean_250610.fas]

>NC41_Saurida_grandisquamis
AGCCCTTACATACCCTACGTGCTGCAGAGAAGTCACTCCTCCCTGGCTACCATCCATTCGAGTGGCAGCCAGCTCTTAGGAACGTGTCGCCATCTTGTCATGTGGGTATCATTAATGGGCTCTCTGGATGGGCTACATCTGTGGAGGACTCTCCGGCCGACACCATAACCCGTCGCTTTCGCTATGACGTGGCCCTGGTCTCAGCCCTGAAAGACTTAGAGGAGGACATCATGACAGGGCTGAAAGAGCGTGAGCTGGAAGACAGTGCATGC---ACCTTGGGCTTCAATGTTATGATCAAGGAATCTTGTGACGGCATGGGAGATGTCAGCGAGAAGCATGGTGGAGGGCCAGTGATCCCTGAGAAGGCTGTTCGCTTCTCTTTCACCGTCATGTCGATCTCTGTTCAGCCAGAGGGAGAGAACGAAGAAGTCGTTATCTTCAGGGAGACAAAGCCCAACTCTGAGCTGTCCTGTAAGCCGCTATGCCTGATATTTGTGGATGAGTCTGACCATGAGACACTGACTGCTGTGCTAGGACCTGTGGTAGCAGAGAGGGATGCAATGAAGGACAGCCGGCTCATCCTCTCGCTGGGCGGCCTCCCCCGCTCTTTCCGGTTCAACTTCAGAGGGACAGGCTACGACGAGAAGATGGTGCGGGAGATGGAAGGCCTGGAGGCCTCAGGCTCCACCTACATCTGCACTCTTTGTGATGCCACAAGGGCAGAAGCCTCTCGCAACATGTTGCTTCACTCCGTCACCCGCAGTCATGAGGAGAACCTGGAGCGCTATGAGCTATGGAGAACCAACCCCTTCTCGGAGTCACCTGCAGAGCTGCGGGACAGGGTCAAAGGGGTCTCCGCCAAGCCGTTCATGGAGACCCAGCCGACACTGGACGCATTGCACTGTGACATCGGCAACGCCACTGAATTCTACAAAATCTTCCAGGACGAGATTGGGGAGGTGTACCGAAAAACCAACCCCAGCCGAGAGGAACGACGCAGCTGGAGAGCGGCCCTGGATAAACAGCTGAGGAAAAAGATGAAGCTAAAACCGGTGATGCGGATGAACGGGAACTATGCCCGTAAGCTGATGACCCAGGAGGCTGTGGAGGTGGTGTGTGAACTGGTCCCCTCACAAGAGAGACAAGATGCCCTCAGGGAGCTGATGGGGCTCTATATACAGATGAAGCCTGTGTGGCGTGCCACCTGCCCAGCCAAGGAATGCCCTGACCAGCTGTGCCGCTACAGCTTTAACTCCCAGCGCTTCGCAGAACTCCTGTCGTCCACCTTCCAATATAGGTATGACGGAAAGATCACCAACTACCTTCACAAAACTCTGGCGCATGTGCCCGAAATTATAGAGAGAGATGGCTCCATTGGTGCCTGGGCCAGTGAGGGTAACGAGTCGGGGAACAAACTGTTCAGACGTTTTAGAAAAATGAATGCCCGTCAGTCCAAGGCC
>NC783_Hime_capitonis
AGCCCCTACATACCCTCCGTGCTGCAGAGAAGTCACTCCTCCCTGGCTATCACCCATTCGAGTGGCAGCCAGCCCTAAAGAACGTGTCCCCATCCTGCTATGTGGGCATCATCAATGGGCTCTCTGGATGGGCTGGCACAGTGGACGACTCCCCGGCAGACACCATCACCCGTCGGTTTCGCTATGACGTGGCCCTGGTGTCAGCCCTGAAGGACCTGGAGGAGGACATCATGAAGGGACTGAGAGAGCGCGAGCTGGAAGACCATGCATGC---ACCTCAGGCTTCAATGTTATGATCAAGGAATCCTGTGATGGCATGGGAGATGTCAGCGAGAAGCATGGTGGAGGGCCAGCGATCCCTGAGAAGGCTGTGCGTTTCTCTATTACCATCATGTCTGTCTCTATCCAGGCAGATGGCGAGGACAAAGAGGTTGTTATCTTCAGGGAGTCAAAGCCCAACTCTGAACTGTCCTGTAAGCCCCTATGCCTGATATTTGTGGATGAGTCTGACCACGAGACACTCACTGCTGTCCTAGGGCCTTTGGTAGCAGAGAGGAATGCAATGAAGGAGAGCCGACTCATCCTCTCAGTGGGTGGTCTCCCCCGCTCTTTCCGCTTCCACTTCAGAGGCTCAGGCTATGATGAGAAGATGGTGCGAGAGATGGAAGGCCTGGAGGCCTCAGGCTCCACTTATATCTGCACTCTTTGTGACGCCACTAGGGCAGAAGCTTCTCACAACATGGTGCTCCACTCCGTCACCCGCAGCCACGAGGAGAACCTGGAGCGCTACGAGTTATGGAGGACCAACCCCTTCTTGGAGTCTGCGGCAGAGCTGCGAGACCGGGTCAAAGGGGTCTCTGCGAAACCCTTTATGGAGACCCAGCCGACGCTGGATGCATTGCACTGTGACATTGGTAACGCCACTGAATTCTACAAAATCTTCCAGGATGAGATCGGGGAGGTGTTCCAAAAGGCCAACCCTAGCCGGGAGGAACGACGCAGCTGGAGGGCAGCCCTCGATAAGCAGCTGAGGAAGAAGTTGAAGCTGAAACCAGTGATGCGGATGAATGGGAACTATGCCCGGAGGCTGATGACCCAGGAGGCTGTGGAGGTGGTGTGTGAACTGGTGCCCTCAGAAGAGAGGAGGAAGGCCCTGAGGGAGCTGATGGGACTCTATATCCAGATGAAGCCTGTGTGGCGTGCCACCTGCCCAGCCAAGGAGTGCCCTGACCAGCTGTGCCGGTACAGCTTTAATTCTCAGAGCTTTGCTGAACTCCTCTCCTCCTCCTTCAAATATAGGTACGATGGAAAGATCACCAACTACCTGCACAAGACCCTGGCCCATGTTCCTGAAATTATAGAGAGAGACGGCTCCATTGGAGCCTGGGCCAGCGAGGGGAATGAGTCTGCAAACAAGCTGTTCAGGCGTTTCCGAAAGATGAACGCCCGTCAGTCCAAGGCC
>PNG0451_Synodus_variegatus
AGCCCTTATCATCCCTGAGAGCTGCAGAGAAAGAGCTCCTTCCCGGCCACCATGCTTTTGAGTGGCAGCCAGCCCTCAAGAATGTGTCCCCATCCTGCCATGTGGGCATCATCAATGGGCTGTCAGGCTGGGCTGCCTCAGTGGATGATTCCCCAGCAGATACCATCGCCCGCCGGTTTCGCTATGACGTAGCCCTGGTGTCTGCTCTCAAGGACCTGGAGGAGGCATTCATGGATGGACTGAGAGAGCATGGGCTGGAAGACAGCAAT---------TCAAGATTCAATGTGATGATCAAGGAATCCTGTGATGGTATGGGGGATGTCAGTGAGAAGCACGGCGGTGGGCCAGCAGTCCCTGAGAAGGCTGTGCGCTTCTCCTTTACCGTCATGTCCATTTCTGTCCAAGCGGAGGGAGAGGAGGAGGCAGTGGTCCTTTTCTGTGAACCGAAACCCAACTCTGAACTGTCCTGTAAGCCGTTATTCCTGATGTTTGTGGATGAGTCTGACCATGAGACACTCACAACGATTCTGGGGCCTCTGATAGCGGAGAGAAATGCCATGAGGGAGAGCCGACTCATTCTCTCGATGGGCGGTCTCCCCCGGTCTTTTCGCTTCCATTTCAGAGGCACCGGCTATGATGAGAAGATGGTGCGAGAGATGGAAGGCCTGGAGGCCTCAGGCTCCACCTACGTCTGCACTCTCTGTGACTCCACCCGCGCCGAGGCCTCTCACAACATGGTGCTCCACTCCGTCACGCGCAGCCACGCAGAGAATCTGGAGCGCTACGAGTTATGGAGGACCAACCCCTTCAGTGAGTCCGCAGCAGAGCTGCGAGACCGGGTCAAAGGGGTCTCCGCAAAGCCCTTTATGGAGACCCAGCCCACTCTGGATGCCCTACACTGTGACATCGGAAATGCCACCGAATTCTACAAAATCTTCCAGGATGAGATCGGGGAGGTGTTCCAGAGGAGCAATCCTAGCCGGGAGGAACGGCGCAGCTGGAGGGCAGCCCTGGATAAGCAGCTGAGGAAGAAGTTGAAGCTGAAACCAGTGATGCGGATGAATGGTAACTACGCCCGCAGGCTGATGACCCAGGAAGCCATGGAGGCGGTGTGTGAACTGGTGCCCTCGGAAGAGAGACGGGAGGCCCTGAGGGAGCTAATGGGGCTCTATCTGCAGATGAAGCCAGTGTGGCGTGCCACCTGCCCAGCAAAAGAGTGCCCGGACCAGCTGTGCCGCTACAGCTTCAACTCCCAGCGCTTTGCTGATCTGCTCTCCTCCACTTTTAAATACAGGTACGATGGGAAGATAACAAACTACCTCCACAAGACTCTGGCCCATGTCCCTGAAATTATAGAAAGGGATGGCTCCATTGGGGCCTGGGCAAGTGAGGGCAATGAGTCCGCCAACAAGTTATTCAGGCGTTTTCGGAAGATGAATGCCCGCCAGTCCAAGGCT
>PNG2584_Paraulopus_oblongus
AGCCCCTACACACCCTCCGAGCTGCAGAGAAGGAGCTCCTTCCTGGCTACCACACATTCGAGTGGCAGCCAGCCCTCAAGAACGTGTCGCCATCCTGCCATGTGGGCATCATCAATGGACTCTCTGGGTGGGCTGCCTCAGTGGATGACTCCCCAGCTGATACCATCACCCGTCGGTTTCGCTATGATGTGGCTCTGGTCTCAGCCATGAAGGACCTAGAGGAGGACATCATGGAGGGTCTGAGAGAGTGCGGGCTGGAAGACAGCACTTGC---ACCTCAAGCTTCAATGTCATGATCAAGGAATCTTGTGATGGCATGGGAGATGTCAGCGAGAAGCATGGAGGAGGGCCACCAATTCCTGAGAAGGCTGTGCGCTACTCTTTCACCATCATGTCTGTCTCTGTCCAGGCAGACGAACAGGAAGAGGCA---GTCATCTTCAGAGAGCCAAAGCCCAACTCTGAACTGTCTTGTAAGCCCCTATGCCTGATGTTTGTGGATGAGTCAGACCACGAGACACTCACTGCTATCCTGGGGCCTGTGGTTGCAGAGAGGAATGCAATGAAGCATAGCCGACTCATCCTCACAGTGGGTGGTCTTCCCCGCTCTTTCCGTTTCCACTTCAAAGGCACGGGCTATGATGAGAAGATGGTGCGAGAAATGGAAGGTCTGGAGGCCTCAGGTTCCACCTATATCTGCACTCTTTGTGACTCCACTCGGGCAGAAGCCTCTCACAACATGGTGCTCCATTCAGTCACCCGCAGCCACGATGAGAACCTGGAGCGTTACGAGCTGTGGAGGACCAATCCCTTCTCGGAGTCTGTCGTGGAGCTGCGAGACCGTGTCAAAGGGGTCTCTGCCAAACCCTTTATAGAGACCCATCCGACTCTGGATGCATTACACTGTGACATAGGTAATGGCACTGAATTCTACAAAATCTTCCAGGATGAGATTGGGGAGGTGTTCCAGAAGGCCAAACCTAGCCGGGAGGAACGGCGCAGCTGGAGGACAGCCCTTGATAAACAGCTGAGGCAGAAGTTGAAGCTGAAACCAGTGGCGCGGATGAATGGGAACTATGCCCGGAGGCTGATGACCCAGGAGGCTGTGGAGGTGGTGTGTGAACTGGTGCCCTCAGAAGAGAGGCGGGAGGCCCTGAGGGAGCTGGTGGGGCTCTATCTCCAGATGAAGCCTGTGTGGCGTGCCACCTGCCCTGCCAAGGAATGCCCCGACCAGCTGTGCCGCTACAGCTTTAACTCCCAGCGCTTTGCTGATCTCCTCGCCTCCGCCTTTAAATATAGGTATGATGGAAAGATCACCAACTACCTGCACAAAACCCTGGCCCATGTTCCTGAAATTATAGAAAGAGATGGCTCCATTGGAGCCTGGGCTAGTGAGGGGAATGAGTCTGCAAACAAACTGTTCAGGCGTTTCCGAAAGATGAACGCCCGTCAGTCCAAGGCC
>PNG3113_Synodus_nsp
AGCCCTTGTCATCCCTGAGAGCTGCAGAGAAAGAGCTCCTCCCTGGCTACCATGCTTTTGAGTGGCAGCCAGCCCTCAAGAATGTGTCCCCTTCCTGCCATGTGGGCATCATCAATGGGCTGTCAGGCTGGGCTGCCTCAGTGGATGATTCCCCGGCAGATACCATCGCCCGCCGGTTTCGCTATGACGTAGCCCTGGTGTCTGCTCTCAAGGACCTGGAGGACGCATTCATGGATGGACTGAGAGAGCATGGGCTGGAAGACAGTGAT---------TCAAGATTCAATGTGATGATCAAGGAGTCCTGTGATGGTATGGGGGATGTCAGTGAGAAGCATGGTGGTGGGCCAGCAGTCCCTGAGAAAGCTGTGCGCTTCTCCTTTACCGTCATGTCCATTTCTGTCCAAGTAGAAGGAGAGGAGGATGCAGTGGTCCTTTTCTGTGAGCCGAAACCCAACTCTGAACTGTCCTGTAAGCCGTTATTCCTGATGTTTGTGGATGAGTCTGACCATGAGACACTCACAACGATTCTGGGGCCTCTGATAGCGGAGAGAAATGCCATGAGGGAGAGCCGACTCATTCTCTCGATGGGCGGTCTCCCCAGGTCTTTTCGCTTCCATTTCAGAGGCACCGGCTATGATGAGAAGATGGTGCGAGAGATGGAAGGCCTGGAGGCCTCAGGCTCCACCTACGTCTGCACTCTTTGTGACTCCACCCGCGCCGAGGCCTCTCATAACATGGTGCTCCACTCTGTCACTCGCAGCCACGCAGAGAATCTTGAGCGCTACGAGTTATGGAGGACCAACCCCTTCAGTGAGTCAGCAGCAGAGCTGCGAGACCGGGTCAAAGGGGTCTCCGCCAAGCCCTTTATGGAGACCCAGCCGACTCTGGATGCCCTACACTGCGACATCGGAAATGCCACCGAATTCTACAAAATCTTCCAGGATGAGATCGGGGAGGTGTTCCAGAGGAACAATCCTAGCCGGGAGGAACGGCGCAGCTGGAGGGCAGCCCTCGATAAGCAGCTGAGGAAGAAGTTAAAGCTGAAACCAGTGATGCGGATGAATGGTAACTATGCCCGCAGGCTGATGACCCAGGAAGCCATGGAGGCGGTGTGTGAACTGGTGCCCTCAGAAGAGAGGCGGGAGGCCCTGAGGGAGCTTATGGGACTCTATCTGCAGATGAAGCCAGTGTGGCGTGCCACCTGCCCAGCAAAAGAGTGCCCAGACCAGCTGTGCCGCTACAGCTTCAACTCCCAGCGCTTTGCTGATCTCCTCTCCTCCACTTTTAAATACAGGTATGATGGGAAGATAACAAACTACCTCCACAAGACTCTGGCCCATGTCCCTGAAATTATAGAAAGGGATGGCTCCATTGGGGCCTGGGCAAGTGAGGGCAATGAGTCTGCGAACAAGTTATTCAGGCGTTTTCGGAAGATGAATGCCCGCCAGTCCAAGGCT
>PNG3124_Saurida_sp
AGCCCTTACACACCCTACGTGCTGCAGAGAAGTCACTCCTCCCTGGCTACCACCCATTCGAGTGGCAGCCAGCCCTTAAGAATGTCTCACCCTCCTGCCACGTGGGCATCATCAATGGACTCTCCGGATGGGCTTCGTCTGTGGAGGACACCCCGGCTGACACCATTACCCGTCGCTTTCGCTACGATGTGGCCCTGGTTTCAGCCCTGAAAGACTTAGAGGAGGACATCATGACAGGGCTGAAAGAGCGTGGGCTGGAAGACAGCGTGTGC---ACCTTGGGCTTCAACGTTATGATCAAGGAATCCTGTGACGGCATGGGAGATGTCAGTGAGAAGCATGGTGGAGGGCCAGCGATCCCCGAGAAGGCTGTGCGTTTCTCTTTCACCGTCATGTCGATCTCCATCCAGCCAGAGGGGGAGAATGAAGAGGTCGTTATCTTCAGGGAGACAAAGCCCAACTCTGAGCTGTCTTGTAAACCGCTGTGCCTGATATTCGTGGATGAGTCTGACCACGAGACGCTGACTGCTGTGCTGGGGCCTGTGGTGGCAGAGAGGGATGCAATGAAGGACAGCCGACTCATCCTCTCGCTGGGGGGCCTCCCCCGCTCTTTCCGGTTCAGCTTCAGAGGGACAGGCTATGACGAGAAGATGGTGCGGGAAATGGAAGGCCTGGAGGCCTCGGGCTCCACCTACGTCTGTACTCTTTGTGACGCAACGAGGGCAGAAGCCGCTCACAACATGCTGCTTCACTCCGTTACCCGCAGCCACGGGGAGAATCTAGAGCGATACGAAATATGGAGGACCAACCCCTTCTCAGAGTCGGCCGCAGAACTGCGGGACCGGGTCAAAGGGGTCTCCGCCAAGCCCTTCATGGAGACTCAGCCGACGCTGGATGCGTTGCACTGTGACATCGGCAATGCCACGGAATTCTACAAAATCTTCCAGGATGAGATCGGTGAGGTGTACCACAAGACCAACCCCAGTCGCGAGGAACGACGCAGCTGGAGAGCGGCGCTGGATAAACAGCTGAGGAAAAAGATGAAGCTGAAGCCGGTGATGCGGATGAACGGGAACTACGCCCGCAAGCTGATGACCCGGGAGGCCGTAGAGGTGGTATGTGAACTGGTTCCCTCAGAAGAGAGGCGGGAAGCCCTCAGGGAGCTGATGGCGCTCTATATACAGATGAAGCCTGTGTGGCGTGCCTCCTGCCCAGCCAAGGAATGCCCTGACCAGCTGTGCCGCTACAGCTTCAACTCCCAGCGGTTTGCTGAACTCCTTTCATCCACCTTTAAATATAGGTATGACGGAAAGATCACCAACTATCTGCACAAAACCCTGGCACATGTGCCTGAAATTATAGAGAGAGACGGCTCTATCGGTGCCTGGGCCAGCGAAGGGAATGAGTCAGGGAACAAACTGTTCCGACGTTTCAGAAAGATGAATGCTCGTCAGTCCAAGGCC
>PNG3126_Trachinocephalus_myops
AGCCCCTATCAGCCCTCAGAGCTGCTGAGAAGGAGCTCCTCCCTGGCTACAACACTTTTGAGTGGCAGCCACCCCTAAAGAATGTGTCCCCCTCTTGCAATGTGGGCATCATAAATGGGCTGTCTGGTTGGTCCTCCTCAGTGGATGAGACCCCAGCAGAAACCATTTCCCGCCGGTTTCGTTATGACATAGCCTTGGTTTCTGCCCTGAAGGACCTGGAGGATGCCTTCATGGATGGACTGAGAGAGCATAGGCTGGAAGACAGTACCTGT---ACCTCAAGATTCAATGTGGTGATCAAGGAATCCTGTGATGGTATGGGAGATGTCAGTGAGAAGCATGGTGGTGGGCCAGCAGTCCCTGAGAAGGCTGTGCGCTTCTCCTTTACCGTCATGTCCATTTTCATCAGAGCAGATGGAGATGAGGAGGCACTCATCTTCTTCAGTGAACCAAAACCCAACTCTGAACTGTCCTGTAAGCCATTATTCCTGATGTTTGTGGATGAGTCTGATCACGAGACACTCACAGCTGCTCTGGGGCCTCTGATAGAGGAGAGAAATGCCATGAAGGAGAGCCGACTGATTCTGTCAATGGGAGGTCTCCCCCGGTCTTTCAGCTTTCATTTCAGAGGCACCGGATATGATGAGAAGATGGTGCGAGAGATGGAAGGCCTGGAGGCCTCTGGCTCCACCTACGTCTGCACTCTTTGTGATTCCACCCGTGCTGAGGCCTCTCAAAACATGGTACTTCACTCTGTCACACGCAGCCACACTGAGAATCTTGAGCGCTACGAGATATGGCGGACCAACCCCTTCAGTGAGTCAGCTGCAGAGCTACGAGACCGGGTCAAAGGGGTCTCTGCAAAGCCATTCATGGAGACCCAGCCAACTTTGGATGCCCTACACTGTGACATCGGAAATGCCACAGAATTCTACAAAATCTTCCAGGATGAGATTGGGGAAGTGTTCCAGAGGAACAACCCTAGCCGGGAGGAGCGGCGCAGCTGGAGGGCAGCCCTCGATAAGCAGCTGAGGAAGAAGTTGAAGCTGAAACCAGTGATGCGGATGAATGGTAACTATGCCCGGAGGCTGATGACCCAGGAAGCCGTGGAGGCGGTGTGTGAACTGGTGCCCTCAGAAGAGAGGAGGAAGGCCCTGAGGGAGCTGATGGGGCTCTATCTGCAGATGAAGCCAGTGTGGCGTGCCACCTGCCCAGCAAAGGAGTGCCCAGAGCAGCTCTGCCGCTACAGCTTTAACTCCCAGCACTTTGCTGATCTCCTCTCCACCACTTTTAAATACAGGTATGATGGCAAGATAACAAACTACCTCCACAAGACTCTAGCCCATGTCCCTGAAATTATAGAAAGGGATGGCTCAATTGGAGCCTGGGCAAGTGAGGGCAATGAGTCTGCAAACAAGTTATTCAGGCGTTTCCGGAAGATGAATGCCCGCCAGTCCAAGGCT
>PNG3127_Trachinocephalus_gauguini
AGCCCCTGTCAGCCCTCAGAGCTGCTGAGAAGGAGCTCCTCCCTGGCTACAACACTTTTGAGTGGCAGCCACCCCTAAAGAATGTGTCCCCCTCTTGCAATGTGGGCATCATAAATGGGCTGTCTGGTTGGTCCTCCACAGTGGATGAGACCCCAGCAGAAACCATTTCCCGCCGGTTTCGTTATGACATAGCCTTGGTTTCTGCCCTGAAGGACCTGGAGGATGCCTTCATGGATGGATTGAGAGAGCATAGGCTGGAAGACAGTACCTGT---ACCTCAAGATTCAATGTGGTGATCAAGGAATCCTGTGATGGTATGGGGGATGTCAGTGAGAAGCATGGTGGTGGGCCAGCAGTCCCTGAGAAGGCTGTGCGCTTCTCCTTTACCGTCATGTCCATTTTCATCAGAGCAGATGGAGATGAGGAGGCACTCATCATCTTCAGTGAACCAAAACCCAACTCTGAACTGTCCTGTAAGCCATTATTCCTGATGTTTGTGGATGAGTCTGATCACGAGACACTCACAGCTGCTCTGGGGCCTCTGATAGAGGAGAGAAATGCCATGAAGGAGAGCCGACTGCTTCTGTCAATGGGAGGTCTCCCCCGGTCTTTCAGCTTTCATTTCAGAGGCACCGGATATGATGAGAAGATGGTGCGAGAGATGGAAGGCCTGGAGGCCTCAGGCTCCACTTACGTCTGCACTCTTTGTGATTCCACCCGTGCTGAGGCCTCTCAAAACATGGTACTTCACTCTGTCACACGTAGCCACACTGAGAATCTTGAGCGCTATGAGATATGGCGGACCAACCCCTTCAGTGAGTCAGCTGCAGAGCTACGAGACCGGGTCAAAGGGGTCTCTGCAAAGCCATTTATGGAGACACAGCCCAACTTGGATGCCCTACACTGTGACATCGGAAATGCCACAGAATTCTACAAAATCTTCCAGGATGAGATTGGGGAAGTGTTCCAGAGGAACAACCCTAGCCGAGAGGAGCGGCGCAGCTGGAGGGCAGCCCTCGATAAGCAGCTGAGGAAGAAGTTGAAGCTGAAACCAGTGATGCGGATGAATGGTAACTATGCCCGGAGGCTGATGACCCAGGAAGCCGTGGAGGCGGTGTGTGAACTGGTGCCCTCAGAAGAGAGGAGGAAGGCCCTGAGGGAGCTGATGGGGCTTTATCTGCAGATGAAGCCAGTGTGGCGTGCCACCTGCCCAGCAAAGGAGTGCCCAGAGCAGCTCTGCCGCTACAGCTTTAACTCCCAGCACTTTGGTGATGTCCTTTCCACCACTTTTAAATACAGGTATGATGGCAAGATAACAAACTACCTCCACAAGACTCTAGCCCATGTCCCTGAAATTATAGAAAGGGATGGCTCAATTGGAGCCTGGGCAAGTGAGGGCAATGAGTCTGGGAACAAGTTATTTAGGCGTTTCCGGAAGATG---------------------
>PNG3209_Saurida_umeyoshii
AGCCCTTACATACCCTACGTGCTGCAGAGAAGTCACTCCTCCCTGGCTACCATCCATTCGAGTGGCAGCCAGCTCTTAGGAACGTGTCGCCATCTTGTCATGTGGGTATCATTAATGGGCTCTCTGGATGGGTTACATCTGTGGAGGACTCTCCGGCCGACACCATAACCCGTCGCTTTCGCTATGATGTGGCCCTGGTCTCAGCCCTGAAAGACTTAGAGGAGGACATCATGACAGGGCTGAAAGAGCGTGAGCTGGAAGACAGTGCATGC---ACCTTGGGCTTCAATGTTATGATCAAGGAATCTTGTGACGGCATGGGAGATGTCAGCGAGAAGCATGGTGGAGGGCCAGTGATCCCTGAGAAGGCTGTTCGTTTCTCTTTCACCGTCATGTCGATCTCTGTCCAGCCAGAGGGAGAGAATGAAGAAGTCGTTATCTTCAGGGAGACAAAGCCCAACTCTGAGCTGTCCTGTAAGCCACTATGCCTGATATTTGTGGATGAGTCTGACCATGAGACACTGACTGCTGTGCTAGGGCCTGTGGTAGCTGAGAGGGATGCAATGAAGGACAGCCGGCTCATCCTCTCACTGGGCGGCCTCCCCCGCTCTTTCCGGTTCAGCTTCAGAGGGACAGGCTACGACGAGAAGATGGTGCGAGAGTTGGAAGGCCTGGAGGCCTCAGGCTCCACCTACATCTGCACTCTTTGCGATGCCACAAGGGCAGAAGCCTCTCGCAACATGCTGCTTCACTCCGTCACCCGCAGTCATGAGGAGAACCTGGAGCGCTATGAGCTATGGAGGACCAACCCCTTCTCGGAGTCACCTGCAGAGCTGCGGGACAGGGTCAAAGGGGTCTCCGCCAAGCCGTTCATGGAGACCCAGCCGACACTGGACGCATTGCACTGTGACATCGGCAACGCCACTGAATTCTACAAAATCTTCCAGGACGAGATTGGGGAGGTGTACCGAAACACCAACCCCAGCCGAGAGGAACGACGCAGCTGGAGAGCGGCCCTGGATAAACAGCTGAGGAAAAAGATGAAGCTAAAACCGGTGATGCGGATGAACGGGAACTATGCCCGTAAGCTGATGACCCAGGAGGCCGTGGAGGTGGTGTGTGAACTGGTCCCCTCACAAGAGAGACAAGATGCCCTCAGGGAGCTGATGGGGCTCTATATACAGATGAAGCCTGTGTGGCGCGCCACCTGCCCAGCCAAGGAATGCCCTGACCAGCTGTGCCGCTACAGCTTTAACTCCCAGCGCTTCGCAGAACTCCTGTCGTCCACCTTCCAATATAGATATGACGGAAAGATCACCAACTACCTTCACAAAACTCTGGCCCATGTGCCCGAAATTATAGAGAGAGATGGCTCCATTGGTGCCTGGGCCAGTGAGGGTAACGAGTCGGGGAACAAACTGTTCAGACGTTTTAGAAAAATGAATGCCCGTCAGTCCAAGGCC
>PNG3394_Synodus_sp
AGCCATTATCATCCCTGAGAGCGGCAGAGAAGGAACTCCTTCCTGGCCACCACGCTTTTGAGTGGCAGCCAGCCCTCAAGAACGTGTCCCCTTCCTGCCATGTGGGCATCATCAATGGGCTGTCAGGCTGGGCTGCCTCAGTGGATGATTCCCCAGCAGATACCATTGCCCGCCGGTTTCGCTATGACGTAGCCCTAGTGTCTGCTCTGAAGGACCTGGAGGATGCCTTGATGGATGGACTGAGAGAGCATGGGCTGGAAGACAGCGAT---------TCAAGATTCAATGTGATGATCAAGGAATCCTGTGATGGTATGGGGGATGTCAGTGAGAAGCATGGTGGTGGGCCAGCAGTCCCTGAGAAGGCTGTGCGCTTCTCCTTTACCGTCATGTCCATTTCCGTCCAAGCAGATGGAGAAGAG---GCAGTGGTCCTTTTCCGTGAACCAAAACCCAACTCTGAACTGTCCTGTAAGCCGTTATTCCTGATGTTTGTGGATGAGTCTGACCATGAGACACTCACAGCTATCCTGGGGCCTCTGATAGCTGAGAGAAATACCATGAAGGAGAGCCGACTCATTCTCTCGATGGGTGGACTCCCTCGGTCTTTTCGTTTCTATTTCAGAGGAACGGGCTATGATGAGAAGATGGTGCGAGAGATGGAAGGCCTGGAGGCCTCAGGCTCCACCTACGTCTGCACTCTTTGTGACTCCACCCGCGCTGAGGCCTCTCACAACATGGTGCTCCACTCTGTCACTCGCAGCCACGCAGAGAACCTTGAGCGCTACGAGTTATGGAGGACCAACCCCTTCGGTGAGTCAGCCGCAGAGCTGCGAGACCGGGTCAAAGGGGTCTCTGCAAAGCCCTTTATGGAGACCCAGCCAACTCTGGATGCCCTACACTGTGACATCGGAAATGCCACAGAATTCTACAAAATCTTCCAGGATGAGATCGGGGAGGTGTTCCGGAGGAACAATCCTAGCCGGGAGGAACGGCGCAGCTGGAGGGCAGCCCTCGATAAGCAGCTGAGGAAGAAGTTAAAGCTGAAACCAGTGATGCGGATGAATGGTAACTATGCCCGGAGGCTGATGACCCAGGAAGCCATGGAGGCGGTGTGCGAACTGGTGCCCTCAGAAGAGAGGCGGGAGGCCCTGAGGGAGCTGATGGGGCTCTATCTGCAGATGAAGCCAGTGTGGCGTGCCACCTGCCCAGCAAAAGAGTGCCCAGACCAGCTGTGCCGCTACAGCTTTAACTCCCAGCGCTTTGCTGATCTCCTCTCCTCTACTTTTAAATACAGGTATGATGGAAAGATAACAAACTACCTCCACAAGACTCTGGCCCATGTCCCTGAAATTATAGAAAGGGATGGCTCAATTGGGGCCTGGGCAAGTGAGGGCAATGAGTCTGCGAACAAGTTATTCAGGCGTTTCCGGAAGATGAATGCCCGCCAGTCCAAGGCT
>PNG3472_Synodus_macrops
AGCCCTTAGCAGCCCTGAGAGCTGCAGAGAAGGAGCTCCTCCCTGGCTACCATGCTTTTGAGTGGCAGCCAGCCCTCAAGAACGTGTCCCCCTCCTGTCACGTGGGCATCATCAATGGGCTGTCTGGCTGGGCAGCCTCGGTGGATGATTCCCCAGCAGATAGCATTGCCCGCCGGTTTCGTTATGATGTGGCCCTGGTGTCTGCGCTGAAGGACCTGGAGGATGCCTTCATGGATGGACTAAAAGGCCATGGGCTGGAAGACAGTGCCTGC---TCCTCAAGATTCAACGTGATGATCAAGGAATCCTGTGATGGTATGGGGGATGTCAGTGAGAAGCATGGCAGTGGGGTAGCAGTTCCTGAGAAGGCTGTGCGCTTCTCCTTTACCATCATGTCCATTTCCATCCAAGCAGATGGAGAGGAGGAGGCGCTTGTCATCTTCAGTGAACCAAAACCTAACTCTGAATTGTCCTGTAAGCCGTTATTCCTGATGTTTGTGGATGAGTCTGACCACGAGACACTCACGGCTGTCCTGGGGCCTCTGATAGCGGAGAGAAATACCATGAAGGAGAGCCGACTCATTCTCTCGATGGGTGGTCTCCCTCGGTCATTTCGCTTCCATTTCAGAGGCTCTGGATACGATGAGAAGATGGTACGAGAGATGGAAGGCCTGGAGGCATCAGGCTCCACCTACGTCTGCACTCTTTGTGACTCCACCCGCGCCGAGGCCTCTCAAAACATGGTGCTCCACTCCATCACTCGCAGCCACACCGAGAACCTTGAGCGATATGAGTTATGGCGGACCAACCCCTTCAGTGAGTCAGCTGCAGAGCTGCGAGACCGGGTCAAAGGGGTCTCTGCAAAGCCCTTCTTGGAGACCCAGCCAACTCTGGATGCCCTACACTGTGACATCGGAAATGCCACTGAATTCTACAAAATCTTCCAGGATGAGATTGGGGAGATGTTCCAGAGGAGCAATCCTAGCCGGGAGGAACGGCGCAGCTGGAGGGCAGCCCTCGATAAGCAGCTGAGGAAGAAGTTAAATCTGAGACCAGTGATGCGGATGAATGGTAACTACGCCCGGAGGCTGATGACCCAGGAAGCCATGGAGGCAGTGTGTGAACTGGTGCCCTCAGAAGAGAGGCGGGAGGCCCTGAGGGAGCTGATGGGACTCTATCTGCAGATGAAGCCAGTGTGGCGTGCCACCTGCCCAGCAAAGGAGTGCCCAGACCAGCTGTGCCGCTACAGCTTCAACTCCCAGCGCTTTGCTGAACTCCTCTCCTCTACTTTCAAATACAGGTACGATGGAAAGATAACAAACTACCTCCATAAGACTCTGGCCCATGTCCCTGAAATTATAGAACGGGATGGCTCAATTGGAGCCTGGGCAAGTGAGGGCAATGAGTCTGCGAACAAGTTATTCAGGCGTTTCCGAAAGATGAATGCCCGCCAGTCCAAGGCT
>SYN07_Saurida_lessepsianus
AGCCCTTACATACCCTACGTGCTGCAGAGAAGTCACTCCTCCCTGGCTACCATCCATTCGAGTGGCAGCCAGCTCTTAGGAACGTGTCGCCATCTTGTCATGTGGGTATCATCAATGGGCTCTCTGGATGGGCTACATCTGTGGAGGACTCTCCGGCCGACACCATAACCCGTCGCTTTCGCTATGACGTGGCCCTGGTCTCAGCCCTGAAAGACTTAGAGGAGGACATCATGACAGGGCTGAAAGAGCGTGAGCTGGAAGACAGTGCATGC---ACCTTGGGCTTCAATGTTATGATCAAGGAATCTTGTGACGGCATGGGAGATGTCAGCGAGAAGCATGGTGGAGGGCCAGTGATCCCTGAGAAGGCTGTTCGCTTCTCTTTCACCGTCATGTCGATCTCTGTCCAGCCAGGGGGAGAGAACGAAGAAGTCGTTATCTTCAGGGAGACAAAGCCCAACTCTGAGCTGTCCTGTAAGCCGCTATGCCTGATATTTGTGGATGAGTCTGACCATGAGACACTGACTGCTGTGCTAGGGCCTGTGGTAGCAGAGAGGGATGCAATGAAGGACAGCCGGCTCATCCTCTCGCTGGGCGGCCTCCCCCGCTCTTTCCGGTTCAACTTCAGAGGGACAGGCTACGACGAGAAGATGGTGCGGGAGATGGAAGGCCTGGAGGCCTCAGGCTCCACCTACATCTGCACTCTGTGTGATGCCACAAGGGCAGAAGCCTCTCGCAACATGTTGCTTCACTCCGTCACCCGCAGTCATGAGGAGAACCTGGAGCGCTATGAGCTATGGAGAACCAACCCCTTCTCGGAGTCACCTGCAGAGCTGCGGGACAGGGTCAAAGGGGTCTCCGCCAAGCCGTTCATGGAGACCCAGCCGACACTGGACGCATTGCACTGTGACATCGGCAACGCCACTGAATTCTACAAAATCTTCCAGGACGAGATTGGGGAGGTGTACCGAAAAACCAACCCCAGCCGAGAGGAACGACGCAGCTGGAGAGCGGCCCTGGATAAACAGCTGAGGAAAAAGATGAAGCTAAAACCGGTGATGCGGATGAACGGGAACTATGCCCGTAAGCTGATGACCCAGGAGGCTGTGGAGGTGGTGTGTGAACTGGTCCCCTCACAAGAGAGACAAGATGCCCTCAGGGAGCTGATGGGGCTCTATATACAGATGAAGCCTGTGTGGCGCGCCACCTGCCCAGCCAAGGAATGCCCTGACCAGCTGTGCCGCTACAGCTTTAACTCCCAGCGCTTCGCAGAACTCCTGTCGTCCACCTTCCAATATAGGTATGACGGAAAGATCACCAACTACCTTCACAAAACTCTGGCACATGTGCCCGAAATTATAGAGAGAGATGGCTCCATCGGTGCCTGGGCCAGTGAGGGTAACGAGTCGGGGAACAAACTGTTCAGACGTTTTAGAAAAATGAATGCCCGTCAGTCCAAAGCC
>SYN10_Saurida_tumbil
AGCCCTTACATACCCTACGTGCTGCAGAGAAGTCACTCCTCCCTGGCTACCATCCGTTCGAGTGGCAGCCAGCTCTTAGGAACGTGTCGCCATCCTGTCATGTGGGCATCATCAATGGGCTCTCTGGATGGACTACATCTGTGGAGGACTCTCCGGCCGACACCATAACTCGCCGCTTTCGCTATGATGTGGCCCTGGTCTCAGCCCTGAAAGATTTAGAGGAGGACATCATGACAGGGCTGAAAGAGCATGAGCTGGACGACAGTGTATGC---ACCTTGGGCTTTAATGTTATGATCAAGGAATCATGTGACGGCATGGGAGATGTCAGCGAGAAGCATGGTGGAGGGCCGGTGATCCCTGAGAAGGCTGTTCGTTTCTCTTTCACTGTCATGTCGATATCTGTCCAGCCAGAGGGAGAGAACGAAGAAGTCGTTATCTTCAGGGAGACAAAGCCCAACTCTGAGCTGTCCTGTAAGCCGTTATGCCTGATATTTGTGGATGAGTCTGACCATGAGACGCTGACTGCTGTACTGGGGCCTGTGGTAGCAGAGAGGGATGCAATGAAGGACAGCCGACTCATCCTATCATTGGGCGGCCTCCCTCGCTCTTTCCGGTTCTGCTTCAGAGGTACAGGCTACGACGAGAAGATGGTGCGGGAAATGGAAGGCCTGGAGGCCTCAGGCTCCACCTACATCTGCACTCTTTGCGATGTCACAAGGGCAGAAGCCTCTCGCAACATGTTGCTTCACTCCATTACCCGCAGTCATGAGGAGAACTTGGAGCGCTATGAGCTATGGAGGACCAACCCCTACTCGGAGTCACCTGCAGAGCTGCGGGACAGGGTCAAAGGGGTCTCCGCCAAGCCATTCATGGAGACCCAGCCGACACTGGACGCATTGCACTGTGACATCGGCAACGCCACTGAATTCTACAAAATCTTCCAGGACGAGATTGGGGAAGTGTACCGAAAGACCAACCCCAGTCGGGAGGAACGGCGCAGCTGGAGAGCGGCCCTGGATAAACAGCTGAGGAAAAAGATGAAGCTAAAACCAGTGATGCGGATGAATGGGAACTACGCCCGGAAGCTGATGACCCAGGAGGCTGTGGAGGTGGTGTGTGAACTGGTCCCCTCACAAGAGAGACGGGATGCCCTCAGGGAGCTGATGGGGCTCTATATACAGATGAAGCCTGTGTGGCGCGCCACCTGCCCAGCCAAGGAATGCCCTGACCAGCTGTGCCGCTACAGCTTTAACTCCCAGCGCTTCGCTGAACTCCTGTCATCCACCTTCCAATATAGGTATGATGGAAAGATCACCAACTACCTTCATAAAACCCTGGCCCATGTGCCTGAAATTATAGAGAGAGATGGCTCCATTGGTGCCTGGGCCAGTGAGGGGAACGAGTCGGGGAACAAATTGTTCCGACGTTTCAGAAAAATGAACGCCCGTCAGTCCAAGGCC
>SYN146_Synodus_dermatogenys
---------------------------AGAAAGAGCTCCTCCCTGGCTACCATGCTTTTGAGTGGCAGCCAGCCCTCAAGAATGTGTCCCCTTCCTGCCATGTGGGCATCATCAATGGGCTGTCAGGCTGGGCTGCCTCAGTGGATGATTCCCCAGCAGATACCATCGCCCGCCGGTTTCGCTATGACGTAGCCCTGGTGTCTGCTCTCAAGGACCTGGAGGACGCATTCATGGATGGATTGAGAGAGCATGGGCTGGAAGACAGTGAT---------TCAAGATTCAATGTGATGATCAAGGAATCCTGTGATGGTATGGGGGATGTCAGTGAGAAGCACGGTGGTGGGCCAGCAGTCCCTGAGAAGGCTGTGCGCTTCTCCTTTACCGTCATGTCCATTTCTGTCCAAGCAGATGGAGAGGAGGAGGCAGTGGTCCTTTTCTGTGAACCAAAACCCAACTCTGAACTGTCCTGTAAGCCGTTATTCCTGATGTTTGTGGATGAGTCTGACCATGAGACACTCACAACGATTCTGGGGCCTCTGATAGCGGAGAGAAATGCCATGAGGGAGAGCCGACTCATTCTCTCAATGGGCGGTCTCCCCAGGTCTTTCCGCTTCCATTTCAGAGGCACCGGCTATGATGAGAAGATGGTGCGAGAGATGGAAGGCCTGGAGGCCTCAGGCTCCACCTACGTCTGCACTCTTTGTGACTCCACCCGCGCCGAGGCCTCTCACAACATGGTGCTCCACTCTGTCACTCGCAGCCACGCAGAGAATCTTGAGCGCTACGAGTTATGGAGGACCAACCCGTTCAGTGAGTCAGCAGCAGAGCTGCGAGACCGGGTCAAAGGGGTCTCCGCCAAGCCCTTTATGGAAACCCAGCCGACTCTGGATGCCCTACACTGCGACATCGGAAATGCCACCGAATTCTACAAAATCTTCCAGGATGAGATCGGGGAGGTGTTCCAGAGGAACAATCCTAGCCGGGAGGAACGGCGCAGCTGGAGGGCAGCCCTCGATAAGCAGCTGAGGAAGAAGTTAAAGCTGAAACCAGTGATGCGGATGAATGGTAACTATGCCCGCAGGCTGATGACCCAGGAAGCCATGGAGGCGGTGTGTGAACTGGTGCCCTCAGAAGAGAGGCGGGAGGCCCTGAGGGAGCTTATGGGACTCTATCTGCAGATGAAGCCAGTGTGGCGTGCCACCTGCCCAGCAAAAGAGTGCCCAGACCAGCTGTGCCGCTATAGCTTTAACTCCCAGCGCTTTGCTGATCTCCTCTCCTCCACTTTTAAATACAGGTATGATGGGAAGATAACAAACTACCTCCACAAGACTCTGGCCCATGTCCCTGAAATTATAGAAAGGGATGGCTCCATTGGGGCCTGGGCAAGTGAGGGCAATGAGTCTGCGAACAAGTTATTCAGGCGTTTTCGGAAGATGAATGCCCGCCAGTCCAAGGCT
>SYN192_Saurida_sp
AGCCCTTACATACCCTACGTGCTGCAGAGAAGTCACTCCTCCCTGGCTACCATCCATTCGAGTGGCAGCCAGCTCTTAGGAACGTATCGCCATCTTGTCATGTGGGTATCATTAATGGGCTCTCTGGATGGGCTACATCTGTGGAGGACTCTCCGGCCGACACCATAACCCGTCGCTTTCGCTATGATGTGGCCCTGGTCTCAGCCCTGAAAGACTTAGAGGAGGACATCATGACAGGGCTGAAAGAGCGTGAGCTGGAAGACAGTGCATGC---ACCTTGGGCTTCAATGTTATGATCAAGGAATCCTGTGATGGCATGGGAGATGTCAGCGAGAAGCATGGTGGAGGGCCAGTGATCCCTGAGAAGGCTGTTCGTTTCTCTTTCACCGTCATGTCGATCTCTGTCCAGCCAGAGGGAGAGAACGAAGAAGTCGTTATCTTCAGGGAGACAAAGCCCAACTCTGAGCTGTCCTGTAAGCCGCTATGCCTGATATTTGTGGATGAGTCTGACCATGAGACACTGACTGCTGTGTTAGGGCCTGTGGTAGCAGAGAGGGATGCAATGAAGGACAGCCGGCTCATCCTCTCGCTGGGCGGCCTCCCCCGCTCTTTCCGGTTCAGCTTCAGAGGGACAGGCTACGACGAGAAGATGGTGCGGGAGATGGAAGGCCTGGAGGCCTCAGGCTCCACCTACATCTGCACTCTTTGCGATGCCACAAGGGCAGAAGCCTCTCGCAACATGCTGCTTCACTCCGTCACCCGCAGTCATGAGGAGAACCTGGAGCGCTATGAGCTATGGAGGACCAACCCCTTCTCGGAGTCACCTGCAGAGCTGCGGGACAGGGTCAAAGGGGTCTCCGCCAAGCCGTTCATGGAGACCCAGCCGACACTGGACGCATTGCACTGTGACATCGGCAACGCCACTGAATTCTACAAAATCTTCCAGGACGAGATTGGGGAGGTGTACCGAAACACCAACCCCAGCCGAGAGGAACGACGCAGCTGGAGAGCGGCCCTGGATAAACAGCTGAGGAAAAAGATGAAGCTAAAACCGGTGATGCGGATGAACGGGAACTATGCCCGTAAGCTGATGACCCAGGAGGCCGTGGAGGTGGTGTGTGAACTGGTCCCCTCACAAGAGAGACAAGATGCCCTCAGGGAGCTGATGGGGCTCTATATACAGATGAAGCCTGTGTGGCGCGCCACCTGCCCAGCCAAGGAATGCCCTGACCAGCTGTGCCGCTACAGCTTTAACTCCCAGCGCTTCGCAGARCTCCTGTCGTCTACCTTCCAATATAGATATGACGGAAAGATCACCAACTACCTTCACAAAACTCTGGCCCACGTGCCCGAAATTATAGAGAGAGATGGCTCCATTGGTGCCTGGGCCAGTGAGGGTAACGAGTCGGGGAACAAACTGTTCAGACGTTTTAGAAAAATGAATGCCCGTCAGTCCAAGGCC
>SYN273_Saurida_elongata
AGCCCTTACATACCCTACGTGCTGCAGAGAAGTCACTCCTCCCTGGCTACCATCCATTCGAGTGGCAGCCAGCTCTTAGGAACGTGTCGCCATCTTGTCATGTGGGTATCATTAATGGGCTCTCTGGATGGGCTACATCTGTGGAGGACTCTCCAGCCGACACCATAACCCGTCGCTTTCGCTATGATGTGGCCCTGGTCTCAGCCCTGAAAGACTTAGAGGAGGACATCATGACAGGGCTGAAAGAGCGTGAGCTGGAAGACAGTGCATGC---ACCTTGGGCTTCAATGTTATGATCAAGGAATCTTGTGACGGCATGGGAGATGTCAGTGAGAAGCATGGTGGAGGGCCAGTGATCCCTGAGAAAGCTGTTCGTTTCTCTTTCACCGTCATGTCGATCTCTGTCCAGCCAGAGGGAGAGAACGAAGAAGTCGTTATCTTCAGGGAGACAAAGCCCAACTCTGAGCTGTCCTGTAAGCCGCTATGCCTGATATTTGTGGATGAGTCTGACCATGAGACACTGACTGCTGTGCTAGGGCCTGTGGTAGCAGAGAGGGATGCAATGAAGGACAGCCGGCTCATCCTCTCGCTGGGCGGCCTCCCCCGCTCKTTCCGGTTCAGCTTCAGAGGGACAGGCTACGACGAGAAGATGGTGCGGGAGATGGAAGGCCTGGAGGCCTCAGGCTCCACCTACATCTGCACTCTTTGCGATGCCACAAGGGCAGAAGCCTCTCGCAACATGCTGCTTCACTCCGTCACCCGCAGTCATGAGGAGAACCTGGAGCGCTATGAGCTATGGAGGACCAACCCCTTCTCGGAGTCACCTGCAGAGCTGCGGGACAGGGTCAAAGGGGTCTCCGCCAAGCCGTTCATGGAGACCCAGCCGACACTGGACGCACTGCACTGTGACATCGGCAACGCCACTGAATTCTACAAAATCTTCCAGGACGAGATTGGGGAGGTGTACCGAAACACCAACCCCAGCCGAGAGGAACGACGCAGCTGGAGAGCGGCCCTGGATAAACAGCTGAGGAAAAAGATGAAGCTAAAACCGGTGATGCGGATGAACGGGAACTATGCCCGTAAGCTGATGACCCAGGAGGCCGTGGAGGTGGTGTGTGAACTGGTCCCMTCACAAGAGAGACAAGATGCCCTCAGGGAGCTGATGGGGCTCTATATACAGATGAAGCCTGTGTGGCGCGCCACCTGCCCAGCCAAGGAATGCCCTGACCAGCTGTGCCGCTACAGCTTTAACTCCCAGCGCTTCGCAGAACTCCTGTCGTCCACCTTCCAATATAGATATGACGGAAAGATCACCAACTACCTTCACAAAACTCTGGCCCATGTGCCCGAAATTATAGAGAGAGATGGCTCTATTGGTGCCTGGGCCAGTGAGGGTAACGAGTCGGGGAACAAACTGTTCAGACGTTTTAGAAAAATGAATGCCCGTCAGTCCAAGGCC
>SYN278_Saurida_undosquamis
AGCCCTTACATACCCTCCGTGCAGCAGAGAAGTCACTCCTCCCTGGCTACCATCCATTCGAGTGGCAGCCAGCTCTTAGGAACGTGTCGCCATCTTGTCATGTGGGTATCATTAATGGGCTCTCTGGATGGGCTACATCTGTGGATGACTCTCCGGCCGACACCATAACCCGTCGCTTTCGCTATGATGTGGCCCTGGTCTCAGCCCTGAAAGACTTAGAGGAGGACATCATGACAGGGCTGAAAGAGCATGAGCTGGAAGACAGTGCATGC---ACCTTGGGCTTCAATGTTATGATCAAGGAATCTTGTGACGGCATGGGAGATGTCAGCGAGAAGCATGGTGGAGGGCCAGTGATCCCTGAGAAGGCTGTTCGTTTCTCTTTCACCGTCATGTCCATCTCTGTCCAGCCAGAGGGAGAGAACGAAGAAGTCGTTATCTTCAGGGAGACAAAGCCCAACTCTGAGCTGTCCTGCAAGCCGCTATGCCTGATATTTGTGGATGAGTCTGACCATGAGACACTGACTGCTGTGCTAGGGCCTGTGGTAGCAGAGAGGGATGCAATGAAGGACAGCCGGCTCATCCTCTCGCTGGGCGGCCTCCCCCGCTCTTTCCGGTTCAACTTCAGAGGGACAGGCTACGACGAGAAGATGGTGCGGGAGATGGAAGGCCTGGAGGCCTCAGGCTCCACCTACATCTGCACTCTTTGTGATGCCACAAGGGCAGAAGCCTCTCGCAACATGCTGCTTCACTCTGTCACCCGCAGTCATGAGGAGAACCTGGAGCGCTATGAGCTATGGAGGACCAACCCCTTCTCGGAGTCACCTGCAGAGCTGCGGGACAGGGTCAAAGGGGTCTCCGCCAAGCCGTTCATGGAGACCCAGCCGACACTGGACGCATTGCACTGTGACATCGGCAACGCCACTGAATTCTACAAAATCTTCCAGGACGAGATTGGGGAGGTGTACCGAAAGACCAACCCCAGCCGAGAGGAACGACGCAGCTGGAGAGCGGCCCTGGACAAACAGCTGAGGAAAAAGATGAAGCTAAAACCGGTGATGCGGATGAACGGGAACTATGCCCGTAAGCTGATGACCCAGGAGGCCGTGGAGGTGGTGTGTGAACTGGTCCCCTCACAAGAGAGACAAGAAGCCCTCAGGGAGCTGATGGGGCTCTATATACAGATGAAGCCTGTGTGGCGCGCCACCTGCCCAGCCAAGGAATGCCCTGACCAGCTGTGCCGCTACAGCTTTAACTCCCAGCGCTTCGCAGAACTCCTGTCGTCCACCTTCCAATATAGGTATGACGGAAAGATAACCAACTACCTTCACAAAACTCTGGCGCATGTGCCCGAAATTATAGAGAGAGATGGCTCCATTGGTGCCTGGGCCAGCGAGGGTAACGAGTCAGGGAACAAACTGTTCAGACGTTTTAGAAAAATGAATGCCCGTCAGTCCAAGGCT
>WIO221_Bathysauroides_sp
AGCCCCTACACACCCTCCGAGCTGCTGAGAAAGAGCTCCTCCCTGGGTACCACACATTCGAGTGGCAGCCAGCCCTCAAGAATGTGTCCCCGTCCTGCAATGTGGGCATCATCAATGGGCTCTCTGGGTGGGCCGCCTCTGTGGATGACGTCCCCGCTGACACCATCACCCGTCGGTTTCGCTATGACGTGGCCCTTGTGTCTGCCCTGAAGGACCTAGAGGAGGACATCATGGAAGGACTGAGGGAGCGCAGGCTGGAAGACAGCGCCTGC---ACCTCAGGCTTCAGCGTTATGATCAAGGAGTCCTGTGATGGCATGGGAGATGTCAGTGAGAAGCACGGTGGAGGGCCAATGATGCCTGAGAAGGCCGTGCGTTTCTCTTTCACCATCATGTCTGTCTCTGTCCAGGCCGACGGAGAGGAGGAGGCGGTCGTCATCTTCAGGGAGCCAAAGCCCAACTCTGAACTGTCCTGTAAGCCCCTGTGCCTAATGTTCGTGGATGAGTCTGACCACGAGACACTCACTGCTGTCCTTGGGCCTTTGGTGGCAGAGAGGAATGCGATGAAGCAGAGCCGACTCATCCTCTCAGTGGGTGGCCTTCCCCGCTCTTTCCGCTTCCACTTCAGAGGCACAGGCTATGATGAGAAGATGGTGCGAGAGATGGAAGGCCTGGAGGCCTCTGGCTCCACCTACATCTGCACTCTTTGCGACTCCACTCGGGCAGAAGCTGCTCACAACATGGTGCTCCACTCAGTCACGCGCAGCCACGATGAGAACCTGGAGCGCTATGAGATATGGAGGACCAACCCCTTCTCGGAGTCTGCCATGGAGCTGCGAGATCGGGTCAAAGGGGTCTCTGCCAAACCCTTTATCGAGACCCATCCGACCATGGACGCATTGCATTGTGACATAGGTAATGCCACTGAATTCTACAAGATCTTCCAGGATGAGATCGGGGAGGTGTTCCGGAAGGTCAACCCTAGCCGGGAGGAGCGGCGCAGCTGGAGGGCAGCCCTTGATAAACAGCTGAGGAATAAGTTGAAGCTGAAACCGGTGATGCGGATGAATGGGAACTACGCCCGAAGGCTGATGACCCAGGAGGCTATAGAGGTTGTGTGTGAACTGGTGCCCTCAGAAGAGAGACGGGAGGCCCTGAGGGAGCTGATGGGGCTCTATATACAGATGAAGCCTGTGTGGCGTGCTACCTGCCCAGCCAAGGAGTGCCCTGACCAGCTGTGCCGCTACAGCTTTAACTCTCAGCGCTTTGCTGATCTCCTCTCCTCCACCTTTAAGTACAGGTATGATGGAAAGATCACCAACTACCTGCACAAGACCCTGGCCCATGTCCCTGAAATTATAGAGCGAGATGGCTCCATTGGAGCCTGGGCCAGCGAGGGGAATGAGTCTGCGAACAAGCTGTTCAGGCGCTTCCGAAAGATGAACGCTCGTCAGTCCAAGGCC
>WJC2244_Saurida_gracilis
AGCCCTTACACACCCTACGTGCTGCAGAGAAGTCACTCCTCCCTGGCTACCACCCATTCGAGTGGCAGCCAGCCCTTAAGAATGTCTCACCCTCCTGCCACGTGGGCATCATCAATGGACTCTCCGGATGGGCTTCGTCTGTGGAGGACACCCCGGCTGACACCATTACCCGTCGCTTTCGCTACGATGTGGCCCTGGTTTCAGCCCTGAAAGACTTAGAGGAGGACATCATGACAGGGCTGAAAGAGCGTGGGCTGGAAGACAGCGTGTGC---ACCTTGGGCTTCAACGTTATGATCAAGGAATCCTGTGACGGCATGGGAGATGTCAGTGAGAAGCATGGTGGAGGGCCAGCGATCCCCGAGAAGGCTGTGCGTTTCTCTTTCACCGTCATGTCGATCTCCATCCAGCCAGAGGGGGAGAATGAAGAGGTCGTTATCTTCAGGGAGACAAAGCCCAACTCTGAGCTGTCTTGTAAACCGCTGTGCCTGATATTCGTGGATGAGTCTGACCACGAGACGCTGACTGCTGTGCTGGGGCCTGTGGTGGCAGAGAGGGAWGCAATGAAGGACAGCCGACTCATCCTCTCGCTGGGGGGCCTCCCCCGCTCTTTCCGGTTCAGCTTCAGAGGGACAGGCTATGACGAGAAGATGGTGCGGGAAATGGAAGGCCTGGAGGCCTCGGGCTCCACCTACGTCTGTACTCTTTGTGACGCAACGAGGGCAGAAGCCGCTCACAACATGCTGCTTCACTCCGTTACCCGCAGCCACGGGGAGAATCTAGAGCGATACGAAATATGGAGGACCAACCCCTTCTCAGAGTCGGCCGCAGAACTGCGGGACCGGGTCAAAGGGGTCTCCGCCAAGCCCTTCATGGAGACTCAGCCGACGCTGGATGCGTTGCACTGTGACATCGGCAATGCCACGGAATTCTACAAAATCTTCCAGGATGAGATCGGTGAGGTGTACCACAAGACCAACCCCAGTCGCGAGGAACGACGCAGCTGGAGAGCGGCGCTGGATAAACAGCTGAGGAAAAAGATGAAGCTGAAGCCGGTGATGCGGATGAACGGGAACTACGCCCGCAAGCTGATGACCCAGGAGGCCGTAGAGGTGGTATGTGAACTGGTTCCCTCAGAAGAGAGGCGGGAAGCCCTCAGGGAGCTGATGGCGCTCTATATACAGATGAAGCCTGTGTGGCGTGCCTCCTGCCCAGCCAAGGAATGCCCTGACCAGCTGTGCCGCTACAGCTTCAACTCCCAGCGGTTTGCTGAACTCCTTTCATCCACCTTTAAATATAGGTATGACGGAAAGATCACCAACTACCTGCACAAAACCCTGGCACATGTGCCTGAAATTATAGAGAGAGACGGCTCTATCGGTGCCTGGGCCAGCGAAGGGAATGAGTCAGGGAACAAACTGTTCCGACGTTTCAGAAAGATGAATGCTCGTCAGTCCAAGGCC
>WJC5512_Synodus_kaianus
AGCCCTTAGCAGCCCTGAGAGCTGCAGAGAAGGAGCTCCTCCCTGGCTACCATGCTTTTGAGTGGCAGCCGGCCCTCAAGAACGTGTCCCCCTCCTGTCACGTGGGCATCATCAATGGGCTGTCTGGCTGGGCAGCCTCAGTGGATGATTCCCCAGCAGATAGCATTGCCCGCCGGTTTCGTTATGATGTGGCCCTGGTGTCTGCCCTGAAGGACCTGGAGGATGCCTTCATGGATGGACTAAAAGGCCATGGGCTGGAAGACAGCGCCTGC---TCCTCAAGATTCAATGTGATGATCAAGGAATCCTGCGATGGTATGGGGGATGTCAGTGAGAAGCACGGTGGTGGGGCAGCAGTCCCTGAGAAGGCTGTGCGCTTCTCCTTTACCATCATGTCCATTTCCATCCAAGCAGATGGAGAGGAGGAGGCGGCTGTCATCTTCAGTGAACCAAAACCCAACTCTGAATTGTCCTGTAAGCCGTTATTCCTGATGTTTGTGGATGAGTCTGACCACGAGACACTCACGGCTGTCCTGGGGCCTCTGATAGCGGAGAGAAATACCATGAAGGAGAGCCGACTCATTCTCTCGATGGGTGGTCTCCCCCGGTCATTTCGCTTCCATTTCAGAGGCACCGGATATGATGAGAAGATGGTACGAGAGATGGAAGGCCTGGAGGCATCAGGCTCCACCTACGTCTGCACTCTTTGTGACTCCACCCGTGCCGAGGCCTCTCAAAACATGGTGCTCCACTCTGTCACTCGCAGCCACACCGAGAACCTTGAGCGATATGAGTTATGGCGGACCAACCCCTTCAGTGAGTCAGCTGCAGAGCTGCGAGACCGGGTCAAAGGGGTCTCTGCAAAGCCCTTTATGGAGACCCAACCAACTCTGGATGCCCTACACTGTGACATCGGAAATGCCACCGAATTCTACAAAATCTTCCAGGATGAGATTGGGGAGATGTTCCAGAGGAGCAATCCTAGCCGGGAGGAACGGCGCAGCTGGAGGGCAGCCCTCGATAAGCAGCTGAGGAAGAAGTTAAATCTGAGACCAGTGATGCGGATGAATGGTAACTACGCCCGGAGGCTGATGACCCAGGAAGCCATGGAGGCGGTGTGTGAACTGGTGCCCTCAGAAGAGAGGCGGGAGGCGCTGAGGGAGCTGATGGGGCTCTATCTGCAGATGAAGCCAGTGTGGCGTGCCACCTGCCCAGCAAAGGAGTGCCCAGACCAGCTGTGCCGCTACAGCTTCAACTCCCAGCGCTTTGCTGAACTCCTCTCCTCTACTTTCAAATACAGGTATGATGGAAAGATAACAAACTACCTCCATAAGACTCTGGCTCATGTCCCTGAAATTATAGAACGGGATGGCTCAATTGGAGCCTGGGCAAGTGAGGGCAACGAGTCTGCGAACAAGTTATTCAGGCGTTTCCGAAAGATGAATGCCCGCCAGTCCAAGGCT
>WJC5903_Synodus_oculeus
AGCCTCTAGCAGCCCTGAGAACTGCCGAGAAGGAGCTCCTTCCTGGCTATCATGCTTTTGAGTGGCAGCCAGCCCTCAAGAACGTGTCCCCCTTGTGTCACGTGGGCATCATCAATGGGCTGTCTGGCTGGGCAGCCTCAGTGGATGATTCCCCAGCAGATAGCATTGCCCGCCGGTTTCGTTATGACGTAGCCCTGGTGTCTGCCCTAAAGGACCTGGAGGATGCCTTCATGGATGGACTTAAAGACCATGGGCTGGAAGACAGCACCTGC---TCCTCAAGATTCAATGTGATGATCAAGGAATCCTGTGATGGTATGGGGGATGTCAGTGAGAAGCATGGTGGTGGGGCAGCAGTCCCCGAGAAGGCTGTGCGCTTCTCTTTTACCATCATGTCCATTTCCATCCAAGCAGATGGAGAGGAGGAGGCGGTTGTCATCTTCAGTGAACCAAAACCCAACTCTGAACTGTCCTGTAAGCCGTTATTCCTTATGTTTGTGGATGAGTCTGACCATGAGACACTCACAGCTGTCCTGGGGCCACTGGTAGCAGAGAGAAATACCATGAAGGAGAGCCGACTCATTCTCTTGATGGGTGGTCTCCCCCGGTCATTTCGATTCCATTTCAGAGGCACCGGATATGATGAGAAGATGGTACGCGAAATGGAAGGCCTGGAGGCCTCAGGCTCCACCTACGTCTGCACTCTTTGTGACTCCACCCGTGCCGAGGCCTCTCAAAACATGGTGCTCCACTCTGTCACTCGCAGCCACACCGAGAACCTTGAGCGATATGAGTTATGGCGGACCAACCCCTTCAGTGAGTCAGCTGCAGAGCTGCGAGACCGGGTCAAAGGGGTCTCTGCAAAGCCCTTTATGGAGACCCAGCCAACTCTGGATGCCCTGCACTGTGACATCGGAAATGCCACCGAATTCTACAAAATCTTCCAGGATGAGATTGGGGAGATGTTCCAGAGGAGCAATCCTAGCCGGGAGGAAAGGCGCAGCTGGAGGGCAGCCCTCGATAAGCAGCTGAGGAAGAAGTTAAATCTGAGACCAGTGATGCGGATGAATGGTAACTATGCCCGGAGGCTGATGACCCAGGAAGCCATGGAGGCGGTGTGTGAGCTGGTGCCCTCAGAGGAGAGGCGGGAGGCCCTGAGGGAGCTGATGGGGCTCTATCTGCAGATGAAGCCAGTGTGGCGTGCCACCTGCCCAGCAAAGGAGTGCCCAGACCAGCTGTGCCGCTACAGCTTCAACTCCCAGCGCTTTGCTGATCTCCTCTCCTCTACTTTTAAATACAGGTATGATGGAAAGATAACAAACTACCTCCATAAGACTCTGGCCCATGTCCCTGAAATTATAGAAAGGGATGGCTCAATTGGAGCCTGGGCAAGTGAGGGCAATGAGTCTGCGAACAAGTTATTCAGGCGTTTCCGAAAGATGAATGCCCGCCAGTCCAAGGCT
>WJC6034_Bathysauroides_gigas
AGCCCCTACACACCCTCCGAGCTGCTGAGAAAGAGCTCCTCCCTGGGTACCACACATTCGAGTGGCAGCCAGCCCTCAAGAATGTGTCCCCGTCCTGCAATGTGGGCATCATCAATGGGCTCTCTGGGTGGGCCGCCTCTGTGGATGACGTCCCCGCTGACACCATCACCCGTCGGTTTCGCTATGACGTGGCCCTTGTGTCTGCCCTGAAGGACCTAGAGGAGGACATCATGGAAGGACTGAGGGAGCGCAGGCTGGAAGACAGCGCCTGC---ACCTCAGGCTTCAGCGTTATGATCAAGGAGTCCTGTGATGGCATGGGAGATGTCAGTGAGAAGCACGGTGGAGGGCCAATGATGCCTGAGAAGGCCGTGCGTTTCTCTTTCACCATCATGTCTGTCTCTGTCCAGGCCGACGGAGAGGAGGAGGCGGTCGTCATCTTCAGGGAGCCAAAGCCCAACTCTGAACTGTCCTGTAAGCCCCTGTGCCTAATGTTCGTGGATGAGTCTGACCACGAGACACTCACTGCTGTCCTTGGGCCTTTGGTGGCAGAGAGGAATGCGATGAAGCAGAGCCGACTCATCCTCTCAGTGGGTGGCCTTCCCCGCTCTTTCCGCTTCCACTTCAGAGGCACAGGCTATGATGAGAAGATGGTGCGAGAGATGGAAGGCCTGGAGGCCTCGGGCTCCACCTACATCTGCACTCTTTGCGACTCCACTCGGGCAGAAGCTGCTCACAACATGGTGCTCCACTCAGTCACGCGCAGCCACGATGAGAACCTGGAGCGCTATGAGATATGGAGGACCAACCCCTTCTCGGAGTCTGCCATGGAGCTGCGAGATCGGGTCAAAGGGGTCTCTGCCAAACCCTTTATCGAGACCCATCCGACCATGGACGCATTGCATTGTGACATAGGTAATGCCACTGAATTCTACAAGATCTTCCAGGATGAGATCGGGGAGGTGTTCCGGAAGGTCAACCCTAGCCGGGAGGAGCGGCGCAGCTGGAGGGCAGCCCTTGATAAACAGCTGAGGAATAAGTTGAAGCTGAAACCGGTGATGCGGATGAATGGGAACTACGCCCGAAGGCTGATGACCCAGGAGGCTATAGAGGTTGTGTGTGAACTGGTGCCCTCAGAAGAGAGACGGGAGGCCCTGAGGGAGCTGATGGGGCTCTATATACAGATGAAGCCTGTGTGGCGTGCTACCTGCCCAGCCAAGGAGTGCCCTGACCAGCTGTGCCGCTACAGCTTTAACTCTCAGCGCTTTGCTGATCTCCTCTCCTCCACCTTTAAGTACAGGTATGATGGAAAGATCACCAACTACCTGCACAAGACCCTGGCCCATGTCCCTGAAATTATAGAGCGAGATGGCTCCATTGGAGCCTGGGCCAGCGAGGGGAATGAGTCTGCGAACAAGCTGTTCAGGCGCTTCCGAAAGATGAACGCTCGTCAGTCCAAGGCC
>WJC6291_Bathypterois_atricolor
AGCCCCTACACACCCTCCGAATTGCAGAGAAGGAGCTCCTACCTGGCTACCACACATTCGAGTGGCAGCCAGCCCTCAAGAATGTGTCCCCATCCTGCCATGTGGGTATCATCAATGGGCTCTCTGGGTGGGCTGCCTCGGTGGATGACGCATCTGCTGAAACCATCACTCGTCGGTTTCGCTATGATGTGGCCCTGGTGTCGGCCTTGAAGGACCTCGAGGAGGACATCGTGGAAGGACTGAGGGAGTGTGGGCTGGAAGACAACGCTTGC---ACCTCAGGCTTCAGTGTTATGATCAAGGAATCTTGTGACGGCATGGGAGATGTCAGCGAGAAGCACGGTGGAGGGCCAGCGATGCCTGAGAAGGCTGTGCGTTTCTCTTTCACTGTCATGTCTGTCTCTGTCCAGGCCTACGGAGAGGAGGAGGCGGTTGTCATCTTCAGGGAGCCAAAACCAAATTCTGAACTGTCCTGTAAGCCCCTGTGCCTGATGTTTGTGGATGAGTCTGACCACGAGACACTCACTGCTGTCCTGGGGCCTTTGGTAGCAGAGAGGAATGCGATGAAGCAGAGCCGACTCATTCTTTCAGTAGGTGGCCTCCCCCGCTCTTTCCGCTTCCACTTCAGAGGCACAGGCTATGATGAGAAGATGGTGCGAGAGATGGAAGGCCTGGAGGCCTCAGGCTCCACCTATATCTGCACTCTTTGTGACTCCACTCGGGCAGAAGCCTCTCACAACATGGTGCTCCACTCTGTCACCCGCAGCCATGATGAGAACCTGGAGCGCTACGAGATATGGAGGACCAACCCCTTCTCAGAGTCTGTCATGGAGCTGCGAGACAGGGTCAAAGGGGTCTCTGCCAAACCATTTATGGAGACCCACCCGACTCTGGATGCATTACACTGTGACATAGGTAACGCCACTGAATTCTACAAAATCTTCCAGGATGAGATTGGGGAGGTGTTCCGAGGGGCCAACCCTAGCCGGGAAGAACGGCGCAGCTGGAGGGCAGCTCTCGATAAGCAGCTGAGGAAGAAGATGAAGCTGAGACCAGTGATGCGGATGAATGGGAACTTTGCCCGAAGGCTGATGACCCAGGAGGCTGTGGAAGTGGTGTGTGAACTGATTCCCACAGAAGAGAGGCGGGAGGCCCTGAGGGAGCTGATGGGGCTCTATGTCCAGATGAAGCCTGTGTGGCGTGCTACCTGCCCAGCCAAGGAGTGCCCTGACCAGCTGTGCCGCTACAGCTTTAACTCTCAGCGCTTTGCTGATCTCCTCTCCTCCAACTTTAAATACAGGTATGATGGAAAGATCACCAACTACCTGCACAAGACCCTGGCCCATGTCCCTGAAATTATAGAGAGAGATGGCTCTATTGGAGCCTGGGCCAGCGAGGGGAATGAGTCTGCAAACAAGCTGTTCAGGCGTTTCCGAAAGATGAATGCCCGTCAGTCTAAGACC
>WJC6525_Saurida_eso
AGCCCTTACATACCCTACGTGCTGCAGAGAAGTCACTCCTCCCTGGCTACCATTCGTTCGAGTGGCAGCCAGCTCTTAGGAACGTGTCACCATCCTGTCATGTGGGCATCATCAATGGGCTCTCTGGATGGACTACATCTGTGGAGGACTCTCCAGCCGACACCATAACTCGTCGCTTTCGCTATGATGTGGCCCTGGTCTCAGCCCTGAAAGATTTAGAGGAGGACATCATGACAGGGCTGAAAGAGCATGAGCTGGACGACAGCGTATGC---ACCTTGGGCTTTAATGTTATGATCAAGGAATCATGTGACGGCATGGGAGATGTCAGCGAGAAGCATGGTGGAGGGCCGGTGATCCCTGAGAAGGCTGTTCGTTTCTCTTTCACTGTCATGTCGATATCTGTCCAGCCAGAAGGAGAGAACGAAGAAGTCGTTATCTTCAGGGAGACAAAGCCTAACTCTGAGCTGTCCTGTAAGCCGTTATGCCTGATATTTGTTGATGAGTCTGACCATGAGACACTGACTGCTGTACTGGGGCCTGTGGTAGCAGAGAGGGATGCAATGAAGGACAGCCGACTCATCCTATCATTGGGTGGCCTCTCCCGCTCTTTTCGGTTCATCTTCAGAGGGACAGGCTACGACGAGAAGATGGTGCGGGAAATGGAAGGCCTGGAGGCCTCAGGCTCCACCTACATCTGCACTCTTTGCGATACCACAAGGGCAGAAGCCTCTCGCAACATGCTGCTTCACTCCATTACCCGCAGTCATGAGGAGAACCTGGAGCGCTATGAGCTATGGAGGACCAACCCCTTCTCGGAGTCACCTGCAGAGCTGCGGGACAGGGTCAAAGGCGTCTCCGCCAAGCCGTTCATGGAGACCCAGCCGACACTGGACGCATTGCACTGCGACATCGGCAACGCCACTGAATTCTACAAAATCTTCCAGGACGAGATTGGGGAAGTGTACCGAAAGACCAACCCCAGTCGGGAGGAACGACGCAGCTGGAGAGCGGCCCTGGATAAACAGCTGAGGAAAAAGATGAAGCTAAAACCGGTGATGCGGATGAATGGGAACTACGCCCGGAAGCTGATGACCCAAGAGGCTGTGGAGGTGGTGTGTGAACTGGTCCCCTCACAAGAGAGACGGGATGCCCTCAGGGAGCTGATGGGGCTCTATATACAGATGAAGCCTGTGTGGCGCGCCACCTGCCCAGCCAAGGAATGCCCTGACCAGCTGTGCCGCTACAGCTTTAACTCCCAGCGCTTCGCTGAACTCCTGTCATCCACCTTCCAATATAGGTATGATGGAAAGATCACCAACTACCTTCATAAAACCCTGGCCCATGTGCCTGAAATTATAGAGAGAGATGGCTCCATTGGTGCCTGGGCCAGTGAGGGGAACGAGTCGGGGAACAAACTGTTCCGACGTTTCAGAAAAATGAACGCCCGTCAGTCCAAGGCC
