# Supplementary material for: Beyond the sandy bottom: evolutionary and taxonomic insights into lizardfishes (Teleostei: Aulopiformes)
Source: PeerJ. 2026 Mar 6;14:e20735. doi: 10.7717/peerj.20735 (PMC12970317; doi:10.7717/peerj.20735)
Supplement: Supplemental Information 11 [file peerj-14-20735-s011.zip › NCBI submit/12S_250610.fasta]

>NC0041_Saurida_grandisquamis 
CCACCGCGGTTATACGAGAGGCCCGAGTTGACAAACATCGGCGTAAAGTGTGGTTAGGATTTTTCCCACTAAAGTTAAAC
ACCCCCAGAACTGTTATACGCTCCCGGGGGCAGGAAGCCCAGCAGCGAAAGTGACTTTAAACCTCCGACCCCACGACAGC
TACGACACAAACTGGGATTAGATACCCCATTATGCCTAGCCATAAACTTTGATAGAATCTTACAACCTCTATCCGCCTGG
GAACTACGAGCGCTAGCTTAAAACCCAAAGGACTTGGCGGTGCTTCAGACCCCCCTAGAGGAGCCTGTCCTAGAACCGAT
GATCCCCGTTCAACCTCACCACTTCTTGTTTCTTCCGCCTATATACCGCCGTCGCCAGCCTACCCTCTAAGGGGCCCAAA
GTAGGCAAAATAAGAACTTCTTAAAACGTCAGGTCGAGGTGTAGCGAATGAAGTGGGAAGAGATGGGCTACATTCTCTAC
CGACCAGAGAACCACGAAAGAGATTTTGAAACAAACCCCTGAAGGCGGATTTAGCAGTAAGCACGAAAACA---------
--
>PNG3124_Saurida_sp_nebulosa_compl 
GTGCCAGCCACCGCGGTTATACGAGAGGCCCAAGTTGATAAATGCCGGCGTAAAGTGTGGTTAGGAGTATTAATCTAAAG
TTGAACACCTCCAGAACTGTTATACGCACCCGGAGGCAGGAAGCCCAACCACGAAAGTGACTTTAAAATTCCGACCCCAC
GACAGCTAAGACACAAACTGGGATTAGATACCCCATTATGCTTAGCCGTAAACTTTGATAGTATCACACAACCTCTATCC
GCCCGGGAACTACGAGCGCTAGCTTAAAACCCAAAGGACTTGGCGGTGCTTCAGACCCCCCTAGAGGAGCCTGTTCTAGA
ACCGATGATCCTCGTTAAACCTCACCATTTCTTGTTCCTCCCGCCTATATACCGCCGTCGCCAGCCTACCCTTTAAAGGT
CCCACAGTAGGCAAAACTAGCCCTCCTTAAAACGTCAGGTCGAGGTGTAGCGTATGAAATGGGAAGAAATGGGCTACATT
CTCTGAGCCAGAGAACTACGAAAGAGGTCTTGAAATAAACCTCTGAAGGTGGATTTAGCAGTAAG---------------
--
>PNG3209_Saurida_umeyoshii 
TGCCAGCCACCGCGGTTATACGAGAGGCCCAAGTTGATAAATACCGGCGTAAAGTGTGGTTAGGATTCTTCCCACTAAAG
TTAAACACCCCCAGAACTGTTATACGCTCCCGGGGGCAGGAAGCCCAACAACGAAAGTGACTTTAAACCTCCGACCCCAC
GACAGCTACGACACAAACTGGGATTAGATACCCCATTATGCCTAGCCATAAACTTTGATAGAATCTTACAACCTCTATCC
GCCTGGGAACTACGAGCGCTAGCTTAAAACCCAAAGGACTTGGCGGTGCTTCAGACCCCCCTAGAGGAGCCTGTCCTAGA
ACCGATGATCCCCGTTCAACCTCACCACTTCTTGTTTCTTCCGCCTATATACCGCCGTCGCCAGCCTACCCTCTAAGGGA
CCTAAAGTAGGCAAAATAAGAACTTCTTAAAACGTCAGGTCGAGGTGTAGCGAATGAAGTGGGAAGAGATGGGCTACATT
CTCTGAACCAGAGAACCACGAAAGAGCTTTTGAAACAAACCCCCGAAGGCGGATTTAGCAGTAAGC--------------
--
>SYN001_Harpadon_nehereus_2_Singapore 
GTGCCAGCCACCGCGGTTATACGAGAGGCCCGAGTTGATGAACATCGGCGTAAAGTGTGGTTAGGACTTCCCCGATATAA
AGTGAAACACCCCCAAGACTGTTATACGCTCCCGGGGGCAGGAAGCCCATCAGCGAAAGTGACTTTAGATCTCCGACCCC
ACGATAGCTGTGATACAAACTGGGATTAGATACCCCATTATGCTTAAGCTGTAAACTTTGATAGAAACTTACAATCTCTA
TCCGCCTGGGAACTACGAGCGCTAGCTTAAAACCCAAAGGACTTGGCGGTGCTTCAGACCCCCCTAGAGGAGCCTGTCCT
AGAACCGATGATCCCCGTTCAACCTCACCACCCCTTGTTTCTCCCGCCTATATACCGCCGTCGCCAGCCTACCCTTTAAA
GGTCCTAAAGTAGGCAAAATTAGTACTTCTAAAAACGTCAGGTCGAGGTGTAGCGAATGGAGTGGGAAGAGATGGGCTAC
ATTCTCTGGATCAGAGAATAACGGAGAGAGCTCTGAAACGAGTTCCTGAAGGAGGATTTAGCAGTA--------------
--
>SYN007_Saurida_lessepsianus_Dubai_UAE 
GTGCCAGCCACCGCGGTTATACGAGAGGCCCGAGTTGACAAACATCGGCGTAAAGTGTGGTTAGGATTTTTCCCACTAAA
GTTAAACACCCCCAGAACTGTTATACGCTCCCGGGGGCAGGAAGCCCAACAGCGAAAGTGACTTTAAACCTCCGACCCCA
CGACAGCTATGATACAAACTGGGATTAGATACCCCATTATGCCTAGCCATAAACTTTGATAGAATCTTACAACCTCTATC
CGCCTGGGAACTACGAGCGCTAGCTTAAAACCCAAAGGACTTGGCGGTGCTTCAGACCCCCCTAGAGGAGCCTGTCCTAG
AACCGATGATCCCCGTTCAACCTCACCACTTCTTGTTCCTCCCGCCTATATACCGCCGTCGCCAGCCTACCCTCTAAGGG
ACCCAAAGTAGGCAAAATAAGAACTTCTTAAAACGTCAGGTCGAGGTGTAGCGAATGAAGTGGGAAGAGATGGGCTACAT
TCTCTACCACCCAGAGAACCACGAAAGAGATTTTGAAATAAACCCCTGAAGGCGGATTTAGCAGTAAGCACGAAAACA--
--
>SYN008_Saurida_longimanus_Dubai_UAE 
GTGCCAGCCACCGCGGTTATACGAGAGGCCCAAGTTGATAGACACCGGCGTAAAGTGTGGTTAGGATTATTCCCGCTAAA
GTCAAACACCCCCAGAACTGTTATACGCTCCCGGGGGCAGGAAGCCCAACAACGAAAGTGACTTTAAACCTCCGACCCCA
CGACAGCTATGACACAAACTGGGATTAGATACCCCATTATGCCTAGCCATAAACTTTGATAGAATCTTACAACCTCTATC
CGCCTGGGAACTACGAGCGCTAGCTTAAAACCCAAAGGACTTGGCGGTGCTTCAGACCCCCCTAGAGGAGCCTGTCCTAG
AACCGATGATCCCCGTTCAACCTCACCACTTCTTGTTTATTCCGCCTATATACCGCCGTCGCCAGCCTACCCTCTAAGGG
GCCTAAAGTAGGCAAAATAAGAACTTCTTAAAACGTCAGGTCGAGGTGTAGCGAATGAAGTGGGAAGAGATGGGCTACAT
TCTCTGAGCCAGAGAACCACGAAAGAGATTTTGAAATAAACCCCCGAAGGCGGATTTAGCAGTAAGCACGAAAACA----
--
>SYN010_Saurida_tumbil_1__Dubai_UAE 
GTGCCAGCCACCGCGGTTATACGAGAGACCCAAGTTGATAAACATCGGCGTAAAGTGTGGTTAGGAATTATCCCCCCTAA
AGTCAAACACCCCCAGAACTGTTATACGCTCCCGGGGACAGGAAGCCCAACAACGAAAGTGACTTTAAATCTCCGACCCC
ACGACAGCTATGACACAAACTGGGATTAGATACCCCATTATGCCTAGCTATAAACTTCGATAGAATATTACAACCTCTAT
CCGCCTGGGAACTACGAGCGCTAGCTTAAAACCCAAAGGACTTGGCGGTGCTTCAGACCCCCCTAGAGGAGCCTGTCCTA
GAACCGATGACCCCCGTTCAACCTCACCACTTCTTGTTTTTTCCGCCTATATACCGCCGTCGCCAGCCTACCCTCTAAGG
GACCCAAAGTAGGCTAAACAAGCACCCCTTAAAACGTCAGGTCGAGGTGTAGCGAATGAAGTGGGAAGAGATGGGCTACA
TTCTCTAACACCAGGGAACCACGAAAGAGATTTTGAAACAAACCCCCGAAGGCGGATTTAGCAGTAAGC-----------
--
>SYN025_Saurida_undosquamis_2_NW_Australia 
GTGCCAGCCACCGCGGTTATACGAGAGGCCCAAGTTGACAAACACCGGCGTAAAGTGTGGTTAGGATTTTTCCCACTAAA
GTCAAACACCCCCAGAACTGTTATACGCTCCCGGGGGCAGGAAGCTCAGCAACGAAAGTGACTTTAAACCTCCGACCCCA
CGACAGCTATGACACAAACTGGGATTAGATACCCCATTATGCCTAGCCATAAACTTTGATAGAATCTTACAACCTCTATC
CGCCTGGGAACTACGAGCGCTAGCTTAAAACCCAAAGGACTTGGCGGTGCTTCAGACCCCCCTAGAGGAGCCTGTCCTAG
AACCGATGATCCCCGTTCAACCTCACCACTTCTTGTCTTTTCCGCCTATATACCGCCGTCGCCAGCCTACCCTCTAAGGG
ACCTAAAGTAGGCAAAATAAGAACTTCTTAAAACGTCAGGTCGAGGTGTAGCGAATGAAGTGGGAAGAGATGGGCTACAT
TCTCTATAATCAGGGAACCACGAAAGAGATTTTGAAACAAACCCCCGAAGGCGGATTTAGCAGTAAGCACGAAAATA---
--
>SYN028_Harpadon_translucens_NT_Australia 
GTGCCAGCCACCGCGGTTATACGAGAGGCCCGAGTTGATAAACATCGGCGTAAAGTGTGGTTAGGACTTTTCCCACCTAA
AGTTAAACACTCCCAGAACTGTTATACGCTCCCGGGAGTAGGAGACCCAACAACGAAAGTGACTTTAAACAACCGACCCC
ACGACAGCTAAGGTACAAACTGGGATTAGATACCCCATTATGCTTAAGCTATAAACTTTGATAGAAACTTACAACATCTA
TCCGCCTGGGAACTACGAGCGCTAGCTTAAAACCCAAAGGACTTGGCGGTGCTTCAGACCCCCCTAGAGGAGCCTGTCCT
AGAACCGATGATCCCCGTTCAACCTCACCACTTCTTGTTCATTCCGCCTATATACCGCCGTCGCCAGCCTACCCTCTAAG
GGACCTAAAGTAGGCAAAATAAGTACTTCTTAAAACGTCAGGTCGAGGTGTAGCGAATGAAGTGGGAAGAGATGGGCTAC
ATTCTCTGAATCAGGGAACTACGAAAGAGACTTTGAAACAAGTCTTTGAAGGAGGATTTAGCAGTAAGCACAAAAATA--
--
>SYN036_Saurida_tumbil_2_Hong_Kong 
GTGCCAGCCACCGCGGTTATACGAGAGGCTCAAGTTGATAAACATCGGCGTAAAGTGTGGTTAGGAATTGTCCCCCTAAA
GTCAAACACCCCCAGAACTGTTATACGCTCCCGGGGGCAGGAAGCCCAACAACGAAAGTGACTTTAAGTCTCCGACCCCA
CGACAGCTATGACACAAACTGGGATTAGATACCCCATTATGCCTAGCTATAAACTTCGATAGAATGTTACAACCTCTATC
CGCCTGGGAACTACGAGCGCTAGCTTAAAACCCAAAGGACTTGGCGGTGCTTCAGACCCCCCCTAGAGGAGCCTGTCCTA
GAACCGATGACCCCCGTTTAACCTCACCACTTCTTGTTTTTTCCGCCTATATACCGCCGTCGCCAGCCTACCCTCTAAGG
GACCCAAAGTAGGCAAAACAAGCACCCCTTAAAACGTCAGGTCGAGGTGTAGCGAATGAAGTGGGAAGAGATGGGCTACA
TTCTCTAACACCAGAGAACCACGAAAGAGATTTTGAAACAAACCCCCGAAGGCGGATTTAGCAGTAAGCATGAAAATA--
--
>SYN171_Saurida_gracilis_1_Taiwan 
CCACCGCGGTTATACGAGAGGCCCAAGTTGATAAACGCCGGCGTAAAGTGTGGTTAGGTTTACTTGGCTAAAGTTGAACG
CTTCCAGAACTGTTATACGCACCCGGAAGCAGGAAGCCCATCTACGAAGGTGACTTTAAATTTCCGACCCCACGACAGCT
AAGACACAAACTGGGATTAGATACCCCATTATGCTTAGCCGTAAACTTTGATAGTATTACACAACCTCTATCCGCCCGGG
AACTACGAGCGCTAGCTTAAAACCCAAAGGACTTGGCGGTGCTTCAGACCCCCCTAGAGGAGCCTGTTCTAGAACCGATG
ATCCCCGTTTAACCTCACCATTTCTTGTTCCTCCCGCCTATATACCGCCGTCGCCAGCCTACCCTTTAAAGGCCCCACAG
TAGGCAAAACTAGTACTCCTTAAAACGTCAGGTCGAGGTGTAGCGTATGGAATGGGAAGAAATGGGCTACATTCTCTAAA
CTAGAGAAGCACGAAAGAAGCCTTGAAACAAGCTTCTGAAGGTGGATTTAGCAGTAAGTTTGAAAGTA------------
--
>SYN188_Saurida_sp_big_eyes_Taiwan 
GTGCCAGCCACCGCGGTTATACGAGAGACCCGAGTTGATAAACACCGGCGTAAAGTGTGGTTAGGATTTTTCCCACTAAA
GTTAAACACCCCCAGAACTGTTATACGCTCCCGGGGGCAGGAAGCCCAACAGCGAAAGTGACTTTAAACCTCCGACCCCA
CGACAGCTATGACACAAACTGGGATTAGATACCCCATTATGCCTAGCCATAAACTTTGATAGAATCTTACAACCTCTATC
CGCCTGGGAACTACGAGCGCTAGCTTAAAACCCAAAGGACTTGGCGGTGCTTCAGACCCCCCTAGAGGAGCCTGTCCTAG
AACCGATGATCCCCGTTCAACCTCACCACTTCTTGTTTCTTCCGCCTATATACCGCCGTCGCCAGCCTACCCTCTAAGGG
ACCTAAAGTAGGCAAAATAAGAACTTCTTAAAACGTCAGGTCGAGGTGTAGCGAATGAAGTGGGAAGAGATGGGCTACAT
TCTCTAGACCAGAGAACCACGAAAGAGATTTTGAAACAAACCCCCGAAGGCGGATTTAGCAGTAAGCACGAAAACA----
--
>SYN192_Saurida_sp_big_eyes_Taiwan 
CCAGCCACCGCGGTTATACGAGAGACCCGAGTTGATAAACACCGGCGTAAAGTGTGGTTAGGATTTTTCCCACTAAAGTT
AAACACCCCCAGAACTGTTATACGCTCCCGGGGGCAGGAAGCCCAACAGCGAAAGTGACTTTAAACCTCCGACCCCACGA
CAGCTATGACACAAACTGGGATTAGATACCCCATTATGCCTAGCCATAAACTTTGATAGAATCTTACAACCTCTATCCGC
CTGGGAACTACGAGCGCTAGCTTAAAACCCAAAGGACTTGGCGGTGCTTCAGACCCCCCTAGAGGAGCCTGTCCTAGAAC
CGATGATCCCCGTTCAACCTCACCACTTCTTGTTTCTTCCGCCTATATACCGCCGTCGCCAGCCTACCCTCTAAGGGACC
TAAAGTAGGCAAAATAAGAACTTCTTAAAACGTCAGGTCGAGGTGTAGCGAATGAAGTGGGAAGAGATGGGCTACATTCT
CTAGACCAGAGAACCACGAAAGAGATTTTGAAACAAACCCCCGAAGGCGGATTTAGCAGTAAGCACGAAAACA-------
--
>SYN219_Saurida_fortis_Taiwan 
CCAGCCACCGCGGTTATACGAGAGGCCCAAGTTGATAAACACCGGCGTAAAGTGTGGTTAGGATTTTTTCCACTAAAGTT
AAACACCCCCAGAACTGTTATACGCCCCCGGGGGCAGGAAGCCCAACAACGAAAGTGACTTTAAACCTCCGACCCCACGA
CAGCTATGACACAAACTGGGATTAGATACCCCATTATGCCTAGCCATAAACTTTGATAGAATCTTACAACCTCTATCCGC
CTGGGAACTACGAGCGCTAGCTTAAAACCCAAAGGACTTGGCGGTGCTTCAGACCCCCCTAGAGGAGCCTGTCCTAGAAC
CGATGATCCCCGTTCAACCTCACCGCTTCTTGTTTATTCCGCCTATATACCGCCGTCGCCAGCCTACCCTCTAAGGGACC
TAAAGTAGGCAAAATAAGAACTTCTTAAAACGTCAGGTCGAGGTGTAGCGAATGAAGTGGGAAGAGATGGGCTACATTCT
CTGAATCAGAGAACCACGAAAGAGATTTTGAAATAGACCCCCGAAGGCGGATTTAGCAGTAAGCACGAAAACA-------
--
>SYN273_Saurida_elongata_Tosa_Bay_Japan 
GTGCCAGCCACCGCGGTTATACGAGAGGCCCAAGTTGATAAACACCGGCGTAAAGTGTGGTTAGGATTTTCCCCACTAAA
GTTAAACACTCCCAGAACTGTTATACGCTCCCGGGAGCAGGAAACCCAGCAACGAAAGTGACTTTAAACCTCCGACCCCA
CGACAGCTATGACACAAACTGGGATTAGATACCCCATTATGCCTAGCCATAAACTTTGATAGAATCTTACAACCTCTATC
CGCCTGGGAACTACGAGCGCTAGCTTAAAACCCAAAGGACTTGGCGGTGCTTCAGACCCCCCTAGAGGAGCCTGTCCTAG
AACCGATGATCCCCGTTCAACCTCACCACTTCTTGTTTCTTCCGCCTATATACCGCCGTCGCCAGCCTACCCTCTAAGGG
ACCTAAAGTAGGCAAAATAAGGACTTCTTAAAACGTCAGGTCGAGGTGTAGCGAATGAAGTGGGAAGAGATGGGCTACAT
TCTCTGAGCCAGAGAACCACGAAAGAGATTTTGAAATAAACCCCCGAAGGCGGATTTAGCAGTAAGCACGAAAACA----
--
>SYN278_Saurida_undosquamis_1_Tosa_Bay_Japan 
GTGCCAGCCACCGCGGTTATACGAGAGGCCCAAGTTGACAAACACCGGCGTAAAGTGTGGTTAGGATTTTTCCCACTAAA
GTCAAACACCCCCAGAACTGTTATACGCTCCCGGGGGCAGGAAGCTCAACAACGAAAGTGACTTTAAACCTCCGACCCCA
CGACAGCTATGACACAAACTGGGATTAGATACCCCATTATGCCTAGCCATAAACTTTGATAGAATCTTACAACCCCTATC
CGCCTGGGAACTACGAGCGCTAGCTTAAAACCCAAAGGACTTGGCGGTGCTTCAGACCCCCCTAGAGGAGCCTGTCCTAG
AACCGATGATCCCCGTTCAACCTCACCACTTCTTGTCTCTTCCGCCTATATACCGCCGTCGCCAGCCTACCCTCTAAGGG
ACCTAAAGTAGGCAAAATAAGAACTTCTTAAAACGTCAGGTCGAGGTGTAGCGAATGAAGTGGGAAGAGATGGGCTACAT
TCTCTATAATCAGGGAACCACGAAAGAGATTTTGAAACAAACCCCCGAAGGCGGATTTAGCAGTAAGCACGAAAACA---
--
>WJC0431_Harpadon_microchir_Taiwan 
GTGCCAGCCACCGCGGTTATACGAGAGGCCCGAGTTGATAAACATCGGCGTAAAGTGTGGTTAGGACTTTTCCCACCTAA
AGTTAAACACCCCCAGAACTGTTATACGCTCCCGGGAGTAGGAGGCCCAACAACGAAAGTGACTTTAAATATCCGACCCC
ACGACAGCTAAGGCACAAACTGGGATTAGATACCCCATTATGCTTAAGCTATAAACTTTGATAGAAACTTACAACACCTA
TCCGCCTGGGAACTACGAGCGCTAGCTTAAAACCCAAAGGACTTGGCGGTGCTTCAGACCCCCCTAGAGGAGCCTGTCCT
AGAACCGATGATCCCCGTTCAACCTCACCATTTCTTGTTCATTCCGCCTATATACCGCCGTCGCCAGCCTACCCTCTAAG
GGACCCAAAGTAGGCAAAATAAATACTTCTTAAAACGTCAGGTCGAGGTGTAGCGAATGAAATGGGAAGAGATGGGCTAC
ATTCTCTAGACCAGAGAATTACGAAAGAGGTTTTGAAATAAACCCCAGAAGGAGGATTTAGCAGTAAGCACAAAAATA--
--
>WJC0453_Saurida_micropectoralis_Taiwan 
GTGCCAGCCACCGCGGTTATACGAGAGGCCCGAGTTGATGAACATCGGCGTAAAGTGTGGTTAGGGACTTACCCCTAAAG
TTAAACACCCCCAGAACTGTTATACGCTCCCGGGGGCAGGAAACTCAACAGCGAAAGTGACTTTAAAACTCCGACCCCAC
GACAGCTATGACACAAACTGGGATTAGATACCCCATTATGCCTAGCTATAAACTTCGATAGAATATTACAACCTCTATCC
GCCCGGGAACTACGAGCGCTAGCTTAAAACCCAAAGGACTTGGCGGTGCTTCAGACCCCCCTAGAGGAGCCTGTCCTAGA
ACCGATGACCCCCGTTTAACCTCACCACTTCTTGTTTTTTCCGCCTATATACCGCCGTCGCCAGCCTACCCTCTAAGGGA
CTTAAAGTAGGCAAAACAAGCACTCCTTAAAACGTCAGGTCGAGGTGTAGCGAATGAAGTGGGAAGAGATGGGCTACATT
CTCTAATATTAGAGAACCACGAAAGAGATTTTGAAACAAACCCCCGAAGGCGGATTTAGCAGTAAGCACGAAAGTA----
--
>WJC1085_Harpadon_nehereus_1_KinMen_Taiwan 
GTGCCAGCCACCGCGGTTATACGAGAGGCCCGAGTTGATGAACATCGGCGTAAAGTGTGGTTAGGACTTCCCCAATATAA
AGTGAAACACCCCCAAGACTGTTATACGCTCCCGGGGGCAGGAAGCCCATCAGCGAAAGTGACTTTAGATCTCCGACCCC
ACGATAGCTGTGATACAAACTGGGATTAGATACCCCATTATGCTTAAGCTGTAAACTTTGATAGAAATTTACAATCTCTA
TCCGCCTGGGAACTACGAGCGCTAGCTTAAAACCCAAAGGACTTGGCGGTGCTTCAGACCCCCCTAGAGGAGCCTGTCCT
AGAACCGATGATCCCCGTTTAACCTCACCACTCCTTGTTTCTCCCGCCTATATACCGCCGTCGCCAGCCTACCCTTTAAA
GGTCCTAAAGTAGGCAAAATTAGTATTTCTAAAAACGTCAGGTCGAGGTGTAGCGAATGGAGTGGGAAGAGATGGGCTAC
ATTCTCTGGATCAGAGAATAACGGAGAGAGCTCTGAAACGAGTTCCTGAAGGAGGATTTAGCAGTAAGCACAAGAACA--
--
>WJC2244_Saurida_gracilis_2_South_China_Sea 
GTGCCAGCCACCGCGGTTATACGAGAGGCCCAAGTTGATAAACACCGGCGTAAAGTGTGGTTAGGTTTGTTATGCTAAAG
TTGAACGCTTCCAGAACTGTTATACGCACCCGGAAGCAGGAAGCCCAACTGCGAAGGTGACTTTAAAGATCCGACCCCAC
GACAGCTAAGGTACAAACTGGGATTAGATACCCCATTATGCTTAGCCGTAAACTTTGATAGTATCGCACAACCTCTATCC
GCCCGGGAACTACGAGCGCTAGCTTAAAACCCAAAGGACTTGGCGGTGCTTCAGACCCCCCTAGAGGAGCCTGTTCTAGA
ACCGATGATCCCCGTTCAACCTCACCATTTCTTGTTCCCCCCGCCTATATACCGCCGTCGCCAGCCTACCCTTTAAAGGC
CCCACAGTAGGCAAAACTAGTACTCCTTAAAACGTCAGGTCGAGGTGTAGCGTATGAAATGGGAAGAAATGGGCTACATT
CTCTAAACTAGAGAAACACGAAAGAAGCCTTGAAACAAGCTTCTGAAGGTGGATTTAGCAGTAAGT--------------
--
>WJC4399_Saurida_macrolepis_Taiwan 
CAGCCACCGCGGTTATACGAGAGGCCCGAGTTGATAAACATCGGCGTAAAGTGTGGTTAGGATTTTTCCCACTAAAGTTA
AACACCCCCAGAACTGTTATACGCTCCCGGGGACAGGAAGCCCAGCAGCGAAAGTGACTTTAAACCTCCGACCCCACGAC
AGCTATGACACAAACTGGGATTAGATACCCCATTATGCCTAGCCATAAACTTTGATAGAATCTTACAACCTCTATCCGCC
TGGGAACTACGAGCGCTAGCTTAAAACCCAAAGGACTTGGCGGTGCTTCAGACCCCCCTAGAGGAGCCTGTCCTAGAACC
GATGATCCCCGTTCAACCTCACCACTTCTTGTTTCTCCCGCCTATATACCGCCGTCGCCAGCCTACCCTCTAAGGGACCC
AAAGTAGGCAAAATAAGAACTTCTTAAAACGTCAGGTCGAGGTGTAGCGAATGAAGTGGGAAGAGATGGGCTACATTCTC
TACTAACCAGAGAACCACGAAAGAGATTTTGAAACAAACCCCTGAAGGCGGATTTAGCAGTAAGCACGAAAACA------
--
>WJC5757_Saurida_weijeni_South_China_Sea 
GCCACCGCGGTTATACGAGAGGCCCAAGTTGACAAACCTCGGCGTAAAGTGTGGTTAGGAATTTTTCCACTAAAGTTAAA
CACCCCCAGAACTGTTATACGCTCCCGGGGGCAGGAAGCCCAACAGCGAAAGTGACTTTAAACCTCCGACCCCACGACAG
CTATGATACAAACTGGGATTAGATACCCCATTATGCCTAGCCATAAACTTTGATAGAATCTTACAACCTCTATCCGCCTG
GGAACTACGAGCGCTAGCTTAAAACCCAAAGGACTTGGCGGTGCTTCAGACCCCCCTAGAGGAGCCTGTCCTAGAACCGA
TGATCCCCGTTCAACCTCACCACTTCTTGTTTCTTCCGCCTATATACCGCCGTCGCCAGCCTACCCTCTAAGGGACCCAA
AGTAGGCAAAATAAGAACTTCTTAAAACGTCAGGTCGAGGTGTAGCGAATGAAGTGGGAAGAGATGGGCTACATTCTCTA
TTACCCAGAGAACCACGAAAGAGATTTTGAAATAAACCCCTGAAGGCGGATTTAGCAGTAAGCNN---------------
--
>WJC6525_Saurida_eso_Taiwan 
GTGCCAGCCACCGCGGTTATACGAGAGGCCCGAGTTGATAAACACCGGCGTAAAGTGTGGTTAGGAATTTTCCCTTTAAA
GTAAAACACCCCCAGAACTGTTATACGCTCCCGGGGGCAGGAAGCCCAACAACGAAAGTGACTTTAAACCTCCGACTCCA
CGACAGCTACGACACAAACTGGGATTAGATACCCCATTATGCCTGGCTATAAACTTCGATAGAACACTACAACCACTATC
CGCCCGGGAACTACGAGCGCTAGCTTAAAACCCAAAGGACTTGGCGGTGCTTCAGACCCCCCTAGAGGAGCCTGTCCTAG
AACCGATGACCCCCGTTCAACCTCACCACTTCTTGTTTTCTCCGCCTATATACCGCCGTCGCCAGCCTACCCTCTAAGGG
ACCCAAAGTAGGCAAAACAAGCACCCCTTAAAACGTCAGGTCGAGGTGTAGCCAATGAAGTGGGAAGAGATGGGCTACAT
TCTCTGAATTCAGAGAACCACGAAAGAGATTTTGAAACAAACCCCCGAAGGCGGATTTAGCAGTAAGCACGAAAGTA---
--
>WJC6706_Saurida_cf_isarankurai_Taiwan 
CCACCGCGGTTATACGAGAGGCTCAAGTTGATAAACACCGGCGTAAAGTGTGGTTAAGATTTTTTCCACTAAAGTCAAAC
ACCCCCAGAACTGTTATACGCTCCCGGGGACAGGAAGCCCAACAACGAAAGTGACTTTAAACCTCTGACCCCACGACAGC
TATGACACAAACTGGGATTAGATACCCCATTATGCCTAGCCGTAAACTTTGATAGAATATTACAACCCCTATCCGCCCGG
GAACTACGAGCGCTAGCTTAAAACCCAAAGGACTTGGCGGTGCTTCAGACCCCCCTAGAGGAGCCTGTCCTAGAACCGAT
GATCCCCGTTCAACCTCACCACTTCTTGCCCTTTCCGCCTATATACCGCCGTCGCCAGCCTACCCTCTAAGGGGCTCAAA
GTAGGCTAAATAAGAACTCCTTAAAACGTCAGGTCGAGGTGTAGCGAATGAAGTGGGAAGAGATGGGCTACATTCTCTAA
GCCAGAGAACTACGAAAGAGATTTTGAAATAAGTCCCCGAAGGCGGATTTAGCAGTAAGCACGAAAACA-----------
--
>WJC9313_Saurida_micropectoralis_Ranong_Thailand 
GTGCCAGCCACCGCGGTTATACGAGAGGCCCGAGTTGATGAACATCGGCGTAAAGTGTGGTTAGGGACTTACCCCTAAAG
TTAAACACCCCCAGAACTGTTATACGCTCCCGGGGGCAGGAAACTCAACAGCGAAAGTGACTTTAAAACTCCGACCCCAC
GACAGCTATGACACAAACTGGGATTAGATACCCCATTATGCCTAGCTATAAACTTCGATAGAATATTACAACCTCTATCC
GCCCGGGAACTACGAGCGCTAGCTTAAAACCCAAAGGACTTGGCGGTGCTTCAGACCCCCCTAGAGGAGCCTGTCCTAGA
ACCGATGACCCCCGTTTAACCTCACCACTTCTTGTTTTTTCCGCCTATATACCGCCGTCGCCAGCCTACCCTCTAAGGGA
CTTAAAGTAGGCAAAACAAGCACTCCTTAAAACGTCAGGTCGAGGTGTAGCGAATGAAGTGGGAAGAGATGGGCTACATT
CTCTAATATTAGAGAACCACGAAAGAGATTTTGAAACAAACCCCCGAAGGCGGATTTAGCAGTAAGCACGAAAGTA----
--
>PNG2551_Synodus_kaianus_2_PNG 
GTGCCAGCCGCCGCGGTTATACGAGAGGCCCAAGTCGACAGATTACGGCGTAAAGGGTGGTTAAGAATAAAAAAACATTA
GAGAAAAACGCTCTTCAAGCTGTTATACGCCACAAGAGTAAGAAAACCCCACGCGAAAGCAACTCTATCCTAATCTGAAT
CCACGACAACTTTGGTACAAACTGGGATTAGATACCCCACTATGCCAAGATATAAACTTAGATATTTTAATACAACATAT
ATCCGCCAGGGTACTACGAGCAACAGCTTAAAACCCAAAGGACTTGGCGGTGCTTCAGACCCCCCTAGAGGAGCCTGTTC
TAGAACCGATAATCCACGTTTAACCTCACCGTCCCTTGCTCATTACCGCCTATATACCGCCGTCGTCAGCCTACCTTGTG
AAAGAAAAAAAGTAAGCAAAACAGTTTGAAAACAAATACGTCAGGTCGAGGTGTAGCGTATGAGACGGGAAGAAATGGGC
TACATTCTCTTACTAAGAGAATAACGAAAGAGATAATGAAAAACATCTCCGAAGGCGGATTTAGCAGTAAGCTAATACAG
A-
>PNG3113_Synodus_nsp_BR 
GTGCCAGCCGCCGCGGTTACACGAGAGGCCCAAGTCGATAAATGCCGGCGTAAAGGGTGGTTAGGGAGTAAATAAACTAG
AGAAAAACGCTCTTCAAACTGTTATACGCCCCCAAGAGTACGAAAATCTTATACGAAGGTAGCTCTACATGGCCTGAACC
CACGACAGCTCTGGTACAAACTGGGATTAGATACCCCACTATGCCTAGCCGTAAACTTAGATGCCTAAATACAATATTTA
TCCGCCGGGGTACTACGAGCAACAGCTTAAAACCCAAAGGACTTGGCGGTGCTTCAGACCCTCCTAGAGGAGCCTGTTCT
AGAACCGATAATCCCCGTTTAACCTCACCACCCCTTGCCCCTCCCCGCCTATATACCGCCGTCGTCAGCTTACCCTTTGA
AGGTAAAGAAGTAAGCAAAATAGTTAATAACAAACACGTCAGGTCGAGGTGTAGCGCATGCGGTGGGAAGAAATGGGCTA
CATTCTCTAATAGCAGAGAACAACGGACGGAGGGATGAAACTCCCACCTGAAGGTGGATTTAGCAGTAAGTTAAAATAGA
--
>PNG3126_Trachinocephalus_trachinus
CCAGCCGCCGCGGTTATACGAGGGGCTCAAGTTGACGGATTTCGGCGTAAAGTGTGGTTAGGATGATAATTAACTAGAGG
CGAACGCCTTCCAGGCTGTTATACGCACTCGGAGTCAGGAACCACCCATGCGAAGGCCCCTTTAACAGATTTGAACCCAC
GACAGCCTGGACACAAACCAGGATTAGATACCCTGCTATGCCAGGCCATAAACTTAGGCTGCTCTCTACAACGTCAGTCC
GCCGGGGTACTACGAGCGGGAGCTTGAAACCCAAAGGACTTGGCGGTGCCTCAGACCCACCTAGAGGAGCCTGTTCTAGA
ACCGATAATCCCCGTTAAACCTCACCATCCCTGGTTAACTCCGCCTATATACCGCCGTCGTCAGCTTACCCTTTGAAGGT
TTAATAGTAAGCAAAAAAGTCAACGACAAGCACGTCAGGTCGAGGTGTAGCGTACGGGCTGGGAAGAAATGGGCTACATT
CCCTCCTCCAGGGAAGTCCACGGAGGGGGCATTGAAACTTGCCCCCCAAGGCGGATTTAGCAGTAAGTCAAGAGCAGA--
--
>PNG3127_Trachinocephalus_gauguini
CCAGCCGCCGCGGTTATACGAGGGGCTCAAGTTGAGGGATTTCGGCGTAAAGGGTGGTTAGGGTGTTGTTTTACTAGAGA
GAAACGCCTTCCAGGCTGTTATACGCAATCGAAGCCGGGAACTACTTGTGCGAAAGCCCCTCTAACAAACCTGAGTCCAC
GACAGCCTGGACGCAAACCAGGATTAGATACCCTGCTATGCCAGGCCGTAAACTTGGACTGCTTCCTACCGTGGCAGTCC
GCCAGGGTACTACGAGCAGGAGCTTGAAACCCAAAGGACTTGGCGGTGCCTCAGACCCCCCTAGAGGAGCCTGTTCTAGA
ACCGATAATCCCCGTTAAACCTCACCACCCCTGGCTAACTCCGCCTATATACCGCCGTCGTCAGCTTACCCTTTGAAGGA
CTAATAGTAAGCAAAAAAGTCAATGACAAACACGTCAGGTCGAGGTGTAGCGTACGGGCTGGGAAGAAATGGGCTACATT
CCCTTCTCCAGGGAACTTCACGCAGGGGGTGTTGAAACTTTCCCCCTAAGGCGGATTTAGCAGTAAGCCAGGAGCAGA--
--
>PNG3169_Synodus_sp3 
CCAGCCGCCGCGGTTATACGAGAGGCCCAAGTCGACACATATCGGCGTAAAGGGTGGTTAAGAGAAAGTAAAATGATAGA
GAAGAACGCTCTTCAAGCTGTTATACGCAACAAGAGTCTGAAACCCCAACGCGAAAGTAACTCTACAGCATCTGAACCCA
CGACAGCTTCGGTACAAACTGGGATTAGATACCCCACTATGCCAAGTTTTAAATTTAGATACCTTAATACAATATTTATC
CGCCAGGGTACTACGAGCAACAGCTTAAAACCCAAAGGACTTGGCGGTGCTTCAGACCCCCCTAGAGGAGCCTGTTCTAG
AACCGATAATCCACGTTTAACCTCACCTCCTCTTGTTCACTACCGCCTATATACCGCCGTCGTCAGCCTACCTCCTGAGA
GAAATAAAGTAAGCACAACAGTTATAAACAAACACGTCAGGTCGAGGTGTAGCATATGAGGCGGGAAGAAATGGGCTACA
TTCTCTAATCCAGAGAACCAACGGAAGGGGTAATGAAAACTCACCCCCAAAGGTGGATTTAGCAGTAAGTTAAAATAGA-
--
>PNG3394_Synodus_sp_PNG 
ACCCGGCGTAAGGGTGGTTAAGGATTTTTATAACTAGAGAGAAATGCTCTTCAAGCTGTTATACGCCCCCAAGAGTACGA
AACCCAAGTACGAAAGAAACTCTATTTTGCCTGAACCCACGACAGCTTTGGCACAAACTGGGATTAGATACCCCACTATG
CCCAGCCGTAAACTTTGATATTTAATCACAACGCATATCCGCCAGGGTACTACGAGCAGCAGCTTGAAACCCAAAGGACT
TGGCGGTGCTTCAGACCCCCCTAGAGGAGCCTGTTCTAGAACCGATAATCCCCGTTTAACCTCACCGCCTCTTGCCCCCC
CCCCCNNN------------------------------------------------------------------------
--------------------------------------------------------------------------------
--------------------------------------------------------------------------------
--
>PNG3472_Synodus_macrops 
GCCAGCCGCCGCGGTTATACGAGAGGCCCAAGTCGATACATTCCGGCGTAAAGGGTGGTTAAGAAAAGAAAAAATATTAG
AGAAAAACGCTCTTCAGGCTGTTATACGCAACAAGAGTAAGAATCCTCCACGCGAAAGTAACTCTATACCAATTTGAACC
CACGAAAACTTTGGTACAAACTGGGATTAGATACCCCACTATGCCAAGTTTTAAACTTAGATATCTTAATACAAAATATA
TCCGCCAGGGTACTACGAGCAATAGCTTAAAACCCAAAGGACTTGGCGGTGCTTCAGACCCTCCTAGAGGAGCCTGTTCT
AGAACCGATAATCCACGTTTAACCTCACCGCCTCTTGCCCATTACCGCCTATATACCGCCGTCGCCAGCCTACCTTATGA
AAGACAAAAAAGTAAGCACAACAGTTAAAAACAAGCACGTCAGGTCGAGGTGTAGCATATGAAGCGGGAAGAAATGGGGT
ACATTCTTTAATCTAGAGAATTAACGGAAGGAATAATGAAAACTTTTTCCTGAAGGCGGATTTAGCAGTAAGCTAAGATA
GA
>PNG451_Synodus_variegatus 
AGGCTCAAGTCGATAAATGCCGGCGTAAAGGGTGGTTAAGGAATAAAGCGAATAGAGAAAAACGCTCTTCAAGCTGTTAT
ACGCCCCCAAGAGTATGAAAATCCTGCACGAAAGTAACTCTACTGAGCCTGAACCCACGACAGCTCTGGTACAAACTGGG
ATTAGATACCCCACTATG--------------------------------------------------------------
--------------------------------------------------------------------------------
--------------------------------------------------------------------------------
--------------------------------------------------------------------------------
--------------------------------------------------------------------------------
--
>SYN026_Synodus_sp_NW_Australia 
CCAGCCGCCGCGGTTATACGAGAGGCCCAAGTCGATAAAAAGCGGCGTAAAGGGTGGTTAAGGAATTTTTTAACTAGAGA
AGAACGCTCTCCGAGCTGTTATACGCCCACAAGAGTGTGAACCCCTACTGCGAAGGCGACTTTATTTTACCTGAATCCAC
GACAGCTCCGGCACAAACTGGGATTAGATACCCCACTATGCCTAGCCGTAAACTTCGATATAAGAATACAACATATATCC
GCCAGGGTACTACGAGCAGTAGCTTAAAACCCAAAGGACTTGGCGGTGCTTCAGACCCCCCTAGAGGAGCCTGTTCTAGA
ACCGATAATCCCCGTTTAACCTCACCACCCCTAGCCCCCCCCCGCCTATATACCGCCGTCGTCAGCTTACCCTTTGAAGG
TTATAAAAGTAAGCACAATAGCCAGAGGCAAGAACGTCAGGTCGAGGTGTAGCGCATGAGGTGGGAAGAAATGGGCTACA
TTCTCTAACCCTAGAGAACAACGAAGGGAGACATGAAACTTTTCTCCTAAAGGTGGATTTAGCAGTAAGTTGAAGTAGA-
--
>SYN120_Synodus_fuscus_Taiwan 
GTGCCAGCCGCCGCGGTTATACGAGAGGCCCAAGTCGATAGAAGCCGGCGTAAAGGGTGGTTAGGGAATTTAATAACTAG
AGAAGAATGCTCTTCGAGCTGTTATACGCCCACAAGAGTGTGAACCCCTACTGCGAAGGCGACTCTATTTTACCTGAACC
CACGACAGCTCCGGCACAAACTGGGATTAGATACCCCACTATGCCTAGCTATAAACTTCGATATAAAAGTACAACATATA
TCCGCCAGGGTACTACGAGCAGTAGCTTAAAACCCAAAGGACTTGGCGGTGCTTCAGACCCCCCTAGAGGAGCCTGTCCT
AGAACCGATAATCCCCGTTTAACCTCACCACCTCTAGCCCCCCCCCGCCTATATACCGCCGTCGTCAGCTTACCCTTTGA
AGGTCATAGAAGTAAGCGAAGTAGTCACGGACAAGAACGTCAGGTCGAGGTGTAGCGCATGGAGTGGAAAGAGATGGGCT
ACATTCTTTAGTACTAAAGAATAACGAAAGGAGAAATGAAACTTTTCCCCCGAAGGTGGATTTAGCAGTAAGTTGGAATA
GA
>SYN125_Synodus_hoshinonis_Taiwan 
GTGCCAGCCGCCGCGGTTATACGAGAGGCCCAAGTCGATAAAACCCGGCGTAAAGGGTGGTTAAGGATTTTGATGACTAG
AGAAGAACGCTCTTCAAGCTGTTATACGCCCCCAAGAGTATGAACCCCTACCACGAAAGAAGCTCTATTTTGCCTGAACC
CACGACAGCTTTGGTACAAACTGGGATTAGATACCCCACTATGCCTAGCCGTAAACTTTGATAGCTAAATACAACACACA
TCCGCCCGGGTACTACGAGCAGCAGCTTAAAACCCAAAGGACTTGGCGGTGCTTCAGACCCCCCTAGAGGAGCCTGTTCT
AGAACCGATAATCCCCGTTTAACCTCACCGCCCCTTGCCCCTTCCCGCCTATATACCGCCGTCGTCAGCTTACCCTTTGA
AGGTAATAAAAGTAAGCACAACAGTCACAAACAAATACGTCAGGTCGAGGTGTAGCGCATGGGACGGGAAGAAATGGGCT
ACATTCTCTACCAGCAGAGAACACGGACGAGGAAATGAAATTTTCCCCCCAAGGTGGATTTAGCAGTAAGTTAAAACAGT
--
>SYN146_Synodus_cf_dermatogenys 
GCCGGCGTAAGGGTGGTTAGGGAATAAATTAACTAGAGAAAAACGCTCTTCAGACTGTTATACGCCCCCAAGAGTATGAA
AATCTTACACGAAAGAAACTCTACTTAACCTGAACCCACGACAGCTCTGGTACAAACTGGGATTAGATACCCCACTATGC
CTAGCCGTAAACTTAGATATCTTGATACATATTTATCCGCCAGGGTACTACGAGCAATAGCTTAAAACCCAAAGGACTTG
GCGGTGCTTCAGACCCCCCTAGAGGAGCCTGTTCTAGAACCGATAATCCCCGTTTAACCTCACCACCCCTTGCCCCCCCC
CNNNNN--------------------------------------------------------------------------
--------------------------------------------------------------------------------
--------------------------------------------------------------------------------
--
>SYN280_Synodus_macrops_Tosa_Bay_Japan 
GTGCCAGCCGCCGCGGTTATACGAGAGGCCCAAGTCGACACATCCCGGCGTAAAGGGTGGTTAAGAAAAGAAAAAATATT
AGAGAAAAACGCTCTTCAGGCTGTTATACGCAACAAGAGTAAGAATCCTCCACGCGAAAGTAACTCTATACCAATCTGAA
CCCACGAAAACTTTGGTACAAACTGGGATTAGATACCCCACTATGCCAAGTTTTAAACTTAGATATCTTAATACAAAATA
TATCCGCCAGGGTACTACGAGCAATAGCTTAAAACCCAAAGGACTTGGCGGTGCTTCAGACCCTCCTAGAGGAGCCTGTT
CTAGAACCGATAATCCACGTTTAACCTCACCGCCTCTTGCCCTTTACCGCCTATATACCGCCGTCGCCAGCCTACCTTAT
GAAAGACAAAAAAGTAAGCACAATAGTTAAAAACAAGCACGTCAGGTCGAGGTGTAGCATATGAAGCGGGAAGAAATGGG
CTACATTCTCTAATCTAGAGAATTAACGGAAGGAATAATGAAAACTTTTTCCTGAAGGCGGATTTAGCAGTAAGNNN---
--
>WIO464_Synodus_sp2_Comoros_Is 
ACGCCCCCAAGAGTACAAGAATCTTACACGAAAGTAACTCTAATAAGCCTGAACCCACGATAGCTCTGGTACAAACTGGG
ATTAGATACCCCACTATGCCTAGCCGTAAACTTAGATATCTCAATACTAAATTTATCCGCCAGGGTACTACGAGCAACAG
CTTAAAACCCAAAGGACTTGGCGGTGCTTCAGACCCCCCTAGAGGAGCCTGTTCTAGAACCGATAATCCCCGTTTAACCT
CACCACCTCTTGCCCCCCCCCGCCTATATACCGCCGTCGTCAGCTTACCCTTTGAAGGAGAAAAAGTAAGCATAATAGTT
AAGAACAAATACGTCAGGTCGAGGTGTAGCGCACGGGGTGGGAAGAAATGGGCTACATTCCCTGACAGCAGGGAATAACG
GAGGGGGAAATGAAACTTTCCCCTGAAGGAGGATTTAGCAGTAAGTTAAAATAG--------------------------
--------------------------------------------------------------------------------
--
>WIO790_Synodus_sp 
CCAGCCGCCGCGGTTATACGAGAGGCTCAAGTCGACAGATTTCGGCGTAAAGGGTGGTTAAGAGATAAAAAATATTAGAG
AAAAACGCTCTTCAAGCTGTTATACGCCACAAGAGTAAGAAGCCCCTACACGAAAGCAACTCTATGTCTATTTGAACCCA
CGACAACTTAGGTACAAACTGGGATTAGATACCCCACTATGCCAAGATTTAAACTTAGATATCTTAATACAACATATATC
CGCCAGGGCACTACGAGCAACAGCTTAAAACCCAAAGGACTTGGCGGTGCTTCAGACCCCCCTAGAGGAGCCTGTTCTAG
AACCGATAATCCACGTTTAACCTCACCGCCTCTTGTTCATTGCCGCCTATATACCGCCGTCGTCAGCCTACCTTATGAAA
GAAAAAAAGTAAGCACAACAGTTACAAACAAATACGTCAGGTCGAGGTGTAGCGTATGAGACGGGAAGAAATGGGCTACA
TTCTCTGACTCAGAGAAATAACGAAAGGGATAATGAAAAACATCCACGAAGGCGGATTTAGCAGTAAGCTAACACAGA--
--
>WJC11091_Synodus_macrops_Taiwan 
CCAGCCGCCGCGGTTATACGAGAGGCCCAAGTCGATACATTCCGGCGTAAAGGGTGGTTAAGAAAAGAAAAAATATTAGA
GAAAAACGCTCTTCAAGCTGTTATACGCAACAAGAGTAAGAATCCTCCACGCGAAAGTAACTCTATACCAATTTGAACCC
ACGAAAACTTTGGTACAAACTGGGATTAGATACCCCACTATGCCAAGTTTTAAACTTAGATATCTTAATACAAAATATAT
CCGCCAGGGTACTACGAGCAATAGCTTAAAACCCAAAGGACTTGGCGGTGCTTCAGACCCTCCTAGAGGAGCCTGTTCTA
GAACCGATAATCCACGTTTAACCTCACCGCCTCTTGCCCATTACCGCCTATATACCGCCGTCGCCAGCCTACCTTATGAA
AGACAAAAAAGTAAGCACAACAGTTAAAAACAAGCACGTCAGGTCGAGGTGTAGCATATGAAGCGGGAAGAAATGGGGTA
CATTCTCTAATCTAGAGAATTAACGGAAGGAATAATGAAAACTTTTTCCTGAAGGCGGATTTAGCNNNNN----------
--
>WJC5512_Synodus_kaianus_1_South_China_Sea 
GTGCCAGCCGCCGCGGTTATACGAGAGGCCCGAGTCGACAGATTTCGGCGTAAAGGGTGGTTAAGAATAAAAAAACATTA
GAGAAAAACGCTCTTCAAGCTGTTATACGCCGCAAGAGTAAGAAAACCTCACGCGAAAGCAACTCTATGCTAATCTGAAC
CCACGACAACTTTGGTACAAACTGGGATTAGATACCCCACTATGCCAAGATTTAAACTTAGATATTTTAGTACAACACAT
ATCCGCCAGGGTACTACGAGCAACAGCTTAAAACCCAAAGGACTTGGCGGTGCTTCAGACCCCCCTAGAGGAGCCTGTTC
TAGAACCGATAATCCACGTTTAACCTCACCACCCCTTGCCCATTACCGCCTATATACCGCCGTCGTCAGCCTACCTTGTG
AAAGAAAAAAAGTAAGCAAAACAGTTTAAAAACAAATACGTCAGGTCGAGGTGTAGCGTATGGGGCGGGAAGAAATGGGC
TACATTCTCTTACTAAGAGAATAACGAAAGAGATAATGAAAAACATCTCCGAAGGCGGATTTAGCAGTAAGCTAATACAG
A-
>WJC5903_Synodus_oculeus_South_China_Sea 
CCAGCCGCCGCGGTTATACGAGAGGCCCAAGTCGACAGATTTCGGCGTAAAGGGTGGTTAGGAAAAATATAAACTAGAGA
AAAACGCTCTTCAAGCTGTTATACGCCCCAAGAGTAAGAAGCCCCCACGCGAAAGCAACTCTATAAACAATCTGAACCCA
CGACAGCTCTGACACAAACTGGGATTAGATACCCCACTATGCCGAGCTTTAAACTTAGATATCTCACTACAATATTTATC
CGCCAGGGCACTACGAGCAACAGCTTAAAACCCAAAGGACTTGGCGGTGCTTCAGACCCCCCTAGAGGAGCCTGTTCTAG
AACCGATAATCCCCGTTCAACCTCACCGCCCCTTGCCTTATAAACCGCCTATATACCGCCGTCGTCAGCCTACCCTCTGA
AAGAAAAGAAGTAAGCAAAACAGTTAAAAACAAATACGTCAGGTCGAGGTGTAGCGTATGAGGCGGAAAGAAATGGGCTA
CATTTTTTGAGTCAGAAAATCACGGAAGGGATAATGAAACTTAACCCCAAAGGCGGATTTAGCAGTAAGCTAAAATAGA-
--
