# Supplementary material for: Beyond the sandy bottom: evolutionary and taxonomic insights into lizardfishes (Teleostei: Aulopiformes)
Source: PeerJ. 2026 Mar 6;14:e20735. doi: 10.7717/peerj.20735 (PMC12970317; doi:10.7717/peerj.20735)
Supplement: Supplemental Information 11 [file peerj-14-20735-s011.zip › NCBI submit/RH_clean_250610.fas]

>NC783_Hime_capitonis
--------GCTTTCTCCGCTCTGGCTGCCTACATGTTCCTCCTTATCCTCCTGGGCTTCCCCATCAACTTCCTCACTTTGTACGTCACCGTCGAGCACAAGAAGCTGAGGACCCCTCTAAACTACATCCTGCTCAACTTGGCTGCTGCCAACCTCTTCATGGTGATAGGCGGCTTCACCACCACGATGTACTCCTCCATGCACGGCTACTTTGTCTTAGGGCGCACTGGCTGCAATCTTGAAGGGTACTTTGCTACCCTCGGCGGTGAGATCGCGCTCTGGTCCCTGGTCATCCTGGCTGTTGAGAGGTGGGTGGTCGTCTGCAAGCCCATGAGCAACTTCCGATTTGGGGAGAACCATGCCATCATGGGTGTGTCCTTAACCTGGATTATGGCAAATGCTTGCTGCGTGCCCCCTCTTTTCGGCTGGTCTCGTTACATTCCCGAGGGCATGCAGTGCTCATGTGGAATTGACTACTACACACGTGCCCCCGGCTACAACAATGAGTCTTTCGTCATCTACATGTTTACCTGCCACTTCACAATCCCACTGGTCATCATCAGCTTCTGCTATGGCCGTCTGCTCTGCGCAGTCAAGGAGGCCGCTGCTGCCCAGCAGGAGTCTGAGACCACCCAGAGGGCTGAGAGGGAGGTTACCCGCATGGTGGTTCTCATGGTCATCGCCTTCCTGGTATGTTGGATTCCGTATGCCAGTGTGGCCTGGTACATCTTCACACACCAGGGCAGTGAGTTCGGACCAGTCTTCATGACCATCCCCTCATTCTTTGCCAAGAGCTCAGCCATCTAC
>PNG0451_Synodus_variegatus
ACCCGGCAGCTTACTCTGCTCTGGCTGCCTACATGTTCTTTCTCATTCTTGTGGGCTTCCCCATCAACTTTCTCACTTTGTACGTCACCATCGAGCACAAGAAGCTGAGGACCGCTCTAAACTACATCCTTCTGAACCTGGCTGTGGCTAACCTCTTCATGGTGATTGGCGGTTTCACCACTACGATGTACACCTCCATGCATGGCTACTTCGTCCTTGGGCGCCTTGGCTGCAACATCGAAGGATTCTTTGCTACCCTGGGAGGTCAGCTATCGCTCTGGTCCCTGGTTGTCCTGGCCATTGAGAGGTGGGTGGTCGTCTGCAAGCCTATCAGCAACTTCCGTTTCGGGGAGAACCATGCCATCATGGGTGTGTCTTTCACCTGGCTGATGGCCATGGCCTGCTCTGTGCCCCCTCTTGTTGGCTGGTCCCGCTACATCCCTGAGGGCATGCAGTGCTCATGTGGAATTGACTACTACACACGCGCCCCCGGTGTCAACAATGAATCATTTGTCGTCTACATGTTCACCTGCCACTTCATGACCCCTCTGATAATCATCAGCTTCTGCTATGGCCGTCTGCTCTGCGCAGTCAAGGAGGCCGCTGCTGCTCAGCAGGAGTCTGAGACAACCCAGAGGGCCGAGAGGGAGGTAACCCGCATGGTGGTTCTCATGGTCATCGCCTTCCTGGTCTGTTGGTGCCCATATGCCGGTGTGGCTTGGTTCATCTTCACTCACCAGGGCAGTGAATTCGGACCCGTCTTCATGACCCTCCCGGCATTCTTTGCCAAGAGCTCAGCCATCTAC
>PNG2584_Paraulopus_oblongus
ACCCGGCGGCTTATTCTGCCCTGGCAGCCTACATGTTCTTCCTCATCCTCGTGGGCTTCCCCATCAACTTCCTCACTCTGTACGTCACCATCGAGCACAAGAAGCTGAGAACCCCTCTAAACTACATCCTACTGAACCTGGCTGTTGCTAACCTCTTCATGGTGATTGGCGGCTTCACTACCACGATGTACAGCTCCATGCACGGCTACTTCGTCTTGGGACGCACTGGCTGCAACCTCGAGGGATTCTTTGCTACCCTTGGTGGTGAGATAGCCCTCTGGGCCCTGGTTGTTCTGGCTATTGAGAGGTGGGTGGTCGTCTGCAAACCTATGAGCAACTTCCGATTCGGGGAGAACCACGCTATCATGGGTGTGTCCTTCACCTGGCTGATGGCATGTGCTTGCTCCGTGCCCCCTCTTTTCGGCTGGTCTCGTTACATCCCCGAGGGCATGCAGTGCTCATGTGGAATTGACTACTACACACGTGCCCCCGGTATCAACAATGAGTCTTTTGTCATCTACATGTTCGTCTGCCACTTCTCCATCCCACTGACAATCATCACCTTCTGCTACGGCCGTCTGCTCTGCGCAGTCAAGGAGGCTGCTGCTGCCCAGCAGGAGTCTGAGACCACCCAGAGGGCTGAGAGAGAGGTCACCCGCATGGTGGTTATGATGGTCATCGCCTTCCTGGTATGTTGGCTGCCCTACGCCAGCGTGGCCTGGTACATCTTCACACACCAGGGCAGTGAGTTTGGACCAGTCTTCATGACCATCCCCTCTTTCTTTGCCAAGAGCTCATCCATCTAC
>PNG3113_Synodus_nsp
ACCCGGCAGCTTACTCTGCCCTGGCTGCCTACATGTTCTTTCTCATTCTTGTGGGCTTCCCCATCAACTTTCTCACTTTGTACGTCACCATCGAGCACAAGAAGCTGAGGACCGCTCTAAACTACATCCTCCTGAACCTGGCTGTGGCTAACCTCTTCATGGTGATTGGCGGTTTCACCACTACGATGTACACCTCCATGCATGGCTACTTCGTCCTTGGGAAACTTGGCTGCAACATCGAAGGATTCTTTGCTACCCTCGGAGGTCAGCTCTCACTCTGGTCCCTGGTTGTCCTGGCTATTGAGAGGTGGGTGGTCGTCTGCAAGCCTATCAGCAACTTCCGTTTCGGGGAGAACCATGCCATCATGGGTGTGTCTTTCACCTGGCTGATGGCCATGGCCTGCTCCGTGCCCCCTCTTGTTGGCTGGTCCCGCTACATCCCTGAGGGCATGCAGTGCTCATGTGGAATTGACTACTACACACGCGCCCCTGGTGTCAACAATGAATCATTTGTCGTCTACATGTTCACCTGCCACTTCATGACCCCTCTGATAATCATCAGCTTCTGCTATGGCCGTCTGCTCTGCGCAGTCAAGGAGGCCGCTGCTGCTCAGCAGGAGTCTGAGACAACCCAGAGGGCAGAGAGGGAGGTCACCCGCATGGTGGTTCTCATGGTCATCGCCTTCCTGGTCTGTTGGTGCCCATATGCCGGTGTTGCTTGGTACATCTTCACTCACCAGGGCAGTGAATTCGGACCCGTCTTCATGACCCTCCCGGCATTCTTTGCCAAGAGCTCAGCCATCTAC
>PNG3124_Saurida_sp
ATCCGGCAGCTTACTCTGCTCTGGCCGCCTACATGTTCCTCCTCATCCTGCTGGGATTCCCCGTCAACTTCCTCACTTTGTACGTCACCATCGAGCACAAGAAGCTGAGGACCCCTCTAAACTACATCCTGCTCAACCTGGCCGTTGCCAACCTCTTCATGGTGACAGGCGGATTCACCACCACGATGTACAGCTCCATGCACGGCTACTTTGTCTTAGGGCGTACCGGCTGTAACATTGAGGGGTACTTTGCTACCCTAGGCGGTGAGATGGGCCTCTGGTCCCTGGTTGTCTTGGCTATTGAGAGGTGGGTGGTTGTCTGCAAGCCTATGAGCAACTTCCGCTTTGGGGAGAACCATGCCATCATGGGTGTTGTCTTCACCTGGGTGATGGCCAACGCTTGCTGCTTGCCCCCTCTTGTGGGCTGGTCTCGTTATATCCCTGAGGGCATGCAGTGCTCATGTGGAATTGACTACTACACACGTGCCCCTGGCATCAACAATGAGTCCTTTGTCATCTACATGTTTACCTGCCACTTCATCAGTCCCTTGGTCATCATCAGCTTCTGCTATGGTCGTCTGCTCTGCGCTGTAAAGGAGGCTGCCGCTGCTCAGCAGGAGTCCGAGACAACCCAGAGAGCTGAGAGGGAAGTTACTCGCATGGTTATCCTCATGGTCATCTCCTTCCTGGTATGCTGGATCCCCTACGCCAGCGTAGCCTGGTGGATCTTCACACATCAGGGCAGTGAGTTTGGACCTGTCTTCATGACCGTCCCAGCTTTCTTTGCCAAGAGCTCTGCCATCTAC
>PNG3126_Trachinocephalus_myops
ACCCGGCAGCTTACTCTGCTCTGGCTGCCTACATGTTCTTCCTAATTCTTGTGGGCTTCCCCATCAACTTCCTCACTTTGTACGTCACCATCGAGCACAAGAAGCTGAGGACCCCTCTAAACTACATCCTCCTGAACCTGGCTGTGGCTAACCTCTTCATGGTGGTTGGCGGTTTCACCACTACGATGTACACCTCCATGCATGGCTACTTCGTCCTTGGGCGCCTTGGCTGCAACCTCGAAGGATTCTTTGCTACCCACGGAGGTGAGATAGCGCTGTGGTCCCTGGTTGTCTTGGCTATTGAGAGGTGGGTGGTCGTCTGCAAGCCTATCAGCAACTTCCGTTTCGGGGAGAACCATGCCATCATGGGTGTGACCTTCACCTGGATCATGGCCTCAGCTTGCTCCGTGCCCCCTCTTGTCGGCTGGTCCCGTTACATCCCCGAGGGCATGCAGTGCTCATGCGGAGTCGACTACTACACACGTGCCCCTGGTGTCAACAACGAATCTTTTGTTGTCTACATGTTCGTCTGCCACTTCACCATCCCTCTGACCATCATCAGCTTTTGCTATGGCCGTCTGCTCTGCGCAGTCAAGGAGGCCGCTGCTGCCCAGCAGGAGTCCGAGACAACCCAGAGGGCTGAGAGGGAAGTCACCCGCATGGTGGTTCTCATGGTCATCGCCTTCCTGGTCTGTTGGTGCCCATACGCCGGTGTTGCTTGGTTCATCTTCTCTAACCAGGGCAGTGAGTTCGGACCCGTCTTCATGACCATCCCGGCATTCTTTGCCAAGAGCTCAGCCATCTAC
>PNG3127_Trachinocephalus_gauguini
ACCCGGCAGCTTACTCTGCTCTGGCTGCCTACATGTTCTTCCTAATTCTCGTGGGCTTCCCCATCAACTTCCTCACTTTGTACGTCACCATCGAGCACAAGAAGCTGAGGACCCCTCTAAACTACATCCTCCTGAACCTGGCTGTGGCTAACCTCTTCATGGTGGTTGGCGGTTTCACCACTACGATGTACACCTCCATGCATGGCTACTTCGTCCTTGGGCGCCTTGGCTGCAACCTCGAAGGATTCTTTGCTACCCACGGAGGTGAGATAGCGCTGTGGTCCCTGGTTGTCTTGGCTATTGAGAGGTGGGTGGTCGTCTGCAAGCCTATCAGCAACTTCCGTTTCGGGGAGAACCATGCCATCATGGGTGTGACCTTCACCTGGATCATGGCCTCAGCTTGCTCCGTGCCCCCTCTTGTCGGCTGGTCCCGTTACATCCCCGAGGGCATGCAGTGCTCATGCGGAGTCGACTACTACACACGTGCCCCTGGTGTCAACAACGAATCTTTTGTTGTCTACATGTTCGTCTGCCACTTCACCATCCCTCTGGTCATCATCAGCTTTTGCTATGGCCGTCTGCTCTGCGCAGTCAAGGAGGCCGCTGCTGCCCAGCAGGAGTCCGAGACAACCCAGAGGGCTGAGAGGGAAGTCACCCGCATGGTGGTTCTCATGGTCATCGCCTTCCTGGTCTGTTGGTGCCCATACGCCGGTGTTGCTTGGTTCATCTTCTCTAACCAGGGCAGTGAGTTCGGACCCGTCTTCATGACCATCCCGGCATTCTTTGCCAAGAGCTCAGCCATCTAC
>PNG3209_Saurida_umeyoshii
ACCCGGCGGCCTACTCCGCTCTGGCCGCCTACATGTTCCTCCTCATCCTCCTGGGATTCCCCGTCAACTTCCTCACTTTGTACGTCACCGTCGAGCACAAGAAGCTGAGGACCCCTCTAAACTACATCCTGCTCAATCTGGCCGTCGCCAACCTCTTCATGGTCACGGGCGGATTCACCACCACCATGTACAGCTCCATGCACGGCTATTTTGTCTTAGGACGTACCGGTTGTAACATTGAGGGGTACTTTGCTACCCTAGGCGGTGAGATGGCGCTCTGGTCCCTGGTCGTCCTGGCTATTGAGAGGTGGGTGGTCGTCTGCAAGCCCATGAGCAACTTCCGCTTCGGGGAGAACCACGCCATCATGGGAGTCGTCTTCACCTGGGTGATGGCCAACGCTTGCTGCTTCCCCCCTCTGGTGGGCTGGTCTCGCTACATCCCCGAGGGCATGCAGTGCTCGTGCGGAATTGACTACTACACACGTGCCCCCGGCGTCAACAATGAGTCCTTCGTCATCTACATGTTTAGCTGCCACTTCACCGCCCCCCTGACCATCATCAGCTTCTGCTACGGCCGCCTGCTCTGCGCCGTCAAGGAAGCCGCCGCGGCCCAGCAGGAGTCCGAGACCACCCAGAGGGCCGAGAGGGAAGTCACCCGCATGGTCGTCCTCATGATGGTCTCCTTCCTGGTATGTTGGATCCCCTACGCCAGCGTAGCCTGGTGGATCTTCACGCACCAGGGCAGCGAGTTCGGACCCGTCTTCATGACCGTCCCGGCTTTCTTTGCCAAGAGCTCCGCCATCTAC
>PNG3394_Synodus_sp
-----------------------------------------------------------------------------------------------------AAGCTGAGGACCGCTCTAAACTACATCCTTCTGAACCTGGCTGTGTCTAACCTCTTCATGGTGATCGGCGGTTTCACCACTACGATGTACACCTCCATGCATGGCTACTTCGTCCTTGGGCGCCTTGGCTGCAACATCGAAGGATTCTTTGCTACCCTCGGAGGTCAGCTATCTCTCTGGTCCCTGGTTGTCCTGGCTATTGAGAGGTGGATGGTCGTCTGCAAGCCTATCAGCAACTTCCGTTTCGGGGAGAACCATGCCATCATGGGTGTGTCCTTCACCTGGCTGATGGCGTTGGCCTGCTCCGTGCCCCCTCTTGTTGGCTGGTCCCGCTACATCCCTGAGGGCATGCAGTGCTCATGTGGAATTGACTACTACACACGCGCCCCTGGTGTCAACAACGAATCATTTGTCGTCTACATGTTCACCTGCCACTTCATGACCCCTCTGATAATCATCAGCTTCTGCTATGGCCGTCTGCTCTGCGCAGTCAAGGAGGCCGCTGCTGCTCAGCAGGAGTCTGAGACAACCCAGAGGGCCGAGAGGGAGGTCACCCGCATGGTGGTTCTCATGGTCATCGCCTTCCTGGTCTGTTGGTGCCCATATGCCGGTGTTGCTTGGTTTATCTTCACTCACCAAGGCAGTGAATTCGGACCCGTCTTCATGACCATTCCGTCATTCTTTGCCAAGAGCTCAGCCATCTAC
>PNG3472_Synodus_macrops
ACCCGGCAGCTTACTCCGCTCTGGCCGCCTACATGTTCTTACTCATTCTTCTGGGCTTCCCCATCAACTTCCTCACTTTGTACGTCACTATCGAGCACAAGAAGCTGAGGACCCCTCTAAACTACATCCTCCTGAACCTGGCTGTGGCTAACCTCTTCATGGTGATTGGCGGTTTCACCACTACGATGTACACCTCCATGCACGGCTACTTCGTCCTTGGGCGCCTTGGCTGCAACCTCGAAGGATTCTTTGCTACCCTGGGAGGTGAAATAGCGCTCTGGTCCCTGGTTGTCCTGGCTATTGAGAGGTGGGTGGTCGTCTGCAAGCCTATCAGCAACTTCCGTTTCGGGGAGAACCACGCCATCATGGGTGTGTCCTTCACCTGGTTGATGGCCTTGGCCTGCTCCGTGCCCCCTCTCGTTGGCTGGTCCCGTTACATCCCCGAGGGAATGCAGTGCTCATGTGGAGTTGACTACTACACACGTGCCCCTGGCGTCAACAACGAATCATTTGTCATCTACATGTTCTCCTGCCACTTCATGACCCCTCTGACCATCGTGAGCTTCTGCTACGGCCGTCTGCTCTGCGCCGTCAAGGAGGCCGCTGCCGCCCAGCAGGAGTCCGAGACCACCCAGAGGGCCGAGAGGGAGGTGACCCGCATGGTCGTTCTCATGGTCATCGCCTTCCTGGTATGTTGGCTTCCGTATGCCAGTGTCGCCTGGTTCATCTTCACTCACCAAGGCAGCGAGTTCGGACCCGTCTTCATGACCATTCCGTCCTTCTTTGCCAAGAGCTCAGCCATCTAC
>SYN125_Synodus_tectus
-----------------------------------------------------------------------------------------------------AAGCTGAGGACCCCTCTAAACTACATCCTTCTGAACCTGGCTGTGGCCAACCTCTTCATGGTGATCGGCGGTTTCACTACTACGATGTACACCTCCATGCATGGCTACTTCGTCCTTGGGCGCCTTGGCTGCAACATCGAAGGATTCTTTGCTACCCTCGGAGGTCAGCTATCGCTCTGGTCCCTGGTTGTCCTGGCTATTGAGAGGTGGGTGGTCGTCTGCAAGCCTATCAGCAACTTCCGTTTCGGGGAGAACCATGCCATCATGGGTGTGTCCTTCACCTGGCTGATGTCGTTGGCATGCGCCGCGCCCCCCCTTGCTGGCTGGTCCCGCTACATCCCCGAGGGCATGCAGTGCTCATGTGGAATTGACTACTACACACGCGCCCCTGGTGTCAACAACGAATCATTTGTCGTCTACATGTTCACCTGCCACTTCATAGGCCCTCTGATAATCATCAGCTTCTGCTATGGCCGTCTGCTCTGCGCAGTCAAGGAGGCCGCTGCTGCCCAGCAGGAGTCTGAGACAACCCAGAGGGCCGAGAGGGAGGTCACCCGCATGGTGGTTCTCATGGTCATCGCCTTCCTGGTCTGTTGGTGCCCGTATGCCGGTGTTGCTTGGTTCATCTTCACTCACCAGGGCAGTGAGTTCGGACCCGTCTTCATGACCCTCCCGGCATTCTTTGCCAAGAGCTCAGCCATCTAC
>SYN146_Synodus_dermatogenys
ACCCGGCAGCTTACTCTGCCCTGGCTGCCTACATGTTCTTTCTCATTCTTGTGGGCTTCCCCATCAACTTTCTCACTTTGTACGTCACCATCGAGCACAAGAAGCTGAGGACCGCTCTAAACTACATCCTCCTGAACCTGGCTGTGGCTAACCTCTTCATGGTGATTGGCGGTTTCACCACTACGATGTACACTTCCATGCATGGCTACTTCGTCCTTGGGAAACTTGGCTGCAACATCGAAGGATTCTTTGCTACCCTCGGAGGTCAGCTATCGCTCTGGTCCCTGGTTGTCCTGGCTATTGAGAGGTGGGTGGTCGTCTGCAAGCCTATCAGCAATTTCCGTTTCGGGGAGAACCATGCCATCATGGGTGTGTCTTTCACCTGGCTGATGGCCATGGCCTGCTCTGTGCCCCCTCTTGTTGGCTGGTCCCGCTACATCCCTGAGGGCATGCAGTGCTCATGTGGAATTGACTACTACACACGCGCCCCTGGTGTCAACAATGAATCATTTGTCGTCTACATGTTCACCTGCCACTTCATGGCCCCTCTGATAATCATCAGCTTCTGCTATGGCCGTCTGCTCTGCGCAGTCAAGGAGGCCGCTGCTGCTCAGCAGGAGTCTGAGACAACCCAGAGGGCAGAGAGGGAGGTCACCCGCATGGTGGTTCTCATGGTCATCGCCTTCCTGGTCTGTTGGTGCCCATATGCCGGTGTTGCTTGGTACATCTTCACTCACCAGGGCAGTGAATTCGGACCCGTCTTCATGACCCTCCCGGCATTCTTTGCCAAGAGCTCAGCCATCTAC
>SYN192_Saurida_sp
--------------------------------------------------------------------------------------------------------CTGAGGACCCCTCTAAACTACATCCTGCTCAATCTGGCCGTCGCCAACCTCTTCATGGTCACGGGCGGATTCACCACCACCATGTACAGCTCCATGCACGGCTATTTTGTCTTAGGACGTACCGGTTGTAACATTGAGGGGTACTTTGCTACCCTAGGCGGTGAGATGGCGCTCTGGTCCCTGGTCGTCCTGGCTATCGAGAGGTGGGTGGTCGTCTGCAAGCCCATGAGCAACTTCCGCTTCGGGGAGAACCACGCCATCATGGGAGTCGTCTTCACCTGGGTGATGGCCAATGCTTGCTGCTTCCCCCCTCTGGTGGGCTGGTCTCGCTACATCCCCGAGGGCATGCAGTGCTCGTGCGGAATTGACTACTACACRCGTGCCCCCGGYGTCAACAATGAGTCCTTCGTCATCTACATGTTTAGCTGCCACTTCACCGCCCCCCTGACCATCATCAGCTTCTGCTATGGCCGCCTGCTCTGCGCCGTCAAGGAAGCCGCCGCGGCCCAGCAGGAGTCCGAGACMACCCAGAGGGCCGAGAGGGAAGTCACCCGCATGGTNGTCCTCATGATGGTCTCCTTCCTGGTATGTTGGATCCCCTACGCCAGCGTAGCCTGGTGGATCTTCACGCACCAGGGCAGCGAGTTCGGACCCGTCTTCATGACAGTCCCGGCT---------------------------
>SYN273_Saurida_elongata
--------------------------------------------------------------------------------------------------------CTGAGGACCCCTCTAAACTACATCCTGCTCAATCTGGCCGTCGCCAACCTCTTCATGGTCACGGGCGGATTCACCACCACCATGTACAGCTCCATGCACGGCTATTTTGTCTTAGGACGTACCGGTTGTAACATTGAGGGGTACTTTGCTACCCTAGGCGGTGAGATGGCGCTCTGGTCCCTGGTCGTCCTGGCTATCGAGAGGTGGGTGGTCGTCTGCAAGCCCATGAGCAACTTCCGCTTCGGGGAGAACCACGCCATCATGGGAGTCGTCTTCACCTGGGTGATGGCCAACGCTTGCTGCTTCCCCCCTCTGGTGGGCTGGTCTCGCTACATCCCCGAGGGCATGCAGTGCTCATGCGGAATTGACTACTACACACGTGCCCCCGGCGTCAACAATGAGTCCTTCGTCATCTACATGTTTAGCTGCCACTTCACCGCCCCCCTGACCATCATCAGCTTCTGTTACGGCCGCCTGCTCTGCGCCGTCAAGGAAGCCGCCGCGGCCCAGCAGGAGTCCGAGACCACCCAGAGGGCCGAGAGGGAAGTCACCCGCATGGTCGTCCTCATGATGGTCTCCTTCCTGGTATGTTGGATCCCCTACGCCAGCGTAGCCTGGTGGATCTTCACGCACCAGGGCAGCGAGTTCGGACCCGTCTTCATGACCGTCCCGGCT---------------------------
>SYN278_Saurida_undosquamis
ACCCGGCGGCCTACTCCGCTCTGGCCGCCTACATGTTCCTCCTCATCCTCCTGGGATTCCCCGTCAACTTCCTCACTTTGTACGTCACCGTCGAGCACAAGAAGCTGAGGACCCCTCTAAACTACATCCTGCTCAATCTGGCCGTCGCCAACCTCTTCATGGTCACGGGCGGATTCACCACCACGATGTACAGCTCCATGCACGGCTATTTTGTCTTAGGACGTACCGGTTGTAACATTGAGGGGTACTTTGCTACCCTAGGCGGTGAGATGGCGCTCTGGTCCCTGGTCGTCCTGGCTATTGAGAGGTGGGTGGTCGTCTGCAAGCCCATGAGCAACTTCCGCTTCGGGGAGAACCACGCCATCATGGGAGTCGTCTTCACCTGGGTGATGGCCAACGCTTGCTGCTTCCCCCCTCTGGTGGGCTGGTCTCGCTACATCCCCGAGGGCATGCAGTGCTCGTGCGGAATTGACTACTACACTCGTGCCCCCGGCGTCAATAATGAGTCCTTCGTCATCTACATGTTTAGCTGCCACTTCACCGCCCCCCTGACCATCATCAGCTTCTGCTACGGCCGCCTGCTCTGCGCCGTCAAGGAAGCCGCCGCGGCCCAGCAGGAGTCCGAGACCACCCAGAGGGCCGAGAGGGAAGTCACCCGCATGGTCGTCCTCATGATGGTGTCCTTCCTGGTATGTTGGATCCCCTACGCCAGCGTAGCCTGGTGGATCTTCACGCACCAGGGCAGCGAGTTCGGACCCGTCTTCATGACCGTCCCGGCTTTCTTTGCCAAGAGCTCCGCCATCTAC
>SYN28_Harpadon_translucens
ACCCGGCGGCCTACTCTGCTCTGGCCGCCTACATGTTCCTCCTCATCCTCCTGGGATTCCCCGTCAACTTCCTCACTTTGTACGTCACCGTCGAGCACAAGAAGCTGAGGACCCCGCTAAACTACATCCTGCTCAACCTGGCTGTTGCCAACCTTTTCATGGTCACAGGCGGATTCACCACCACGATGTACAGCTCCATGCACGGCTACTTTGTCTTAGGACGTACCGGCTGTAACATTGAGGGGTACTTTGCTACCCTAGGCGGTGAGATGGCGCTCTGGTCCCTGGTTGTCCTGGCTATTGAGAGATGGATGGTCGTCTGCAAGCCCGTAAGCAACTTCCGCTTCGGCGAGAACCACGCCATCATGGGAGTCGTCTTCACCTGGGTCATGGCCAACGCTTGCTGCCTCCCCCCTCTGGTGGGCTGGTCTCGCTACATCCCCGAGGGCATGCAGTGCTCGTGCGGAGTCGACTACTACACACGTGCCCCCGGTATCAACAATGAGTCCTTTGTCATCTATATGTTCACGTGTCACTTCATTGGCCCCCTGGTCATTATCAGCTTCTGCTATGGTCGCCTGCTCTGCGCCGTCAAGGAGGCTGCCGCGGCCCAGCAGGAATCCGAGACCACCCAGAGAGCCGAGAGGGAAGTTACCCGCATGGTCGTCCTCATGATGGTCTCCTTCTTGATATGTTGGATCCCCTATGCCAGTGTCGCCTGGTGGATCTTCACGCACCAGGGCAGTGAGTTTGGACCCGTCTTCATGACCATCCCGGCATTCTTTGCCAAGAGCTCCGCCATCTAC
>WIO221_Bathysauroides_sp
ACCCAGCGGCTTTTTCCGCCCTGGGTGCCTACATGTTTTTCCTCATTCTGGTGGGCTTCCCTGTCAACTTCCTCACTCTGTATGTCACCATCGAGCACAAGAAGTTGAGGACCCCTCTAAACTACATCCTGCTGAACCTGGCTGTTGCCAATCTCTGGATGGTGATGGGTGGCTTCACCACAACAATGTACAGCGCCATGCATGGCTATTTCGTCTTAGGGCGCACTGGCTGCAACATTGAAGCATTCTCTGCTACCCTTGGTGGTGAGATAGCCCTCTGGTCCCTGGTTGTCCTGGCTATTGAGAGGTGGGTGGTCGTCTGCAAGCCTGTGAGCAACTTCCGATTCGGGGAGAACCACGCCATCATGGGTGTGTCCTTCACGTGGATCATGGCTTGTGCTTGCGCTGTGCCCCCTCTTTTCGGCTGGTCTCGTTACATCCCTGAGGGCATGCAGTGCTCATGCGGAATTGACTACTACACACGTGCCCCTGGCGTCAACAATGAATCCTTTGTCATCTACATGTTCATCTGCCACTTCACCATCCCACTGACCATCATCTCCTTCTGCTATGGCCGTCTGCTGTGCGCTGTCAAGGAGGCTGCTGCAGCCCAGCAGGAGTCGGAGACCACCCAGAGGGCTGAGAGGGAGGTCAGCCGCATGGTTGTTATGATGGTCGTGGCCTTCCTGGTGTGTTGGCTGCCCTACGCCAGCGTGGCCTGGTACATCTTCACACACCAGGGCAGTGAGTTTGGACCCGTCTTCATGACCCTCCCCTCATTCTTCTCCAAGAGCTCGGCCATCTAC
>WJC1085_Harpadon_nehereus
ACCCGGCGGCCTACTCTGCTCTGGCCGCCTACATGTTCCTCCTCATCCTCCTGGGATTCCCCGTCAACTTCCTCACTTTGTACGTCACTGTCGAGCACAAGAAGCTGAGGACCCCGCTAAACTACATCCTGCTCAACCTGGCTGTTGCCAACCTCTTCATGGTCACAGGCGGATTCACCACCACTATGTACAGCTCCATGCATGGCTACTTTGTCTTAGGACGTACCGGCTGTAACATTGAGGGGTACTTCGCTACCCTAGGCGGTGAGATGGCGCTCTGGTCCCTGGTTGTCCTGGCTATTGAGAGATGGATGGTCGTCTGCAAGCCCGTAAGCAACTTCCGCTTTGGCGAGAACCACGCCATCATGGGAGTCGTCTTCACCTGGGTCATGGCCAACGCTTGCTGCCTCCCCCCTCTGGTGGGCTGGTCTCGCTACATCCCCGAGGGCATGCAGTGCTCGTGCGGAGTTGACTACTACACACGCGCCCCCGGTATCAACAATGAGTCCTTTGTCATCTATATGTTCACGTGTCACTTCATCGGCCCCCTGGTCATTATCAGCTTCTGCTACGGTCGCCTGCTCTGTGCCGTCAAAGAGGCCGCCGCGGCCCAGCAGGAATCCGAGACCACCCAGAGAGCTGAGAGGGAAGTTACCCGCATGGTCGTCCTCATGATGGTCTCCTTCTTGATATGTTGGATCCCCTACGCCAGCGTGGCCTGGTGGATCTTCACGCACCAGGGCAGCGAGTTCGGACCCGTCTTCATGACCATCCCGGCATTCTTTGCCAAGAGCTCGGCCATCTAC
>WJC2244_Saurida_gracilis
ATCCGGCAGCTTACTCCGCTCTGGCCGCCTACATGTTCCTCCTCATCCTCCTGGGATTCCCCGTCAACTTCCTCACTTTGTACGTCACCATCGAGCACAAGAAGCTGAGGACCCCTCTAAACTACATCCTGCTCAACCTGGCCGTTGCCAACCTCTTCATGGTGACAGGTGGATTCACCACCACCATGTACAGCTCCATGCATGGCTATTTTGTCTTAGGGCGTACCGGCTGTAACCTTGAGGGGTACTTTGCTACCCTAGGCGGTGAGATGGGCCTCTGGTCCCTGGTTGTCCTGGCTATTGAGAGGTGGGTGGTCGTCTGCAAGCCTATGAGCAACTTCCGCTTTGGGGAGAACCATGCCATCATGGGTGTTGTCTTCACCTGGGTGATGGCCAACGCTTGCTGCTTGCCCCCTCTTGTGGGCTGGTCTCGTTATATCCCTGAGGGTATGCAGTGCTCATGTGGAATTGACTACTACACACGTGCCCCTGGCATCAACAATGAGTCTTTTGTCATCTACATGTTTACCTGCCACTTCATGGGTCCCCTGGTCATCATCAGCTTCTGCTACGGTCGTCTGCTCTGCGCTGTCAAGGAGGCCGCCGCCGCTCAGCAGGAGTCTGAGACAACCCAGAGAGCTGAGAGGGAAGTTACCCGCATGGTTATCCTCATGGTCATCTCTTTCCTGGTATGCTGGATCCCCTACGCCAGTGTAGCCTGGTGGATCTTCACACATCAGGGCAGTGAGTTTGGACCTGTCTTCATGACCGTCCCAGCTTTCTTTGCCAAGAGCTCTGCCATCTAC
>WJC5512_Synodus_kaianus
ACCCGGCGGCTTACTCCGCTCTGGCGGCCTACATGTTCTTACTCATTCTTCTGGGCTTCCCCATCAACTTCCTCACTTTGTACGTCACTATCGAGCACAAGAAGCTGAGGACCCCTCTAAACTACATCCTCCTGAACCTGGCAGTGGCTAACCTCTTCATGGTGATTGGCGGTTTCACCACCACGATGTACACCTCAATGCACGGCTACTTCGTCCTTGGGCGCCTTGGCTGCAACCTCGAAGGATTCTTTGCTACCCTGGGAGGTGAAATAGCGCTCTGGTCCCTGGTTGTCCTGGCTGTTGAGAGGTGGGTGGTCGTCTGCAAGCCTATCAGCAACTTCCGTTTCGGGGAGAACCACGCCATCATGGGTGTGTCCTTAACCTGGCTGATGGCCTTGGCATGCTCCGTGCCCCCTCTCGTTGGTTGGTCCCGTTACATCCCTGAGGGCATGCAGTGCTCATGTGGAGTTGACTACTACACACGCACCCCCGGCGTCAACAACGAATCATTTGTCATCTACATGTTCTCCTGCCACTTCATGACCCCTCTGACCATCGTCAGCTTCTGCTACGGCCGTCTGCTCTGCGCAGTCAAGGAGGCAGCCGCCGCCCAGCAAGAGTCCGAGACCACCCAGAGGGCTGAGAGGGAGGTCACCCGCATGGTAGTTCTCATGGTCATTGCCTTCCTGGTATGTTGGCTTCCGTATGCCAGCGTCGCCTGGTACATCTTCACTCACCAAGGCAGCGAGTTCGGACCAGTCTTCATGACCATCCCGGCTTTCTTTGCCAAGAGCTCAGCCATCTAC
>WJC6034_Bathysauroides_gigas
ACCCAGCGGCTTTTTCCGCCCTGGGTGCCTACATGTTTTTCCTCATTCTGGTGGGCTTCCCTGTCAACTTCCTCACTCTGTATGTCACCATCGAGCACAAGAAGTTGAGGACCCCTCTAAACTACATCCTGCTGAACCTGGCTGTTGCCAATCTCTGGATGGTGATGGGTGGCTTCACCACAACAATGTACAGCGCCATGCATGGCTATTTCGTCTTAGGGCGCACTGGCTGCAACATTGAAGCATTCTCTGCTACCCTTGGTGGTGAGATAGCCCTCTGGTCCCTGGTTGTCCTGGCTATTGAGAGGTGGGTGGTCGTCTGCAAGCCTGTGAGCAACTTCCGATTCGGGGAGAACCACGCCATCATGGGTGTGTCCTTCACGTGGATCATGGCTTGTGCTTGCGCTGTGCCCCCTCTTTTCGGCTGGTCTCGTTACATCCCTGAGGGCATGCAGTGCTCATGCGGAATTGACTACTACACACGTGCCCCTGGCGTCAACAATGAATCCTTTGTCATCTACATGTTCATCTGCCACTTCACCATCCCACTGACCATCATCTCCTTCTGCTATGGCCGTCTGCTGTGCGCTGTCAAGGAGGCTGCTGCAGCCCAGCAGGAGTCGGAGACCACCCAGAGGGCTGAGAGGGAGGTCAGCCGCATGGTTGTTATGATGGTCGTGGCCTTCCTGGTGTGTTGGCTGCCCTACGCCAGCGTGGCCTGGTACATCTTCACACACCAGGGCAGTGAGTTTGGACCCGTCTTCATGACCCTCCCCTCATTCTTCTCCAAGAGCTCGGCCATCTAC
>WJC6291_Bathypterois_atricolor
--------GCTTACTCTGCCCTGGCTGCCTACATGTTCCTCCTCATTCTTGTGGGCTTCCCCGTCAACTTCCTCACTCTGTATGTCACCATCGAGCACAAGAAGCTGAGGACCCCTCTAAACTACATCCTGCTGAACCTGGCTGTTGCCAACCTCTTCATGGTGGTTGGCGGCTTCACCACCACAATGTACAGCTCCATGCATGGCTATTTCGTCTTAGGGCGCACTGGTTGCAACATTGAAGGATTCTTTGCTACTACTGGTGGTGAGATATCCCTCTGGTCTCTGGTTGTCTTGGCTATTGAGAGGTGGATGGTGGTCTGCAAGCCTGTGAGCAACTTCCGATTTGGGGAGAACCATGCCATTATGGGTGTGTCCTTCACGTGGCTGATGGCTTTTTCTTGCTCTGTGCCCCCTCTTTTCGGCTGGTCTCGTTTCATACCTGAGGGCATGCAGTGCTCATGTGGAGTAGACTACTACACACGTGCCCCTGGTTTCAACAATGAGTCCTTTGTCATCTACATGTTCGTCTGCCACTTCACCGCCCCGTTGACCGTCATCACCTTCTGCTATGGCCGTCTGCTCTGTGCTGTCAAGGAGGCCGCCGCTGCCCAACAGGAGTCTGAGACCACCCAGAGGGCTGAGAGGGAGGTTTCCCGCATGGTGGTGATGATGGTCATCGCCTTCCTGGTATGTTGGTTGCCCTACGCCAGCGTGGCCTGGTACATCTTCACACACCAGGGCAGTGAGTTTGGACCGGTCTTCATGACCCTCCCGTCATTCTTCTCCAAGAGCTCAGCCATCTAC
>WJC6525_Saurida_eso
--------------TCCGCTCTGGCCGCCTACATGTTCCTCCTCATCCTCCTGGGATTCCCCGTCAACTTCCTCACTTTGTACGTCACCGTCGAGCACAAGAAGCTGAGGACCCCCCTAAACTACATCCTGCTCAATCTGGCTGTTGCCAACCTCTTCATGGTCACCGGCGGATTCACCACTACCATGTACAGTTCCATGCACGGCTACTTTGTCTTAGGACGTACCGGCTGTAACATTGAGGGGTACTTTGCTACCCTAGGCGGTGAGATGGCGCTCTGGTCCCTGGTTGTCCTGGCTATTGAAAGGTGGGTGGTCGTCTGCAAGCCCATGAGCAACTTCCGCTTCGGGGAGAACCACGCCATTATGGGAGTCGTCTTCACCTGGGTGATGGCCAATGCTTGCTGCTTCCCCCCTCTTGTGGGCTGGTCTCGCTACATCCCCGAGGGCATGCAGTGCTCATGCGGAATTGACTACTACACGCGTGCCCCCGGCATCAACAATGAGTCCTTCGTCATCTACATGTTCACATGCCACTTCATCGGCCCCCTGATCATCATCAGCTTCTGCTACGGCCGCCTGCTCTGTGCCGTCAAGGAGGCCGCCGCGGCCCAGCAGGAGTCCGAGACCACCCAGAGAGCCGAGAGGGAAGTCACCCGCATGGTCGTCCTCATGATGGTCTCCTTCCTGGTATGTTGGATCCCCTACGCCAGCGTAGCCTGGTGGATCTTCACGCACCAGGGCAGCGAGTTCGGACCCATCTTCATGACCATCCCGGCTTTCTTTGCCAAGAGCTCTGCCATCTAC
