# Supplementary material for: Beyond the sandy bottom: evolutionary and taxonomic insights into lizardfishes (Teleostei: Aulopiformes)
Source: PeerJ. 2026 Mar 6;14:e20735. doi: 10.7717/peerj.20735 (PMC12970317; doi:10.7717/peerj.20735)
Supplement: Supplemental Information 11 [file peerj-14-20735-s011.zip › NCBI submit/COI_250610.fas]

>ASIZP00911874_Synodus_variegatus_Taiwan
TCTATATAATTTTTGGTGCCTGAGCCGGCATAGTCGGCACGGCCCTCAGCCTTTTAATTCGCGCGGAACTAAGCCAGCCCGGGGCTCTTTTAGGCGATGATCAAATCTACAACGTAATTGTTACAGCCCACGCATTTGTAATGATTTTTTTTATAGTAATACCTATTATGATTGGGGGGTTCGGAAACTGGCTTATTCCTTTGATAATTGGCGCCCCGGACATGGCTTTTCCCCGAATAAATAATATAAGTTTCTGACTACTTCCGCCATCATTCCTTTTACTTTTAGCATCTTCTGGTGTTGAAGCTGGTGCGGGGACTGGTTGAACTGTCTACCCCCCCTTAGCAGGAAACCTGGCCCACGCCGGGGCTTCAGTAGACCTGACAATTTTTTCCTTGCACTTGGCAGGCATTTCTTCTATCTTAGGAGCAATCAATTTTATTACAACTATTATCAACATAAAGCCCCCTTCAATTTCACAATACCAGACCCCGCTTTTCGTATGAGCTGTTCTAATTACAGCTGTCCTTCTTCTTTTATCTTTGCCCGTACTGGCAGCCGGAATTACAATACTTCTGACTGATCGGAACCTTAACACCACTTTTTTCGACCCT------------------
>ASIZP900251_Saurida_macrolepis_Taiwan
TTTACCTTGTATTTGGTGCATGGGCCGGCATGGTGGGCACTGCCCTGAGCCTTTTAATTCGTGCCGAACTTAGTCAACCGGGGGCCCTTCTCGGGGATGATCAAATTTACAACGTGATCGTCACCGCCCACGCCTTCGTTATAATTTTCTTTATAGTAATACCAATCATGATTGGTGGATTTGGAAACTGACTAATTCCCCTAATGATCGGCGCCCCTGACATGGCATTTCCTCGTATGAACAATATGAGCTTCTGGCTCCTTCCTCCCTCTTTCCTCCTTTTACTGGCTTCCTCTGGTGTAGAAGCCGGGGCTGGAACCGGGTGGACAGTCTACCCGCCCCTGGCGGGCAATCTCGCCCATGCTGGTGCATCCGTTGACCTAACCATTTTTTCTCTACACCTAGCAGGAATTTCCTCCATTCTAGGGGCTATTAATTTTATTACTACGATTATCAACATAAAGCCCCCTGCCATCTCACAGTACCAGACCCCCTTATTTGTATGGGCGGTTCTGATTACCGCCGTCCTTCTTCTGCTCTCCCTCCCCGTTCTCGCGGCCGGAATTACCATACTCCTCACAGATCGAAACCTCAATACCACCTTCTTCGACCCC------------------
>NC006_Saurida_grandisquamis_New_Caledonia
TTTACCTTGTATTTGGTGCATGGGCCGGCATAGTGGGTACTGCCCTGAGCCTCTTAATTCGTGCCGAACTTAGTCAGCCAGGGGCCCTCCTCGGAGACGATCAAATCTACAATGTAATCGTCACCGCTCACGCCTTCGTTATAATTTTCTTTATAGTAATACCAATCATGATTGGGGGGTTTGGAAACTGGCTAATTCCCCTAATAATCGGTGCCCCTGACATGGCATTTCCTCGCATGAACAACATGAGCTTCTGGCTTCTTCCCCCCTCTTTCCTCCTTTTACTCGCCTCCTCTGGGGTAGAAGCCGGAGCTGGGACCGGGTGAACAGTTTACCCGCCCCTGGCGGGCAATCTCGCCCATGCTGGTGCATCCGTTGACCTAACCATCTTCTCTCTACATTTGGCAGGGATTTCTTCCATTCTAGGGGCTATTAATTTTATTACTACAATTATCAACATAAAACCCCCTGCCATCTCACAGTACCAAACCCCGTTATTTGTATGAGCAGTTCTAATTACCGCCGTCCTTCTTCTGCTCTCCCTCCCTGTTCTCGCAGCCGGAATTACCATGCTCCTCACTGATCGAAACCTTAACACCACCTTCTTCGATCCC------------------
>NC007_Saurida_grandisquamis_New_Caledonia
-----------------GCATGGGCCGGCATAGTGGGTACTGCCCTGAGCCTCTTAATTCGTGCCGAACTTAGTCAGCCAGGGGCCCTCCTCGGAGACGATCAAATCTACAATGTAATCGTCACCGCTCACGCCTTCGTTATAATTTTCTTTATAGTAATACCAATCATGATTGGGGGGTTTGGAAACTGGCTAATTCCCCTAATAATCGGTGCCCCTGACATGGCATTTCCTCGCATGAACAACATGAGCTTCTGGCTTCTTCCCCCCTCTTTCCTCCTTTTACTCGCCTCCTCTGGGGTAGAAGCCGGAGCTGGGACCGGGTGAACAGTTTATCCGCCCCTGGCGGGCAATCTCGCCCATGCTGGTGCATCCGTTGACCTAACCATCTTCTCTCTACATTTGGCAGGGATTTCTTCCATTCTAGGGGCTATTAATTTTATTACTACAATTATCAACATAAAACCCCCTGCCATCTCACAGTACCAAACCCCGTTATTTGTATGAGCAGTTCTAATTACCGCCGTCCTTCTTCTGCTCTCCCTCCCTGTTCTCGCAGCCGGAATTACCATGCTCCTCACTGATCGAAACCTTAACACC---------------------------------
>NC008_Saurida_grandisquamis_New_Caledonia
-----------------GCATGGGCCGGCATAGTGGGTACTGCCCTGAGCCTCTTAATTCGTGCCGAACTTAGTCAGCCAGGGGCCCTCCTCGGAGACGATCAAATCTACAATGTAATCGTCACCGCTCACGCCTTCGTTATAATTTTCTTTATAGTAATACCAATCATGATTGGGGGGTTTGGAAACTGGCTAATTCCCCTAATAATCGGTGCCCCTGACATGGCATTTCCTCGCATGAACAACATGAGCTTCTGGCTTCTTCCCCCCTCTTTCCTCCTTTTACTCGCCTCCTCTGGGGTAGAAGCCGGAGCTGGGACCGGGTGAACAGTTTACCCGCCCCTGGCGGGCAATCTCGCCCATGCTGGTGCATCCGTTGACCTAACCATCTTCTCTCTACATTTGGCAGGGATTTCTTCCATTCTAGGGGCTATTAATTTTATTACTACAATTATCAACATAAAACCCCCTGCCATCTCACAGTACCAAACCCCGTTATTTGTATGAGCAGTTCTAATTACCGCCGTCCTTCTTCTGCTCTCCCTCCCTGTTCTCGCAGCCGGAATTACCATGCTCCTCACTGATCGAAACCTTAACACC---------------------------------
>NC009_Saurida_grandisquamis_New_Caledonia
--------------------------------------ACTGCCCTGAGCCTCTTAATTCGTGCCGAACTTAGTCAGCCAGGGGCCCTCCTCGGAGACGATCAAATCTACAATGTAATCGTCACCGCTCACGCCTTCGTTATAATTTTCTTTATAGTAATACCAATCATGATTGGGGGGTTTGGAAACTGGCTAATTCCCCTAATAATCGGTGCCCCTGACATGGCATTTCCTCGCATGAACAACATGAGCTTCTGGCTTCTTCCCCCCTCTTTCCTCCTTTTACTCGCCTCCTCTGGGGTAGAAGCCGGAGCTGGGACCGGGTGAACAGTTTACCCGCCCCTGGCGGGCAATCTCGCCCATGCTGGTGCATCCGTTGACCTAACCATCTTCTCTCTACATTTGGCAGGGATTTCTTCCATTCTAGGGGCTATTAATTTTATTACTACAATTATCAACATAAAACCCCCTGCCATCTCACAGTACCAAACCCCGTTATTTGTATGAGCAGTTCTAATTACCGCCGTCCTTCTTCTGCTCTCCCTCCCTGTTCTCGCAGCCGGAATTACCATGCTCCTCACTGATCGAAACCTTAACACCACCTTCTTCGATCCC------------------
>NC038_Saurida_grandisquamis_New_Caledonia
-----------------------------------------------------------------------------CCAGGGGCCCTCCTCGGAGACGATCAAATCTACAATGTAATCGTCACCGCTCACGCCTTCGTTATAATTTTCTTTATAGTAATACCAATCATGATTGGGGGGTTTGGAAACTGGCTAATTCCCCTAATAATCGGTGCCCCTGACATGGCATTTCCTCGCATGAACAACATGAGCTTCTGGCTTCTTCCCCCCTCTTTCCTCCTTTTACTCGCCTCCTCTGGGGTAGAAGCCGGAGCTGGGACCGGGTGAACAGTTTACCCGCCCCTGGCGGGCAATCTCGCCCATGCTGGTGCATCCGTTGACCTAACCATCTTCTCTCTACATTTGGCAGGGATTTCTTCCATTCTAGGGGCTATTAATTTTATTACTACAATTATCAACATAAAACCCCCTGCCATCTCACAGTACCAAACCCCGTTATTTGTATGAGCAGTTCTAATTACCGCCGTCCTTCTTCTGCTCTCCCTCCCTGTTCTCGCAGCCGGAATTACCATGCTCCTCACTGATCGAAACCTTAACACCACCTTCTTCGATCCC------------------
>NC039_Saurida_grandisquamis_New_Caledonia
-----------------------------------GGTACTGCCCTGAGCCTCTTAATTCGTGCCGAACTTAGTCAGCCAGGGGCCCTCCTCGGAGACGATCAAATCTACAATGTAATCGTCACCGCTCACGCCTTCGTTATAATTTTCTTTATAGTAATACCAATCATGATTGGGGGGTTTGGAAACTGGCTAATTCCCCTAATAATCGGTGCCCCTGACATGGCATTTCCTCGCATGAACAACATGAGCTTCTGGCTTCTTCCCCCCTCTTTCCTCCTTTTACTCGCCTCCTCTGGGGTAGAAGCCGGAGCTGGGACCGGGTGAACAGTTTACCCGCCCCTGGCGGGCAATCTCGCCCATGCTGGTGCATCCGTTGACCTAACCATCTTCTCTCTACATTTGGCAGGGATTTCTTCCATTCTAGGGGCTATTAATTTTATTACTACAATTATCAACATAAAACCCCCTGCCATCTCACAGTACCAAACCCCGTTATTTGTATGAGCAGTTCTAATTACCGCCGTCCTTCTTCTGCTCTCCCTCCCTGTTCTCGCAGCCGGAATTACCATGCTCCTCACTGATCGAAACCTTAACACCACCTTCTTCGATCCC------------------
>NC040_Saurida_grandisquamis_New_Caledonia
TTTACCTTGTATTTGGTGCATGGGCCGGCATAGTGGGTACTGCCCTGAGCCTCTTAATTCGTGCCGAACTTAGTCAGCCAGGGGCCCTCCTCGGAGACGATCAAATCTACAATGTAATCGTCACCGCTCACGCCTTCGTTATAATTTTCTTTATAGTAATACCAATCATGATTGGGGGGTTTGGAAACTGGCTAATTCCCCTAATAATCGGTGCCCCTGACATGGCATTTCCTCGCATGAACAACATGAGCTTCTGGCTTCTTCCCCCCTCTTTCCTCCTTTTACTCGCCTCCTCTGGGGTAGAAGCCGGAGCTGGGACCGGGTGAACAGTTTACCCGCCCCTGGCGGGCAATCTCGCCCATGCTGGTGCATCCGTTGACCTAACCATCTTCTCTCTACATTTGGCAGGGATTTCTTCCATTCTAGGGGCTATTAATTTTATTACTACAATTATCAACATAAAACCCCCTGCCATCTCACAGTACCAAACCCCGTTATTTGTATGAGCAGTTCTAATTACCGCCGTCCTTCTTCTGCTCTCCCTCCCTGTTCTCGCAGCCGGAATTACCATGCTCCTCACTGATCGAAACCTTAACACCACCTTCTTCGATCCC------------------
>NC041_Saurida_grandisquamis_New_Caledonia
-----------------GCATGGGCCGGCATAGTGGGTACTGCCCTGAGCCTCTTAATTCGTGCCGAACTTAGTCAGCCAGGGGCCCTCCTCGGAGACGATCAAATCTACAATGTAATCGTCACCGCTCACGCCTTCGTTATAATTTTCTTTATAGTAATACCAATCATGATTGGGGGGTTTGGAAACTGGCTAATTCCCCTAATAATCGGTGCCCCTGACATGGCATTTCCTCGCATGAACAACATGAGCTTCTGGCTTCTTCCCCCCTCTTTCCTCCTTTTACTCGCCTCCTCTGGGGTAGAAGCCGGAGCTGGGACCGGGTGAACAGTTTACCCGCCCCTGGCGGGCAATCTCGCCCATGCTGGTGCATCCGTTGACCTAACCATCTTCTCTCTACATTTGGCAGGGATTTCTTCCATTCTAGGGGCTATTAATTTTATTACTACAATTATCAACATAAAACCCCCTGCCATCTCACAGTACCAAACCCCGTTATTTGTATGAGCAGTTCTAATTACCGCCGTCCTTCTTCTGCTCTCCCTCCCTGTTCTCGCAGCCGGAATTACCATGCTCCTCACTGATCGAAACCTTAACACC---------------------------------
>NC042_Saurida_grandisquamis_New_Caledonia
-----------------------------------------------------------------------------CCAGGGGCCCTCCTCGGAGACGATCAAATCTACAATGTAATCGTCACCGCTCACGCCTTCGTTATAATTTTCTTTATAGTAATACCAATCATGATTGGGGGGTTTGGAAACTGGCTAATTCCCCTAATAATCGGTGCCCCTGACATGGCATTTCCTCGCATGAACAACATGAGCTTCTGGCTTCTTCCCCCCTCTTTCCTCCTTTTACTCGCCTCCTCTGGGGTAGAAGCCGGAGCTGGGACCGGGTGAACAGTTTACCCGCCCCTGGCGGGCAATCTCGCCCATGCTGGTGCATCCGTTGACCTAACCATCTTCTCTCTACATTTGGCAGGGATTTCTTCCATTCTAGGGGCTATTAATTTTATTACTACAATTATCAACATAAAACCCCCTGCCATCTCACAGTACCAAACCCCGTTATTTGTATGAGCAGTTCTAATTACCGCCGTCCTTCTTCTGCTCTCCCTCCCTGTTCTCGCAGCCGGAATTACCATGCTCCTCACTGATCGAAACCTTAACACCACCTTCTTCGATCCC------------------
>NC507_Synodus_oculeus_New_Caledonia
-----------------GCCTGAGCCGGGATGGTAGGCACAGCCCTAAGCCTTCTGATTCGGGCCGAGCTTAGCCAACCCGGGGCCTTACTAGGAGACGACCAGATTTATAATGTAATTGTAACTGCACACGCTTTCGTAATAATCTTTTTTATAGTAATACCAATTATGATTGGAGGATTCGGCAACTGACTTATCCCTCTAATGATCGGTGCCCCTGATATGGCATTCCCTCGAATGAACAACATAAGCTTCTGACTTCTTCCCCCCTCATTTCTGCTTCTCTTAGCCTCTTCTGGTGTAGAAGCTGGGGCGGGTACCGGATGAACTGTCTACCCCCCTCTAGCAGGAAACCTTGCCCACGCAGGAGCTTCAGTAGACCTGACAATTTTTTCTCTACATTTAGCAGGAATTTCATCTATTCTAGGGGCAATTAACTTCATCACAACAATTATTAACATGAAACCTCCTTCAATCTCCCAATACCAAACCCCATTATTCGTCTGAGCTGTTTTAATCACGGCTGTACTTCTTCTCCTATCTCTTCCAGTTTTAGCTGCTGGTATTACCATGCTTTTGACAGACCGAAACTTAAACACC---------------------------------
>NC620_Synodus_macrops_New_Caledonia
-----------------GCCTGAGCCGGGATAGTAGGCACAGCCCTTAGCTTGCTCATTCGAGCTGAGCTGAGCCAACCCGGTGCCCTCTTAGGGGATGACCAAATTTACAATGTAATTGTAACCGCACATGCCTTCGTGATAATTTTTTTTATAGTAATACCAATCATAATTGGGGGTTTTGGTAACTGACTAATCCCCTTGATGATCGGAGCACCTGACATAGCATTCCCTCGAATAAATAATATAAGCTTTTGACTTTTACCTCCATCATTCCTGCTTCTTCTAGCCTCCTCAGGGGTAGAAGCCGGAGCAGGAACAGGTTGAACTGTCTACCCCCCTTTAGCAGGGAATCTGGCCCACGCCGGGGCTTCTGTAGATCTAACAATCTTTTCCCTGCACTTGGCAGGAATTTCGTCCATTCTAGGGGCAATTAACTTCATTACAACCATTATTAACATAAAGCCCCCTTCAATCTCCCAATATCAAACACCTCTGTTTGTTTGAGCTGTATTGATCACAGCGGTACTCCTTCTCCTTTCCCTCCCCGTCTTAGCAGCCGGGATTACTATACTTCTTACCGACCGAAACCTGAACACT---------------------------------
>PNG0450_Saurida_gracilis_Papua_New_Guinea
-----------------------------------GGGACCGCCCTAAGCCTCCTCATTCGGGCCGAACTTAGTCAACCAGGGGCTCTTCTAGGGGACGACCAGATCTACAACGTTATCGTAACCGCCCACGCCTTTGTAATAATTTTCTTTATGGTAATACCAATTATAATCGGCGGCTTTGGCAACTGGCTAATCCCGCTAATGATTGGGGCCCCCGATATGGCATTCCCCCGAATGAACAATATGAGCTTTTGACTTCTTCCTCCCTCCTTTCTTCTTCTACTAGCTTCCTCTGGCGTAGAGGCTGGAGCGGGCACTGGGTGAACCGTCTACCCCCCCTTGGCTGGAAACCTGGCGCATGCCGGAGCATCTGTGGATCTCACCATTTTCTCCCTTCACCTGGCCGGAATTTCCTCTATCCTAGGGGCTATTAACTTTATTACTACCATCATCAACATGAAGCCCCCTGCAATCTCGCAGTATCAGACCCCCCTGTTCGTCTGGGCAGTCCTAATTACAGCCGTTCTCCTACTTTTGTCTCTTCCTGTTCTAGCAGCTGGCATTACCATGCTCCTAACAGACCGAAATCTCAACACCACCTTCTTTGACCCT------------------
>PNG0451_Synodus_variegatus_Papua_New_Guinea
--------------------TGAGCCGGCATAGTCGGCACGGCCCTCAGCCTTTTAATTCGCGCGGAACTAAGCCAGCCCGGGGCTCTTTTAGGCGATGATCAAATTTACAACGTAATTGTTACAGCCCACGCATTTGTAATGATTTTTTTTATAGTAATACCTATTATGATTGGGGGGTTCGGAAACTGGCTTATTCCTTTGATAATTGGCGCCCCGGACATGGCTTTTCCCCGAATAAATAATATAAGTTTCTGACTACTTCCGCCATCATTCCTTTTACTTTTAGCATCTTCTGGTGTTGAAGCTGGTGCGGGGACTGGTTGAACTGTCTACCCCCCCTTAGCAGGAAACCTGGCCCACGCCGGGGCTTCAGTAGACCTGACAATTTTTTCCTTGCACTTGGCAGGCATTTCTTCTATCTTAGGAGCAATCAATTTTATTACAACTATTATCAACATAAAGCCCCCTTCAATTTCACAATACCAGACCCCGCTTTTCGTATGAGCTGTTCTAATTACAGCTGTCCTTCTTCTTTTATCTTTGCCCGTACTGGCAGCCGGAATTACAATACTTCTGACTGATCGGAACCTTAACACCACTTTTTTCGACCCT------------------
>PNG0814_Harpadon_aff_microchir_Papua_New_Guinea
-----------------GCATGAGCTGGCATGGTAGGCACCGCCCTAAGTCTCTTAATTCGGGCTGAACTAAGCCAGCCGGGAGCCTTGCTCGGAGACGACCAAATTTATAACGTAATCGTCACTGCCCATGCCTTCGTAATAATTTTCTTTATAGTAATACCAATTATGATTGGAGGCTTTGGAAACTGGCTCATCCCTCTTATGATTGGAGCCCCCGACATGGCATTCCCCCGAATGAATAATATAAGCTTCTGACTTCTCCCACCTTCCTTCCTCCTCCTCCTAGCCTCATCAGGAGTCGAAGCTGGAGCCGGAACCGGTTGGACCGTGTACCCACCATTAGCAGGGAACCTTGCGCACGCCGGAGCATCCGTGGACTTGACCATTTTTTCACTACACCTAGCAGGGATTTCCTCTATTCTTGGGGCTATCAACTTTATTACTACAATTATTAATATGAAACCCCCCGCTATCTCACAGTATCAGACACCTCTTTTCGTATGGGCCGTTTTAATCACTGCTGTCCTTCTCCTCCTGTCTCTCCCTGTTCTCGCGGCCGGAATTACTATGCTTCTTACTGACCGAAACCTCAACACCACCTTTTTCGACCCT------------------
>PNG0925_Synodus_Kaianus_Papua_New_Guinea
--------------------TGAGCCGGAATAGTAGGCACAGCTTTGAGCCTTCTCATTCGAGCTGAACTTAGTCAACCCGGCGCCCTTTTGGGGGACGATCAAATTTATAATGTGATTGTCACCGCACATGCCTTTGTAATAATCTTTTTTATAGTAATGCCAATCATAATCGGAGGATTCGGGAACTGACTTATTCCCCTTATAATCGGAGCACCTGACATGGCTTTCCCCCGAATAAATAACATAAGTTTTTGACTTCTTCCCCCCTCATTCTTACTTCTTCTGGCTTCTTCAGGAGTAGAAGCTGGAGCAGGGACAGGATGAACTGTTTACCCCCCCCTAGCAGGTAACCTAGCTCATGCCGGAGCCTCTGTAGACTTAACAATCTTTTCTCTTCACTTGGCAGGAATTTCATCTATTTTAGGGGCAATCAATTTTATTACTACTATCATTAATATAAAACCTCCCTCAATTTCACAGTATCAAACACCTTTGTTTGTCTGAGCTGTACTAATCACGGCGGTTCTTCTTCTTTTGTCTTTACCTGTTTTAGCAGCCGGAATTACAATGCTTCTTACTGACCGCAACTTAAACACCACTTTTTTCGATCCT------------------
>PNG0942_Synodus_Kaianus_Papua_New_Guinea
--------------------TGAGCCGGAATAGTAGGCACAGCTTTGAGCCTTCTCATTCGAGCTGAACTTAGTCAACCCGGCGCCCTTTTGGGGGACGATCAAATTTATAATGTGATTGTCACCGCACATGCCTTTGTAATAATCTTTTTTATAGTAATGCCAATCATAATCGGAGGATTCGGGAACTGACTTATTCCCCTTATAATCGGAGCACCTGACATGGCTTTCCCCCGAATAAATAACATAAGTTTTTGACTTCTTCCCCCCTCATTCTTACTTCTTCTGGCTTCTTCAGGAGTAGAAGCTGGAGCAGGGACAGGATGAACTGTTTACCCCCCCCTAGCAGGTAACCTAGCTCATGCCGGAGCCTCTGTAGACTTAACAATCTTTTCTCTTCACTTGGCAGGAATTTCATCTATTTTAGGGGCAATCAATTTTATTACTACTATCATTAATATAAAACCTCCCTCAATTTCACAGTATCAAACACCTTTGTTTGTCTGAGCTGTACTAATCACGGCGGTTCTTCTTCTTTTGTCTTTACCTGTTTTAGCAGCCGGAATTACAATGCTTCTTACTGACCGCAACTTAAACACCACTTTTTTCGATCCT------------------
>PNG0976_Harpadon_aff_microchir_Papua_New_Guinea
--------------------TGAGCTGGCATGGTAGGCACCGCCCTAAGTCTCTTAATTCGGGCTGAACTAAGCCAGCCGGGAGCCTTGCTCGGAGACGACCAAATTTATAACGTAATCGTCACTGCCCATGCCTTCGTAATAATTTTCTTTATAGTAATACCAATTATGATTGGAGGCTTTGGAAACTGGCTCATCCCTCTTATGATTGGAGCCCCCGACATGGCATTCCCCCGAATGAATAATATAAGCTTCTGACTTCTCCCACCTTCCTTCCTCCTCCTCCTAGCCTCATCAGGAGTCGAAGCTGGAGCCGGAACCGGTTGGACCGTGTACCCACCATTAGCAGGGAACCTTGCGCACGCCGGAGCATCCGTGGACTTGACCATTTTTTCACTACACCTAGCAGGGATTTCCTCTATTCTTGGGGCTATCAACTTTATTACTACAATTATTAATATGAAACCCCCCGCTATCTCACAGTATCAGACACCTCTTTTCGTATGGGCCGTTTTAATCACTGCTGTCCTTCTCCTCCTGTCTCTCCCTGTTCTCGCGGCCGGAATTACTATGCTTCTTACTGACCGAAACCTCAACACCACCTTTTTCGACCCT------------------
>PNG1197_Harpadon_aff_microchir_Papua_New_Guinea
-----------------------GCTGGCATGGTAGGCACCGCCCTAAGTCTCTTAATTCGGGCTGAACTAAGCCAGCCGGGAGCCTTGCTCGGAGACGACCAAATTTATAACGTAATCGTCACTGCCCATGCCTTCGTAATAATTTTCTTTATAGTAATACCAATTATGATTGGAGGCTTTGGAAACTGGCTCATCCCTCTTATGATTGGAGCCCCCGACATGGCATTCCCCCGAATGAATAATATAAGCTTCTGACTTCTCCCACCTTCCTTCCTCCTCCTCCTAGCCTCATCAGGAGTCGAAGCTGGAGCCGGAACCGGTTGGACCGTGTACCCACCATTAGCAGGGAACCTTGCGCACGCCGGAGCATCCGTGGACTTGACCATTTTTTCACTACACCTAGCAGGGATTTCCTCTATTCTTGGGGCTATCAACTTTATTACTACAATTATTAATATGAAACCCCCCGCTATCTCACAGTATCAGACACCTCTTTTCGTATGGGCCGTTTTAATCACTGCTGTCCTTCTCCTCCTGTCTCTCCCTGTTCTCGCGGCCGGAATTACTATGCTTCTTACTGACCGAAACCTCAACACCACCTTTTTCGACCCT------------------
>PNG1733_Synodus_kaianus_Papua_New_Guinea
-----------------------------------------GCTTTGAGCCTTCTCATTCGAGCTGAACTTAGTCAACCCGGCGCCCTTTTGGGGGACGATCAAATTTATAATGTGATTGTCACCGCACATGCCTTTGTAATAATCTTTTTTATAGTAATGCCAATCATAATCGGAGGATTCGGGAACTGACTTATTCCCCTTATAATCGGAGCACCTGACATGGCTTTCCCCCGAATAAATAACATAAGTTTTTGACTTCTTCCCCCCTCATTCTTACTTCTTCTGGCTTCTTCAGGAGTAGAAGCTGGAGCAGGGACAGGATGAACTGTTTACCCCCCCCTAGCAGGTAACCTAGCTCATGCCGGAGCCTCTGTAGACTTAACAATCTTTTCTCTTCACTTGGCAGGAATTTCATCTATTTTAGGGGCAATCAATTTTATTACTACTATCATTAATATAAAACCTCCCTCAATTTCACAGTATCAAACACCTTTGTTTGTCTGAGCTGTACTAATCACGGCGGTTCTTCTTCTTTTGTCTTTACCTGTTTTAGCAGCCGGAATTACAATGCTTCTTACTGACCGCAACTTAAACACCACTTTTTTCGATCCT------------------
>PNG2551_Synodus_kaianus_Papua_New_Guinea
TATATATGATCTTTGGTGCTTGAGCCGGAATAGTAGGCACAGCTTTGAGCCTTCTCATTCGAGCTGAACTTAGTCAACCCGGCGCCCTTTTGGGGGACGATCAAATTTATAATGTGATTGTCACCGCACATGCCTTTGTAATAATCTTTTTTATAGTAATGCCAATCATAATCGGAGGATTCGGGAACTGACTTATTCCCCTTATAATCGGAGCACCCGACATGGCTTTCCCCCGAATAAATAACATAAGTTTTTGACTTCTTCCCCCCTCATTCTTACTTCTTCTGGCTTCTTCAGGAGTAGAAGCTGGAGCAGGGACAGGATGAACTGTTTACCCCCCCCTAGCAGGTAACCTAGCTCATGCCGGAGCCTCTGTAGACTTAACAATCTTTTCTCTTCACTTGGCAGGAATTTCATCTATTTTAGGGGCAATCAATTTTATTACTACTATCATTAATATAAAACCTCCCTCAATTTCACAGTATCAAACACCTTTGTTTGTCTGAGCTGTACTAATCACGGCGGTTCTTCTTCTTTTGTCTTTACCTGTTTTAGCAGCCGGAATTACAATGCTTCTTACTGACCGCAACTTAAACACCACTTTTTTCGATCCT------------------
>PNG3113_Synodus_nsp_Papua_New_Guinea
TATACATGATCTTTGGTGCCTGAGCTGGTATAGTCGGCACAGCCCTTAGTCTCTTGATTCGCGCAGAGCTTAGTCAGCCGGGCGCCTTATTAGGGGACGACCAGATCTACAACGTAATTGTTACGGCCCATGCATTCGTAATAATCTTCTTTATAGTAATACCTATCATGATTGGAGGGTTCGGAAACTGACTAATCCCCCTAATGATCGGCGCCCCAGACATGGCCTTTCCTCGAATAAATAACATAAGCTTCTGGCTACTTCCCCCCTCTTTCCTTCTTCTGTTAGCATCTTCCGGAGTTGAAGCCGGCGCAGGTACTGGTTGAACCGTCTACCCACCCTTAGCGGGTAACCTGGCCCACGCAGGAGCCTCAGTAGACCTAACAATTTTTTCCCTTCACCTAGCAGGGGTTTTTTCTATTTTGGGGGCCATTAACTTTATTACCACCATTATCAATATAAAACCTCCCTCAGTTTCCCAGTACCAGACACCCCTATTTGTGTGGGCTGTCTTAATTACAGCCGTCCTTCTCCTTTTATCTCTCCCTGTATTAGCGGCTGGAATCACAATACTACTCACTGATCGAAACTTAAACACCACGTTTTTCGACCCC------------------
>PNG3114_Synodus_nsp_Papua_New_Guinea
TATACATGATCTTTGGTGCCTGAGCTGGTATAGTCGGCACAGCCCTTAGTCTCTTGATTCGCGCAGAGCTTAGTCAGCCGGGCGCCTTATTAGGGGACGACCAGATCTACAACGTAATTGTTACGGCCCATGCATTCGTAATAATCTTCTTTATAGTAATACCTATCATGATTGGAGGGTTCGGAAACTGACTAATCCCCCTAATGATCGGCGCCCCAGACATGGCCTTTCCTCGAATAAATAACATAAGCTTCTGGCTACTTCCCCCCTCTTTCCTTCTTCTGTTAGCATCTTCCGGAGTTGAAGCCGGCGCAGGTACTGGTTGAACCGTCTACCCACCCTTAGCGGGTAACCTGGCCCACGCAGGAGCCTCAGTAGACCTAACAATTTTTTCCCTTCACCTAGCAGGGGTTTCTTCTATTTTGGGGGCCATTAACTTTATTACCACCATTATCAATATAAAACCTCCCTCAGTTTCCCAGTACCAGACACCCCTATTTGTGTGGGCTGTCTTAATTACAGCCGTCCTTCTCCTTTTATCTCTCCCTGTATTAGCGGCTGGAATCACAATACTACTCACTGATCGAAACTTAAACACCACGTTTTTCGACCCC------------------
>PNG3116_Synodus_nsp_Papua_New_Guinea
-----------------------------------------GCCCTTAGTCTCTTGATTCGCGCAGAGCTTAGTCAGCCGGGCGCCTTATTAGGGGACGACCAGATCTACAACGTAATTGTTACGGCCCATGCATTCGTAATAATCTTCTTTATAGTAATACCTATCATGATTGGAGGGTTCGGAAACTGACTAATCCCCCTAATGATCGGCGCCCCAGACATGGCCTTTCCTCGAATAAATAACATAAGCTTCTGGCTACTTCCCCCCTCTTTCCTTCTTCTGTTAGCATCTTCCGGAGTTGAAGCCGGCGCAGGTACTGGTTGAACCGTCTACCCACCCTTAGCGGGTAACCTGGCCCACGCAGGAGCCTCAGTAGACCTAACAATTTTTTCCCTTCACCTAGCAGGGGTTTCTTCTATTTTGGGGGCCATTAACTTTATTACCACCATTATCAATATAAAACCTCCCTCAGTTTCCCAGTACCAGACACCCCTATTTGTGTGGGCTGTCTTAATTACAGCCGTCCTTCTCCTTTTATCTCTCCCTGTATTAGCAGCTGGAATCACAATACTACTCACTGATCGAAACTTAAACACCACGTTTTTCGACCCC------------------
>PNG3123_Synodus_sp_Papua_New_Guinea
--------------------------------------ACAGCTTTAAGTCTTCTTATCCGAGCTGAACTTAGCCAACCCGGTGCCCTTTTAGGAGACGATCAAATCTACAATGTGATTGTCACCGCACATGCTTTTGTAATAATCTTTTTTATAGTGATACCAATTATGATTGGAGGGTTCGGGAACTGGCTAATTCCGTTAATGATTGGAGCACCCGACATAGCATTTCCCCGAATAAACAACATAAGCTTCTGACTTCTACCCCCCTCATTCTTACTCCTTCTAGCCTCCTCAGGCGTAGAGGCCGGAGCAGGAACAGGATGAACAGTCTACCCGCCACTGGCGGGTAATCTAGCTCACGCTGGAGCATCAGTGGACTTGACAATCTTTTCTCTTCACTTGGCAGGAATTTCGTCTATTTTAGGGGCAATTAACTTTATCACCACTATTATTAACATAAAACCTCCATCAATTTCCCAATACCAGACACCTTTATTCGTCTGAGCAGTACTCATTACTGCAGTTTTACTTTTGCTATCGTTACCTGTTTTAGCCGCTGGAATCACAATGCTCCTTACTGATCGTAACTTAAACACCACTTTTTTTGATCCG------------------
>PNG3124_Saurida_sp_Papua_New_Guinea
--------------------------------------ACTGCTTTGAGTCTCCTAATTCGGGCTGAACTTAGCCAACCAGGGGCTCTTCTAGGAGACGACCAGATCTACAATGTAATTGTAACCGCCCACGCCTTTGTAATAATCTTCTTTATGGTAATACCAATTATGATTGGTGGCTTTGGCAATTGACTCATCCCATTGATGATCGGAGCCCCAGACATGGCCTTTCCTCGGATAAATAACATGAGCTTCTGGCTTCTTCCCCCATCCTTCCTTCTCTTACTGGCTTCCTCTGGTGTAGAGGCCGGGGCAGGTACAGGATGAACCGTGTATCCCCCCTTGGCTGGTAATCTAGCCCACGCAGGAGCATCCGTAGACCTCACTATTTTTTCCCTACACCTAGCAGGAATTTCCTCCATTCTGGGTGCTATCAACTTTATTACTACAATTATCAACATGAAACCCCCTGCAATCTCCCAGTATCAAACCCCCCTATTCGTGTGAGCAGTACTAATTACTGCCGTCCTTCTTCTTCTTTCTCTACCTGTCCTAGCAGCTGGCATTACTATGCTTCTGACGGACCGTAATCTTAACACCACTTTCTTCGACCCA------------------
>PNG3125_Synodus_sp_Papua_New_Guinea
--------------------------------------ACAGCTTTAAGTCTTCTTATCCGAGCTGAACTTAGCCAACCCGGTGCCCTTTTAGGAGACGATCAAATCTACAATGTGATTGTCACCGCACATGCTTTTGTAATAATCTTTTTTATAGTGATACCAATTATGATTGGAGGGTTCGGGAACTGGCTAATTCCGTTAATGATTGGAGCACCCGACATAGCATTTCCCCGAATAAACAACATAAGCTTCTGACTTCTACCCCCCTCATTCTTACTCCTTCTAGCCTCCTCAGGCGTAGAGGCCGGAGCAGGAACAGGATGAACAGTCTACCCGCCACTGGCGGGTAATCTAGCTCACGCTGGAGCATCAGTGGACTTGACAATCTTTTCTCTTCACTTGGCAGGAATTTCGTCTATTTTAGGGGCAATTAACTTTATCACCACTATTATTAACATAAAACCTCCATCAATTTCCCAATACCAGACACCTTTATTCGTCTGAGCAGTACTCATTACTGCAGTTTTACTTTTGCTATCGTTACCTGTTTTAGCCGCTGGAATCACAATGCTCCTTACTGATCGTAACTTAAACACCACTTTTTTTGATCCG------------------
>PNG3169_Synodus_sp_Papua_New_Guinea
TATACATAATCTTTGGTGCCTGAGCCGGAATAGTGGGCACAGCTTTAAGCCTTCTAATTCGAGCCGAACTTAGCCAGCCTGGCGCCCTTTTAGGGGATGACCAAATTTATAATGTAATTGTTACTGCACATGCATTTGTAATAATCTTTTTTATAGTAATACCAATCATAATTGGGGGATTTGGGAATTGACTTATTCCCTTAATGATTGGAGCACCTGATATAGCATTCCCCCGAATAAATAACATAAGCTTTTGACTATTGCCCCCCTCATTTTTACTTCTGCTAGCTTCTTCAGGCGTCGAAGCTGGGGCCGGAACAGGATGAACTGTTTACCCACCCCTAGCAGGCAATCTAGCCCACGCAGGAGCTTCAGTGGACTTAACAATTTTTTCCCTTCACCTGGCAGGAGTCTCATCTATCCTAGGAGCAATTAATTTTATCACAACCATCATTAACATGAAACCCCCATCAATCTCCCAATACCAAACACCCCTATTTGTATGAGCTGTACTAATCACAGCAGTCCTTCTTCTACTATCACTTCCTGTTCTGGCAGCTGGCATCACCATACTTCTAACTGACCGAAATTTAAACACTACCTTTTTTGACCCC------------------
>PNG3170_Saurida_umeyoshii_Papua_New_Guinea
TTTACCTCGTATTTGGTGCATGAGCTGGTATAGTGGGCACTGCCTTAAGCCTCTTAATTCGTGCCGAACTTAGCCAACCGGGGGCTCTTCTCGGAGACGATCAAATCTACAATGTGATCGTCACCGCACACGCCTTCGTTATAATTTTCTTTATAGTAATGCCAATCATGATCGGCGGGTTCGGAAACTGACTTATTCCCCTTATAATTGGCGCCCCTGACATAGCATTCCCCCGCATAAATAACATAAGCTTCTGACTTCTACCTCCCTCTTTTCTCCTGCTTCTCGCCTCTTCTGGAGTAGAAGCCGGGGCTGGGACTGGATGAACAGTCTACCCGCCCCTGGCAGGCAATCTCGCCCACGCCGGAGCATCCGTTGACCTAACTATCTTTTCTCTACACCTAGCAGGGATCTCCTCCATCCTGGGGGCTATTAATTTTATTACTACAATTATTAACATGAAACCCCCTGCCATCTCACAATATCAAACCCCCCTATTTGTGTGAGCAGTCCTAATTACTGCCGTCCTTCTCCTCCTCTCCCTCCCCGTCCTTGCGGCTGGGATTACCATACTCCTGACGGATCGAAACCTCAACACCACCTTCTTCGACCCC------------------
>PNG3209_Saurida_umeyoshii_Papua_New_Guinea
TTTACCTCGTATTTGGTGCATGAGCTGGTATAGTGGGCACTGCCTTAAGCCTCTTAATTCGTGCCGAACTTAGCCAACCGGGGGCTCTTCTCGGAGACGATCAAATCTACAATGTGATCGTCACCGCACACGCCTTCGTTATAATTTTCTTTATAGTAATGCCAATCATGATCGGCGGGTTCGGAAACTGACTTATTCCCCTTATAATTGGCGCCCCTGACATAGCATTCCCCCGCATAAATAACATAAGCTTCTGACTTCTACCTCCCTCTTTTCTCCTGCTTCTCGCCTCTTCTGGAGTAGAAGCCGGGGCTGGGACTGGATGAACAGTCTACCCGCCCCTGGCAGGCAATCTCGCCCACGCCGGGGCATCCGTTGACCTAACTATCTTTTCTCTACACCTAGCAGGGATCTCCTCCATCCTGGGGGCTATTAATTTTATTACTACAATTATTAACATGAAACCCCCTGCCATCTCACAATATCAAACCCCCCTATTTGTGTGAGCAGTCCTAATTACTGCCGTCCTTCTCCTCCTCTCCCTCCCCGTCCTTGCGGCTGGGATTACCATACTCCTGACGGATCGAAACCTCAACACCACCTTCTTCGACCCC------------------
>PNG3240_Saurida_umeyoshii_Papua_New_Guinea
TTTACCTCGTATTTGGTGCATGAGCTGGTATAGTGGGCACTGCCTTAAGCCTCTTAATTCGTGCCGAACTTAGCCAACCGGGGGCTCTTCTCGGAGACGATCAAATCTACAATGTGATCGTCACCGCACACGCCTTCGTTATAATTTTCTTTATAGTAATGCCAATCATGATCGGCGGGTTCGGAAACTGACTTATTCCCCTTATAATTGGCGCCCCTGACATAGCATTCCCCCGCATAAATAACATAAGCTTCTGACTTCTACCTCCCTCTTTTCTCCTGCTTCTCGCCTCTTCTGGAGTAGAAGCCGGGGCTGGGACTGGATGAACAGTCTACCCGCCCCTGGCAGGCAATCTCGCCCACGCCGGAGCATCCGTTGACCTAACTATCTTTTCTCTACACCTAGCAGGGATCTCCTCCATCCTGGGGGCTATTAATTTTATTACTACAATTATTAACATGAAACCCCCTGCCATCTCACAATATCAAACCCCCCTATTTGTGTGAGCAGTCCTAATTACTGCCGTCCTTCTCCTCCTCTCCCTCCCCGTCCTTGCGGCTGGGATTACCATACTCCTGACGGATCGAAACCTCAACACCACCTTCTTCGACCCC------------------
>PNG3241_Saurida_umeyoshii_Papua_New_Guinea
--------------------------------------ACTGCCTTAAGCCTCTTAATTCGTGCCGAACTTAGCCAACCGGGGGCTCTTCTCGGAGACGATCAAATCTACAATGTGATCGTCACCGCACACGCCTTCGTTATAATTTTCTTTATAGTAATGCCAATCATGATCGGCGGGTTCGGAAACTGACTTATTCCCCTTATAATTGGCGCCCCTGACATAGCATTCCCCCGCATAAATAATATAAGCTTCTGACTCCTACCTCCCTCTTTTCTCCTGCTTCTCGCCTCTTCTGGAGTAGAAGCCGGGGCTGGGACTGGATGAACAGTCTACCCACCCCTGGCAGGCAATCTCGCCCACGCCGGAGCATCCGTTGACCTAACTATCTTTTCTCTACACCTAGCAGGGATCTCCTCCATCCTGGGGGCTATTAATTTTATTACTACAATTATTAACATGAAACCCCCTGCCATCTCACAATATCAAACCCCCCTATTTGTGTGAGCAGTCCTAATTACTGCCGTCCTTCTCCTCCTCTCCCTCCCCGTCCTTGCGGCTGGGATTACCATACTCCTGACGGATCGAAACCTCAACACCACCTTCTTCGACCCC------------------
>PNG3261_Synodus_sp_Papua_New_Guinea
-----------------------------ATAGTCGGAACAGCCTTAAGCCTTCTAATTCGAGCCGAACTCAGCCAGCCTGGCGCCCTTTTGGGGGATGATCAAATCTACAATGTAATTGTTACTGCACATGCATTTGTGATAATCTTCTTTATAGTAATACCAATTATGATTGGGGGATTTGGAAACTGGCTTATTCCTTTGATAATCGGAGCACCTGACATAGCATTCCCCCGAATGAATAACATAAGCTTTTGACTGTTACCCCCTTCATTCTTACTTCTTCTGGCCTCTTCAGGAGTCGAAGCTGGAGCCGGAACAGGATGAACTGTGTACCCCCCCTTGGCAGGCAATCTAGCTCACGCAGGAGCCTCAGTAGACTTAACAATCTTCTCCCTCCACCTAGCGGGAGTCTCCTCAATCCTGGGAGCAATCAATTTTATCACAACTATTATTAACATAAAACCCCCCTCAATCTCCCAATATCAAACACCCCTATTTGTATGAGCCGTGCTTATCACAGCAGTGCTCCTTTTACTATCCCTTCCTGTCTTAGCAGCCGGCATCACAATACTTCTCACTGACCGAAATTTAAACACCACGTTTTTTGACCCC------------------
>PNG3262_Synodus_sp_Papua_New_Guinea
-----------------------------------GGAACAGCCTTAAGCCTTCTAATTCGAGCCGAACTCAGCCAGCCTGGCGCCCTTTTGGGGGATGATCAAATCTACAATGTAATTGTTACTGCACATGCATTTGTGATAATCTTCTTTATAGTAATACCAATTATGATTGGGGGATTTGGAAACTGGCTTATTCCTTTGATAATCGGAGCACCTGACATAGCATTCCCCCGAATGAATAACATAAGCTTTTGACTGTTACCCCCTTCATTCTTACTTCTTCTGGCCTCTTCAGGAGTCGAAGCTGGAGCCGGAACAGGATGAACTGTGTACCCCCCCTTGGCAGGCAATCTAGCTCACGCAGGAGCCTCAGTAGACTTAACAATCTTCTCCCTCCACCTAGCGGGAGTCTCCTCAATCCTGGGAGCAATCAATTTTATCACAACTATTATTAACATAAAACCCCCCTCAATCTCCCAATATCAAACACCCCTATTTGTATGAGCCGTGCTTATCACAGCAGTGCTCCTTTTACTATCCCTTCCTGTCTTAGCAGCCGGCATCACAATACTTCTCACTGACCGAAATTTAAACACCACATTTTTTGACCCC------------------
>PNG3394_Synodus_sp_Papua_New_Guinea
TATACATGATTTTCGGTGCTTGGGCCGGAATAGTCGGTACGGCTCTCAGTCTTTTAATTCGGGCTGAACTGAGCCAACCCGGGGCTCTCTTGGGGGACGATCAAATTTACAACGTAATTGTAACCGCTCATGCATTTGTAATAATCTTTTTTATAGTAATACCTATCATGATCGGGGGTTTTGGCAACTGACTAATTCCTTTGATGATCGGTGCCCCAGACATGGCCTTCCCCCGAATAAATAACATAAGCTTTTGACTATTGCCCCCATCGTTTTTTCTTCTTTTGGCATCTTCTGGTGTTGAAGCGGGTGCGGGAACGGGTTGGACAGTTTACCCCCCTCTAGCAGGCAATCTAGCCCATGCGGGGGCATCAGTCGACCTCACAATTTTTTCACTGCATCTGGCAGGAATTTCATCCATTCTAGGTGCAATTAACTTCATCACGACTATTGTTAACATGAAGCCCCCCTCAATCTCTCAATATCAGACCCCGCTCTTTGTTTGAGCCGTACTGATCACGGCTGTGCTCCTTCTCTTGTCCCTGCCTGTGTTAGCAGCTGGCATCACAATGCTTCTTACCGACCGAAACTTGAACACC---------------------------------
>PNG3472_Synodus_macrops_Papua_New_Guinea
-----------------------------------GGCACAGCCCTTAGCTTGCTCATTCGAGCTGAGCTGAGCCAACCCGGTGCCCTCTTAGGGGATGACCAAATTTACAATGTAATTGTAACCGCACATGCCTTCGTGATAATTTTTTTTATAGTAATACCAATCATAATTGGGGGTTTTGGTAACTGACTAATCCCCTTGATGATCGGAGCACCTGACATAGCATTCCCTCGAATAAATAATATAAGCTTTTGACTTTTACCTCCATCATTCCTGCTTCTTCTAGCCTCCTCAGGGGTAGAAGCCGGAGCAGGAACAGGTTGAACTGTCTACCCCCCTTTAGCAGGGAATCTGGCCCACGCCGGGGCTTCTGTAGATCTAACAATCTTTTCCCTGCACTTGGCAGGAATTTCGTCCATTCTAGGGGCAATTAACTTCATTACAACCATTATTAACATAAAGCCCCCTTCAATCTCCCAATATCAAACACCTCTGTTTGTTTGAGCTGTATTGATCACAGCGGTACTCCTTCTCCTTTCCCTCCCCGTCTTAGCAGCCGGGATTACTATACTTCTTACCGACCGAAACCTGAACACTACTTTTTTCGACCCT------------------
>PNG3573_Synodus_macrops_Papua_New_Guinea
--------------------------------------ACAGCCCTTAGCTTGCTCATTCGAGCTGAGCTGAGCCAACCCGGTGCCCTCTTAGGGGATGACCAAATTTACAATGTAATTGTAACCGCACATGCCTTCGTGATAATTTTTTTTATAGTAATACCAATCATAATTGGGGGTTTTGGTAACTGACTAATCCCCTTGATGATCGGAGCACCTGACATAGCATTCCCTCGAATAAATAATATAAGCTTTTGACTTTTACCTCCATCATTCCTGCTTCTTCTAGCCTCCTCAGGGGTAGAAGCCGGAGCAGGAACAGGTTGAACTGTCTACCCCCCTTTAGCAGGGAATCTGGCCCACGCCGGGGCTTCTGTAGATCTAACAATCTTTTCCCTGCACTTGGCAGGAATTTCGTCCATTCTAGGGGCAATTAACTTCATTACAACCATTATTAACATAAAGCCCCCTTCAATCTCCCAATATCAAACACCTCTGTTTGTTTGAGCTGTATTGATCACAGCGGTACTCCTTCTCCTTTCCCTCCCCGTCTTAGCAGCCGGGATTACTATACTTCTTACCGACCGAAACCTGAACACTACTTTTTTCGACCCT------------------
>SYN001_Harpadon_nehereus_Singapore
--------------------------------------ACCGCCCTGAGCCTCTTGATCCGCGCCGAGCTAAGCCAGCCGGGGGCCCTGCTCGGTGACGATCAAATTTATAACGTAATCGTTACTGCCCACGCCTTCGTAATAATTTTCTTTATAGTAATGCCAATTATGATCGGGGGCTTTGGAAATTGACTCATTCCCCTGATGATCGGTGCCCCCGATATAGCGTTCCCCCGAATGAACAACATAAGCTTTTGACTCCTCCCACCCTCTTTCCTTCTTCTCTTGGCATCATCGGGAGTCGAAGCAGGGGCTGGAACCGGCTGAACAGTCTATCCCCCGTTAGCGGGAAACCTTGCTCACGCTGGGGCCTCTGTAGATCTAACCATCTTCTCGCTACACTTGGCTGGAATTTCCTCTATTTTGGGAGCCATTAATTTTATTACGACAATTATCAATATAAAACCTCCCGCCATTTCACAATACCAGACACCCCTCTTTGTCTGAGCTGTACTAATTACGGCTGTCCTCCTCCTCCTCTCCTTACCCGTTCTTGCAGCCGGAATCACAATGCTCTTAACCGATCGAAATCTTAATACCACCTTCTTTGACCCT------------------
>SYN002_Harpadon_nehereus_Singapore
--------------------TGAGCTGAAATCGTGGGAACCGCCCTGAGCCTCTTGATCCGCGCCGAGCTAAGCCAGCCGGGGGCCCTGCTCGGTGACGATCAAATTTATAACGTAATCGTTACTGCCCACGCCTTCGTAATAATTTTCTTTATAGTAATGCCAATTATGATCGGGGGCTTTGGAAATTGACTCATTCCCCTGATGATCGGTGCCCCCGATATAGCGTTCCCCCGAATGAACAACATAAGCTTTTGACTCCTCCCACCCTCTTTCCTTCTTCTCTTGGCATCATCGGGAGTCGAAGCAGGGGCTGGAACCGGCTGAACAGTCTATCCCCCGTTAGCGGGAAACCTTGCTCACGCTGGGGCCTCTGTAGATCTAACCATCTTCTCGCTACACTTGGCTGGAATTTCCTCTATTTTGGGAGCCATTAATTTTATTACGACAATTATCAATATAAAACCTCCCGCCATTTCACAATACCAGACACCCCTCTTTGTCTGAGCTGTACTAATTACGGCTGTCCTCCTCCTCCTCTCCTTACCCGTTCTTGCAGCCGGAATCACAATGCTCTTAACCGATCGAAATCTTAATACCACCTTCTTTGACCCT------------------
>SYN003_Harpadon_nehereus_Singapore
--------------------------------------ACCGCCCTGAGCCTCTTGATCCGCGCCGAGCTAAGCCAGCCGGGGGCCCTGCTCGGTGACGATCAAATTTATAACGTAATCGTTACTGCCCACGCCTTCGTAATAATTTTCTTTATAGTAATGCCAATTATGATCGGGGGCTTTGGAAATTGACTCATTCCCCTGATGATCGGTGCCCCCGATATAGCGTTCCCCCGAATGAACAACATAAGCTTTTGACTCCTCCCACCCTCTTTCCTTCTTCTCTTGGCATCATCGGGAGTCGAAGCAGGGGCTGGAACCGGCTGAACAGTCTATCCCCCGTTAGCGGGAAACCTTGCTCACGCTGGGGCCTCTGTAGATCTAACCATCTTCTCGCTACACTTGGCTGGAATTTCCTCTATTTTGGGAGCCATTAATTTTATTACGACAATTATCAATATAAAACCTCCCGCCATTTCACAATACCAGACACCCCTCTTTGTCTGAGCTGTACTAATTACGGCTGTCCTCCTCCTCCTCTCCTTACCCGTTCTTGCAGCCGGAATCACAATGCTCTTAACCGATCGAAATCTTAATACCACCTTCTTTGACCCT------------------
>SYN004_Harpardon_nehereus_Dubai_UAE
TCTACCTCGTATTTGGTGCATGAGCTGGAATAGTGGGAACCGCCCTGAGCCTCTTGATCCGTGCCGAGCTGAGCCAGCCGGGGGCCCTGCTCGGTGATGATCAAATTTATAACGTAATCGTTACTGCCCACGCCTTCGTAATAATTTTCTTTATAGTAATACCAATTATGATCGGGGGCTTTGGAAATTGACTCATCCCCCTGATGATCGGTGCCCCCGATATGGCGTTCCCCCGAATGAACAACATGAGCTTCTGACTCCTCCCACCCTCTTTCCTTCTTCTCTTGGCATCATCGGGAGTCGAAGCAGGGGCTGGAACCGGCTGAACAGTCTACCCTCCGTTGGCGGGAAACCTTGCTCACGCTGGAGCCTCTGTGGATCTAACCATCTTCTCGCTACACTTGGCTGGAATCTCCTCCATTTTGGGAGCCATTAATTTTATTACGACAATTATCAATATAAAACCTCCCGCCATTTCACAATACCAGACACCCCTCTTTGTTTGAGCTGTACTAATTACGGCTGTCCTTCTCCTCCTCTCCTTACCTGTTCTTGCAGCTGGAATCACAATGCTCTTAACTGATCGAAATCTTAATACCACCTTCTTTGAGCCT------------------
>SYN005_Harpadon_nehereus_Dubai_UAE
TCTACCTCGTATTTGGTGCATGAGCTGGAATAGTGGGAACCGCCCTGAGCCTCTTGATCCGTGCTGAGCTAAGCCAGCCGGGGGCCCTGCTCGGTGATGATCAAATTTATAACGTAATCGTTACTGCCCACGCCTTCGTAATAATTTTCTTTATAGTAATACCAATTATAATCGGGGGCTTTGGAAATTGACTCATCCCTCTGATGATCGGTGCCCCCGATATGGCGTTCCCCCGAATGAACAACATAAGCTTCTGACTCCTCCCACCCTCTTTCCTTCTTCTCTTGGCATCATCGGGAGTCGAAGCAGGGGCTGGAACCGGCTGAACAGTCTATCCCCCGTTAGCGGGAAACCTTGCTCACGCTGGAGCCTCTGTGGATCTAACCATCTTCTCGCTTCACCTGGCTGGAATCTCCTCTATTTTGGGGGCCATTAATTTTATTACGACAATTATCAATATAAAACCTCCCGCCATTTCACAATACCAGACACCCCTCTTTGTCTGAGCTGTACTGATTACGGCTGTCCTTCTCCTCCTCTCCTTACCCGTTCTTGCAGCTGGAATCACAATGCTCTTAACTGATCGAAATCTTAATACCACCTTCTTTGACCCT------------------
>SYN006_Harpadon_nehereus_Dubai_UAE
--------------------TGAGCTGGAATAGTGGGAACCGCCCTGAGCCTCTTGATCCGTGCTGAGCTAAGCCAGCCGGGGGCCCTGCTCGGTGATGATCAAATTTATAACGTAATCGTTACTGCCCACGCCTTCGTAATAATTTTCTTTATAGTAATACCAATTATAATCGGGGGCTTTGGAAATTGACTCATCCCTCTGATGATCGGTGCCCCCGATATGGCGTTCCCCCGAATGAACAACATGAGCTTCTGACTCCTCCCACCCTCTTTCCTTCTTCTCTTGGCATCATCGGGAGTCGAAGCAGGGGCTGGAACCGGCTGAACAGTCTATCCCCCGTTAGCGGGAAACCTTGCTCACGCTGGAGCCTCTGTGGATCTAACCATCTTCTCGCTTCACCTGGCTGGAATCTCCTCTATTTTGGGGGCCATTAATTTTATTACGACAATTATCAATATAAAACCTCCCGCCATTTCACAATACCAGACACCCCTCTTTGTCTGAGCTGTACTGATTACGGCTGTCCTTCTCCTCCTCTCCTTACCCGTTCTTGCAGCTGGAATCACAATGCTCTTAACTGATCGAAATCTTAATACCACCTTCTTTGACCCT------------------
>SYN007_Saurida_lessepsianus_Dubai_UAE
-----------------------------------GGCACTGCCCTGAGCCTCTTAATTCGTGCCGAACTTAGTCAGCCGGGGGCCCTTCTCGGAGATGATCAAATTTACAATGTAATCGTCACCGCTCACGCCTTCGTTATAATTTTCTTTATAGTAATGCCAATCATGATTGGTGGATTTGGAAACTGGTTAATTCCCCTAATGATCGGTGCCCCTGACATAGCATTCCCTCGCATGAACAACATGAGCTTCTGGCTTCTTCCCCCCTCTTTCCTCCTCTTGCTCGCCTCCTCTGGAGTAGAAGCCGGGGCTGGAACCGGGTGAACAGTCTACCCGCCCCTGGCGGGCAATCTCGCCCATGCTGGTGCATCCGTCGACCTGACCATTTTCTCTCTGCATCTAGCGGGTATTTCTTCTATCCTAGGGGCTATTAATTTTATTACTACAATTATTAACATAAAGCCCCCTGCCATCTCCCAATACCAAACCCCCTTATTTGTATGGGCAGTTCTAATTACCGCCGTCCTTCTTCTGCTTTCCCTCCCCGTTCTCGCAGCCGGAATTACTATGCTCCTCACGGATCGAAACCTCAACACCACCTTCTTCGAGCCC------------------
>SYN008_Saurida_longimanus_Dubai_UAE
--------------------------------GTGGGCACTGCCCTAAGCCTCTTAATTCGTGCCGAGCTGAGCCAACCGGGGGCTCTTCTCGGAGATGATCAAATCTACAATGTAATCGTCACCGCACACGCCTTCGTTATAATTTTCTTTATAGTAATACCAATCATGATTGGCGGGTTCGGAAATTGACTTATTCCCCTTATAATTGGTGCCCCCGACATGGCATTTCCCCGTATGAACAATATAAGCTTCTGACTCCTGCCCCCCTCCTTTCTTCTGCTTCTCGCCTCCTCCGGGGTAGAAGCCGGAGCCGGGACTGGGTGGACAGTTTACCCGCCCCTAGCGGGCAATCTTGCCCACGCTGGGGCATCCGTTGACCTAACTATCTTCTCGCTTCATTTAGCAGGGATCTCTTCCATCCTGGGGGCTATTAATTTTATTACTACAATCATTAACATAAAACCCCCCGCCATCTCACAATATCAAACCCCTCTGTTCGTATGAGCGGTCCTAATCACTGCCGTCCTTCTCCTCCTCTCCCTTCCCGTCCTTGCGGCCGGGATTACTATGCTCCTCACGGATCGAAACCTTAATACCACCTTCTTCGACCCT------------------
>SYN009_Saurida_longimanus_Dubai_UAE
TTTACCTCGTATTTGGTGCATGAGCCGGCATGGTGGGCACTGCCCTAAGCCTCTTAATTCGTGCCGAGCTGAGCCAACCGGGGGCTCTTCTCGGAGATGATCAAATCTACAATGTAATCGTCACCGCACACGCCTTCGTTATAATTTTCTTTATAGTAATACCAATCATGATTGGCGGGTTCGGAAATTGACTTATTCCCCTTATAATTGGTGCCCCCGACATGGCATTTCCCCGTATGAACAATATAAGCTTCTGACTCCTGCCCCCCTCCTTTCTTCTGCTTCTCGCCTCCTCCGGGGTAGAAGCCGGAGCCGGGACTGGGTGGACAGTTTACCCGCCCCTAGCGGGCAATCTTGCCCACGCTGGGGCATCCGTTGACCTAACTATCTTCTCGCTTCATTTAGCAGGGATCTCTTCCATCCTGGGGGCTATTAATTTTATTACTACAATCATTAACATAAAACCCCCCGCCATCTCACAATATCAAACCCCTCTGTTCGTATGAGCGGTCCTAATCACTGCCGTCCTTCTCCTCCTCTCCCTTCCCGTCCTTGCGGCCGGGATTACTATGCTCCTCACGGATCGAAACCTTAATACCACCTTCTTCGACCCT------------------
>SYN010_Saurida_tumbil_Dubai_UAE
-----------------------------------GGCACGGCCCTAAGCCTATTGATTCGGGCCGAGCTGAGCCAACCAGGAGCCCTTCTAGGGGACGACCAAATTTACAACGTAATTGTTACGGCACACGCCTTTGTAATAATTTTCTTTATAGTAATGCCAATTATGATCGGCGGATTCGGGAATTGACTTATTCCCCTTATAATCGGAGCCCCTGACATGGCATTCCCTCGAATAAACAACATGAGCTTTTGACTCCTTCCCCCCTCCTTCCTCTTACTTCTTGCCTCCTCCGGGGTTGAAGCAGGAGCCGGAACTGGCTGAACAGTTTACCCGCCCCTAGCGGGCAACCTCGCCCACGCCGGAGCATCCGTTGACCTAACCATTTTCTCCCTGCACCTGGCAGGGATCTCCTCCATCCTCGGGGCCATTAACTTTATTACCACCATCATCAACATGAAGCCTCCTGCTATTTCACAGTATCAGACCCCACTATTTGTCTGAGCAGTCCTAATTACCGCTGTCCTCCTTCTCCTCTCCCTTCCTGTCCTTGCAGCTGGAATCACTATACTTCTTACGGATCGAAACCTCAACACCACCTTCTTCGACCCC------------------
>SYN011_Saurida_tumbil_Dubai_UAE
-----------------------------------GGCACGGCCCTAAGCCTATTGATTCGGGCCGAGCTGAGCCAACCAGGAGCCCTTCTAGGGGACGACCAAATTTACAACGTAATTGTTACGGCACACGCCTTTGTAATAATTTTCTTTATAGTAATGCCAATTATGATCGGCGGATTCGGGAATTGACTTATTCCCCTTATAATCGGAGCCCCTGACATGGCATTCCCTCGAATAAACAACATGAGCTTTTGACTCCTTCCCCCCTCCTTCCTCTTACTTCTTGCCTCCTCCGGGGTTGAAGCAGGAGCCGGAACTGGCTGAACAGTTTACCCGCCCCTAGCGGGCAACCTCGCCCACGCCGGAGCATCCGTTGACCTAACCATTTTCTCCCTGCACCTGGCAGGGATCTCCTCCATCCTCGGGGCCATTAACTTTATTACCACCATCATCAACATGAAGCCTCCTGCTATTTCACAGTATCAGACCCCACTATTTGTCTGAGCAGTCCTAATTACCGCTGTCCTCCTTCTCCTCTCCCTTCCTGTCCTTGCAGCTGGAATCACTATACTTCTTACGGATCGAAACCTCAACACCACCTTCTTCGAGCCC------------------
>SYN012_Saurida_cf_tumbil_Dubai_UAE
TTTACCTAGTATTTGGTGCATGAGCCGGCATAGTAGGCACTGCCCTAAGCCTCTTAATCCGTGCCGAACTTAGCCAACCAGGAGCCCTTCTAGGGGACGACCAAATTTATAATGTAATTGTTACCGCACACGCCTTCGTAATAATTTTCTTTATAGTAATACCAATTATGATCGGCGGATTCGGAAACTGACTCATTCCCCTTATGATTGGGGCCCCCGATATGGCATTTCCCCGTATAAACAACATGAGCTTTTGACTCCTGCCCCCCTCCTTCCTCTTACTTCTTGCCTCCTCTGGGGTTGAAGCCGGAGCCGGGACCGGATGAACGGTTTACCCGCCCCTGGCCGGTAACCTCGCCCACGCCGGGGCATCTGTCGATTTAACTATTTTTTCACTCCACCTAGCAGGTATCTCCTCTATCCTGGGGGCCATTAACTTTATTACTACAATCATTAACATGAAGCCTCCCGCTATTTCACAATATCAAACCCCACTATTTGTTTGAGCAGTCCTAATTACTGCCGTCCTCCTTCTCCTCTCTCTCCCTGTTCTTGCAGCCGGGATTACTATGCTTCTTACAGATCGAAACCTCAACACCACCTTCTTCGACCCC------------------
>SYN013_Saurida_cf_tumbil_Abu_Dhabi_UAE
--------------------------------------ACTGCCCTAAGCCTCTTAATCCGTGCCGAACTTAGCCAACCAGGAGCCCTTCTAGGGGACGACCAAATTTATAATGTAATTGTTACCGCACACGCCTTCGTAATAATTTTCTTTATAGTAATACCAATTATGATCGGCGGATTCGGAAACTGACTCATTCCCCTTATGATTGGGGCCCCCGATATGGCATTTCCCCGTATAAACAACATGAGCTTTTGACTCCTGCCCCCCTCCTTCCTCTTACTTCTTGCCTCCTCTGGGGTTGAAGCCGGAGCCGGGACCGGATGAACGGTTTACCCGCCCCTGGCCGGTAACCTCGCCCACGCCGGGGCATCTGTCGATTTAACTATTTTTTCACTCCACCTAGCAGGTATCTCCTCTATCCTGGGGGCCATTAACTTTATTACTACAATCATTAACATGAAGCCTCCCGCTATTTCACAATACCAAACCCCACTATTTGTTTGAGCAGTCCTAATTACTGCCGTCCTCCTTCTCCTCTCTCTCCCTGTTCTTGCAGCCGGGATTACTATGCTTCTTACAGATCGAAACCTCAACACCACCTTCTTCGACCCC------------------
>SYN014_Saurida_tumbil_Abu_Dhabi_UAE
TCTACCTAGTATTTGGTGCATGAGCCGGCATGGTGGGCACGGCCCTAAGCCTATTGATTCGGGCCGAGCTGAGCCAACCAGGAGCCCTTCTAGGGGACGACCAAATTTACAACGTAATTGTTACGGCACACGCCTTTGTAATAATTTTCTTTATAGTAATGCCAATTATGATCGGCGGATTCGGGAATTGACTTATTCCCCTTATAATCGGAGCCCCTGACATGGCATTCCCTCGAATAAACAACATGAGCTTTTGACTCCTTCCCCCCTCCTTCCTCTTACTTCTTGCCTCCTCCGGGGTTGAAGCAGGAGCCGGAACTGGCTGAACAGTTTACCCGCCCCTAGCGGGCAACCTCGCCCACGCCGGAGCATCCGTTGACCTAACCATTTTCTCCCTGCACCTGGCAGGGATCTCCTCCATCCTCGGGGCCATTAACTTTATTACCACCATCATCAACATGAAGCCTCCTGCTATTTCACAGTATCAGACCCCACTATTTGTCTGAGCAGTCCTAATTACCGCTGTCCTCCTTCTCCTCTCCCTTCCTGTCCTTGCAGCTGGAATCACTATACTTCTTACGGATCGAAACCTCAACACCACCTTCTTCGACCCC------------------
>SYN015_Saurida_micropectoralis_Thailand
-----------------------------------GGCACTGCCCTAAGCCTATTAATTCGTGCCGAACTAAGCCAACCAGGAGCCCTCCTAGGGGACGACCAGATCTACAATGTAATTGTTACCGCACACGCCTTCGTAATAATTTTCTTTATAGTAATACCAATTATGATCGGTGGATTCGGAAACTGACTCATTCCCCTCATGATCGGGGCCCCCGACATGGCATTTCCCCGAATAAACAACATAAGCTTTTGACTTCTCCCTCCCTCTTTCCTCCTCCTTCTTGCCTCCTCTGGGGTAGAAGCCGGGGCCGGAACTGGATGAACAGTCTACCCACCCCTAGCAGGCAACCTTGCCCACGCCGGGGCATCTGTCGACCTAACTATTTTTTCACTTCACCTTGCAGGGATTTCCTCCATCCTGGGGGCCATTAACTTTATTACCACAATCATTAATATGAAACCTCCCGCTATTTCACAATATCAGACCCCACTATTTGTATGAGCGGTCTTAATTACCGCCGTCCTCCTCCTCCTCTCCCTCCCCGTCCTTGCAGCTGGAATTACTATACTCCTAACAGATCGAAACCTCAACACTACCTTCTTCGACCCC------------------
>SYN016_Saurida_macrolepis_Thailand
TTTACCTTGTATTTGGTGCATGGGCCGGCATGGTGGGCACTGCCCTGAGCCTTTTAATTCGTGCCGAACTTAGTCAACCGGGGGCCCTTCTCGGGGATGATCAAATTTACAACGTGATCGTCACCGCCCACGCCTTCGTTATAATTTTCTTTATAGTAATACCAATCATGATTGGTGGATTTGGAAACTGACTAATTCCCCTAATGATCGGCGCCCCTGACATGGCATTTCCTCGTATGAACAATATGAGCTTCTGGCTCCTTCCTCCCTCTTTCCTCCTTTTACTGGCTTCCTCTGGTGTAGAAGCCGGGGCTGGAACCGGGTGGACAGTCTACCCGCCCCTGGCGGGCAATCTCGCCCATGCTGGTGCATCCGTTGACCTAACCATTTTTTCTCTACACCTAGCAGGAATTTCCTCCATTCTAGGGGCTATTAATTTTATTACTACGATTATCAACATAAAGCCCCCTGCCATCTCACAGTACCAGACCCCCTTATTTGTATGGGCGGTTCTGATTACCGCCGTCCTTCTTCTGCTCTCCCTCCCCGTTCTCGCGGCCGGAATTACCATACTCCTCACAGATCGAAACCTCAATACCACCTTCTTCGACCCC------------------
>SYN017_Saurida_elongata_Thailand
TTTACCTCGTATTTGGTGCATGGGCCGGCATAGTGGGCACTGCCCTAAGCCTCTTAATTCGTGCCGAACTCAGCCAACCGGGGGCCCTTCTCGGCGATGATCAAATCTACAACGTGATCGTCACCGCACACGCCTTCGTTATGATTTTCTTTATAGTAATACCAATCATGATTGGTGGATTTGGAAACTGACTTATCCCCCTTATAATTGGCGCCCCTGATATGGCATTTCCCCGCATGAATAACATAAGCTTCTGACTTCTTCCCCCCTCTTTCCTCCTCCTCCTTGCCTCCTCCGGAGTAGAGGCCGGAGCCGGGACTGGCTGAACAGTTTACCCACCCCTGGCAGGCAATCTTGCCCACGCCGGCGCATCCGTTGACCTAACTATCTTCTCCTTACATTTAGCAGGAATCTCCTCTATCCTAGGGGCCATTAACTTTATTACTACGATTATTAACATAAAACCCCCTGCCATTTCACAATATCAAACTCCCCTGTTTGTATGGGCAGTCCTAATCACTGCCGTCCTTCTTCTCCTATCCCTCCCCGTACTCGCAGCCGGGATTACTATGCTCCTCACGGATCGAAACCTCAACACTACCTTCTTCGACCCC------------------
>SYN018_Saurida_sp_Thailand
TTTACCTCGTATTTGGTGCATGGGCCGGCATAGTGGGCACCGCCCTAAGCCTCTTAATTCGTGCCGAACTCAGCCAACCGGGGGCTCTTCTCGGAGACGATCAGATCTACAATGTAATCGTCACCGCACATGCCTTCGTTATAATTTTCTTTATAGTAATGCCAATCATGATCGGTGGGTTTGGAAACTGACTTATCCCCCTTATAATTGGCGCCCCCGATATGGCATTTCCTCGCATGAATAATATAAGCTTCTGACTTCTCCCCCCCTCTTTCCTCCTGCTTCTCGCCTCCTCTGGGGTAGAGGCCGGGGCTGGAACTGGGTGGACAGTTTACCCTCCCCTGGCAGGTAATCTCGCCCATGCCGGCGCATCCGTTGACTTAACCATCTTCTCTCTACACTTAGCAGGGATCTCTTCTATCCTGGGGGCTATTAATTTTATTACTACAATTATTAATATAAAACCCCCCGCCATCTCACAATATCAAACCCCCCTATTTGTATGAGCAGTCCTTATTACTGCCGTTCTTCTCCTCCTTTCCCTTCCTGTTCTTGCGGCCGGAATTACTATACTCCTCACGGATCGAAATCTCAACACCACCTTCTTCGACCCC------------------
>SYN019_Saurida_longimanus_Thailand
-----------------------------------GGCACCGCCCTGAGCCTCCTGATTCGTGCTGAACTCAGCCAACCAGGGGCCCTTCTCGGAGACGACCAGATCTACAATGTGATCGTTACCGCACATGCCTTCGTGATAATTTTCTTTATAGTAATACCGATTATGATTGGCGGCTTCGGAAACTGACTTATTCCCCTTATGATTGGAGCCCCCGACATGGCATTTCCCCGTATGAATAACATAAGTTTCTGACTTCTTCCCCCCTCCTTTCTTCTTCTCCTAGCCTCCTCTGGTGTTGAAGCCGGGGCCGGAACCGGATGAACGGTGTATCCCCCCCTAGCAGGCAATCTTGCTCACGCCGGGGCATCCGTGGACCTAACCATCTTTTCCCTCCACCTAGCGGGAATTTCCTCCATTCTTGGAGCCATTAATTTTATTACTACAATTATTAATATGAAGCCACCTGCTATTTCACAATACCAAACCCCCCTCTTTGTTTGAGCGGTCCTAATTACTGCCGTTCTCCTTCTGCTCTCTCTTCCCGTCCTTGCAGCCGGAATCACAATACTTCTTACAGATCGAAATCTAAACACAACCTTTTTTGACCCT------------------
>SYN020_Saurida_longimanus_Thai
TCTACCTCGTATTTGGTGCATGAGCCGGCATGGTGGGCACCGCCCTGAGCCTCCTGATTCGTGCTGAACTCAGCCAACCAGGGGCCCTTCTCGGAGACGACCAGATCTACAATGTGATCGTTACCGCACATGCCTTCGTGATAATTTTCTTTATAGTAATACCGATTATGATTGGCGGCTTCGGAAACTGACTTATTCCCCTTATGATTGGAGCCCCCGACATGGCATTTCCCCGTATGAATAACATAAGTTTCTGACTTCTTCCCCCCTCCTTTCTTCTTCTCCTAGCCTCCTCTGGTGTTGAAGCCGGGGCCGGAACCGGATGAACGGTGTATCCCCCCCTAGCAGGCAATCTTGCTCACGCCGGGGCATCCGTGGACCTAACCATCTTTTCCCTCCACCTAGCGGGAATTTCCTCCATTCTTGGAGCCATTAATTTTATTACTACAATTATTAATATGAAGCCACCTGCTATTTCACAATACCAAACCCCCCTCTTTGTTTGAGCGGTCCTAATTACTGCCGTTCTCCTTCTGCTCTCTCTTCCCGTCCTTGCAGCCGGAATCACAATACTTCTTACAGATCGAAATCTAAACACAACCTTTTTTGACCCT------------------
>SYN021_Saurida_micropectoralis_Thailand
TCTACCTAGTATTTGGTGCATGAGCCGGCATAGTAGGCACTGCCCTAAGCCTATTAATTCGTGCCGAACTAAGCCAACCAGGAGCCCTCCTAGGGGACGACCAGATCTACAATGTAATTGTTACCGCACACGCCTTCGTAATAATTTTCTTTATAGTAATACCAATTATGATCGGTGGATTCGGAAACTGACTCATTCCCCTCATGATCGGGGCCCCCGACATGGCATTTCCCCGAATAAACAACATAAGCTTTTGACTTCTCCCTCCCTCTTTCCTCCTCCTTCTTGCCTCCTCTGGGGTAGAAGCCGGGGCCGGAACTGGATGAACAGTCTACCCACCCCTAGCAGGCAACCTTGCCCACGCCGGGGCATCTGTCGACCTAACTATTTTTTCACTTCACCTTGCAGGGATTTCCTCCATCCTGGGGGCCATTAACTTTATTACCACAATCATTAATATGAAACCTCCCGCTATTTCACAATATCAGACCCCACTATTTGTATGAGCGGTCTTAATTACCGCCGTCCTCCTCCTCCTCTCCCTCCCCGTCCTTGCAGCTGGAATTACTATACTCCTAACAGATCGAAACCTCAACACTACCTTCTTCGACCCC------------------
>SYN022_Synodus_hoshinonis_Thailand
--------------------------------------ACAGCTCTTAGCCTTTTAATCCGTGCTGAGCTAAGTCAGCCCGGAGCCCTTTTAGGGGATGACCAGATCTACAACGTAATCGTTACCGCTCATGCATTTGTAATGATTTTCTTTATAGTGATACCTATCATGATCGGGGGGTTCGGAAACTGGCTCATCCCTTTAATGATCGGTGCCCCAGACATAGCATTTCCTCGCATAAACAACATGAGCTTCTGGCTTTTACCGCCGTCATTTCTCCTTCTTCTGGCATCTTCTGGGGTTGAAGCCGGCGCAGGGACCGGCTGGACAGTATACCCCCCGCTGGCCGGCAACCTGGCCCACGCAGGGGCGTCCGTAGACTTAACAATTTTCTCTCTTCATTTGGCAGGAATCTCCTCTATTTTAGGGGCAATTAATTTTATCACCACCATTATTAACATAAAACCGCCTTCAGTTTCCCAGTACCAGACCCCACTCTTCGTCTGAGCTGTTTTAATTACAGCTGTCCTACTTTTGTTGTCCCTTCCGGTCCTAGCAGCCGGAATTACAATGCTTCTCACCGACCGAAACTTAAACACCACTTTCTTCGACCCT------------------
>SYN023_Saurida_micropectoralis_Thailand
TCTACCTAGTATTTGGTGCATGAGCCGGCATAGTAGGCACTGCCCTAAGCCTATTAATTCGTGCCGAACTAAGCCAACCAGGAGCCCTCCTAGGGGACGACCAGATCTACAATGTAATTGTTACCGCACACGCCTTCGTAATAATTTTCTTTATAGTAATACCAATTATGATCGGTGGATTCGGAAACTGACTCATTCCCCTCATGATCGGGGCCCCCGACATGGCATTTCCCCGAATAAACAACATAAGCTTTTGACTTCTCCCTCCCTCTTTCCTCCTCCTTCTTGCCTCCTCTGGGGTAGAAGCCGGGGCCGGAACTGGATGAACAGTCTACCCACCCCTAGCAGGCAACCTTGCCCACGCCGGGGCATCTGTCGACCTAACTATTTTTTCACTTCACCTTGCAGGGATTTCCTCCATCCTGGGGGCCATTAACTTTATTACCACAATCATTAATATGAAACCTCCCGCTATTTCACAATATCAGACCCCACTATTTGTATGAGCGGTCTTAATTACCGCCGTCCTCCTCCTCCTCTCCCTCCCCGTCCTTGCAGCTGGAATTACTATACTCCTAACAGATCGAAACCTCAACACTACCTTCTTCGACCCC------------------
>SYN024_Saurida_macrolepis_Thailand
TTTACCTTGTATTTGGTGCATGGGCCGGCATGGTGGGCACTGCCCTGAGCCTTTTAATTCGTGCCGAACTTAGTCAACCGGGGGCCCTTCTCGGGGATGATCAAATCTACAACGTGATCGTCACCGCCCACGCCTTCGTTATAATTTTCTTTATAGTAATACCAATCATGATTGGTGGATTTGGAAACTGACTAATTCCCCTAATGATCGGCGCCCCTGACATGGCATTTCCTCGTATGAACAATATGAGCTTCTGGCTCCTTCCTCCCTCTTTCCTCCTTTTACTGGCTTCCTCTGGTGTAGAAGCCGGGGCTGGGACCGGGTGGACAGTCTACCCGCCCCTGGCGGGCAATCTCGCCCATGCTGGTGCATCCGTTGACCTAACCATTTTTTCTCTACATCTAGCAGGAATTTCCTCCATTCTAGGGGCTATTAATTTTATTACTACGATTATCAACATAAAGCCCCCTGCCATCTCACAGTACCAGACCCCCTTATTTGTATGGGCGGTTCTGATTACCGCCGTCCTTCTTCTGCTCTCCCTCCCCGTTCTCGCGGCCGGAATTACCATACTCCTCACAGATCGAAACCTCAATACCACCTTCTTCGACCCC------------------
>SYN025_Saurida_undosquamis_NW_Australia
-----------------------------------GGCACCGCCCTAAGCCTCTTAATTCGTGCCGAACTAAGCCAACCGGGGGCTCTCCTCGGAGACGATCAAATCTACAATGTAATCGTCACCGCTCACGCCTTCGTTATAATTTTCTTTATAGTAATACCAATCATGATTGGTGGGTTTGGAAACTGACTTATCCCCCTTATAATTGGCGCCCCTGACATAGCATTCCCTCGCATGAATAACATAAGCTTCTGACTTCTTCCCCCCTCTTTCCTCCTCCTTCTCGCCTCTTCTGGGGTAGAAGCCGGGGCCGGAACCGGGTGAACGGTTTACCCGCCCCTGGCAGGCAACCTCGCCCACGCCGGTGCATCCGTTGACCTAACTATCTTCTCTCTACATTTAGCAGGGATTTCCTCCATTCTAGGGGCTATTAACTTTATTACTACAATTATCAACATAAAACCCCCCGCCATCTCACAATATCAAACCCCCCTATTTGTATGAGCAGTCCTCATTACCGCTGTTCTTCTCCTTCTTTCCCTCCCCGTTCTTGCAGCCGGCATTACTATGCTCCTCACAGATCGAAACCTCAACACCACCTTCTTCGACCCC------------------
>SYN026_Synodus_cf_indicus_NW_Australia
-----------------------------------------------------------------------------CCCGGAGCCCTTTTAGGGGATGACCAGATCTACAATGTAATTGTTACAGCCCACGCGTTCGTAATGATTTTCTTTATAGTGATACCAATCATAATTGGCGGTTTTGGAAATTGGCTTATCCCTCTAATGATCGGCGCCCCCGATATAGCATTTCCCCGGATGAACAACATGAGCTTCTGGCTTCTGCCCCCATCATTCCTTCTTCTCCTAGCATCTTCTGGGGTCGAGGCCGGAGCCGGCACCGGATGAACGGTTTACCCCCCATTAGCAGGCAACCTGGCTCACGCTGGGGCCTCAGTAGACTTAACAATTTTTTCTCTCCACTTGGCGGGAATTTCTTCTATTTTAGGCGCAATCAACTTTATTACAACTATTATTAACATAAAACCCCCATCAATCTCCCAGTATCAGACCCCCCTTTTCGTTTGGGCCGTGCTAATTACAGCGGTGCTACTTCTGCTTTCTCTTCCGGTTCTGGCGGCTGGTATTACAATACTACTCACGGATCGAAATTTAAACACCACTTTCTTCGACCCT------------------
>SYN027_Trachinocephalus_trachinus_NW_Australia
-----------------------------------------------------------------------------CCCGGGGCCCTTCTAGGAGACGACCAGATTTACAATGTAATCGTCACGGCCCATGCCTTCGTAATAATCTTTTTTATAGTAATACCAATCATGATCGGGGGCTTCGGCAACTGACTTATTCCTTTAATGATCGGTGCCCCGGACATGGCTTTTCCCCGAATGAACAACATAAGCTTTTGACTTCTGCCTCCATCTTTTCTTCTTCTCCTGGCTTCGTCTGGCGTAGAAGCTGGCGCAGGCACCGGGTGAACAGTTTACCCGCCCTTGGCGGGTAACCTAGCCCATGCAGGTGCTTCCGTAGATCTAACTATTTTTTCCCTCCATCTAGCCGGGATCTCATCTATTCTTGGCGCCATCAACTTTATCACAACCATCATTAACATAAAACCCCCTTCGATTACTCAGTATCAGACTCCTTTGTTTGTCTGAGCCGTCTTGATTACTGCCGTACTTCTTTTGCTTTCTCTTCCCGTCCTGGCGGCAGGGATCACTATGCTTCTAACCGACCGCAACTTGAACACCACATTTTTTGACCCC------------------
>SYN028_Harpadon_translucens_NT_Australia
--------------------------------------ACCGCCCTAAGTCTCCTGATTCGCGCTGAACTAAGCCAGCCAGGGGCCTTGCTCGGAGACGACCAGATCTATAATGTGATCGTAACTGCCCATGCCTTCGTAATGATTTTCTTTATAGTAATGCCAATTATGATTGGAGGCTTTGGAAACTGGCTAATCCCCCTAATGATCGGGGCCCCTGACATGGCATTTCCCCGAATGAATAACATGAGCTTCTGACTACTCCCACCATCCTTCCTTCTCCTCCTAGCCTCGTCAGGGGTTGAAGCTGGGGCTGGAACTGGTTGAACTGTATACCCCCCACTAGCAGGAAACCTGGCACACGCTGGGGCATCTGTTGACCTAACCATTTTCTCGCTACACCTGGCAGGGATTTCCTCTATTCTTGGGGCCATCAACTTCATTACCACAATTATTAACATAAAACCCCCAGCCATTTCACAATACCAAACCCCCCTCTTTGTGTGAGCCGTTTTAATTACTGCCGTCCTCCTTCTCCTATCCCTCCCTGTCCTAGCAGCTGGGATTACCATGCTCCTGACTGACCGAAACCTAAACACCACCTTCTTTGACCCT------------------
>SYN033_Saurida_undosquamis_Hong_Kong
TTTACCTCGTATTTGGTGCATGGGCCGGCATGGTAGGCACCGCCCTAAGCCTCTTAATTCGTGCCGAATTGAGCCAACCGGGGGCTCTCCTCGGAGACGATCAAATCTACAATGTAATCGTCACCGCTCACGCCTTCGTTATAATTTTCTTTATAGTAATGCCAATCATGATTGGCGGGTTTGGAAACTGACTTATCCCCCTTATAATTGGCGCCCCTGACATAGCATTCCCCCGCATAAATAACATAAGCTTCTGACTTCTTCCCCCCTCTTTCCTCCTTCTTCTCGCCTCTTCTGGGGTAGAAGCCGGGGCCGGAACCGGGTGAACGGTTTACCCGCCCCTGGCAGGCAACCTCGCCCACGCCGGTGCATCCGTTGACCTAACTATCTTCTCTCTACATTTGGCGGGGATTTCTTCCATTCTGGGGGCTATTAACTTTATTACTACAATTATCAACATAAAACCTCCCGCCATCTCGCAATATCAAACCCCCCTATTTGTGTGAGCGGTCCTCATTACCGCTGTTCTTCTCCTTCTTTCCCTCCCCGTTCTTGCAGCCGGCATTACTATGCTCCTCACAGATCGAAACCTCAACACCACCTTCTTCGACCCC------------------
>SYN034_Saurida_undosquamis_Hong_Kong
TTTACCTCGTATTTGGTGCATGGGCCGGCATGGTAGGCACCGCCCTAAGCCTCTTAATTCGTGCCGAATTGAGCCAACCGGGGGCTCTCCTCGGAGACGATCAAATCTACAATGTAATCGTCACCGCTCACGCCTTCGTTATAATTTTCTTTATAGTAATGCCAATCATGATTGGCGGGTTTGGAAACTGACTTATCCCCCTTATAATTGGCGCCCCTGACATAGCATTCCCCCGCATAAATAACATAAGCTTCTGACTTCTTCCCCCCTCTTTCCTCCTTCTTCTCGCCTCTTCTGGGGTAGAAGCCGGGGCCGGAACCGGGTGAACGGTTTACCCGCCCCTGGCAGGCAACCTCGCCCACGCCGGTGCATCCGTTGACCTAACTATCTTCTCTCTACATTTGGCGGGGATTTCTTCCATTCTGGGGGCTATTAACTTTATTACTACAATTATCAACATAAAACCTCCCGCCATCTCGCAATATCAAACCCCCCTATTTGTGTGAGCGGTCCTCATTACCGCTGTTCTTCTCCTTCTTTCCCTCCCCGTTCTTGCAGCCGGCATTACTATGCTCCTCACAGATCGAAACCTCAACACCACCTTCTTCGACCCC------------------
>SYN035_Saurida_undosquamis_Hong_Kong
TTTACCTCGTATTTGGTGCATGGGCCGGCATGGTAGGCACCGCCCTAAGCCTCTTAATTCGTGCCGAATTGAGCCAACCGGGGGCTCTCCTCGGAGACGATCAAATCTACAATGTAATCGTCACCGCTCACGCCTTCGTTATAATTTTCTTTATAGTAATGCCAATCATGATTGGCGGGTTTGGAAACTGACTTATCCCCCTTATAATTGGCGCCCCTGACATAGCATTCCCCCGCATAAATAACATAAGCTTCTGACTTCTTCCCCCCTCTTTCCTCCTTCTTCTCGCCTCTTCTGGGGTAGAAGCCGGGGCCGGAACCGGGTGAACGGTTTACCCGCCCCTGGCAGGCAACCTCGCCCACGCCGGTGCATCCGTTGACCTAACTATCTTCTCTCTACATTTGGCGGGGATTTCTTCCATTCTGGGGGCTATTAACTTTATTACTACAATTATCAACATAAAACCTCCCGCCATCTCGCAATATCAAACCCCCCTATTTGTGTGAGCGGTCCTCATTACCGCTGTTCTTCTCCTTCTTTCCCTCCCCGTTCTTGCAGCCGGCATTACTATGCTCCTCACAGATCGAAACCTCAACACCACCTTCTTCGACCCC------------------
>SYN036_Saurida_tumbil_Hong_Kong
TCTACCTAGTATTTGGTGCATGAGCCGGTATAGTGGGCACGGCCCTGAGCCTATTAATCCGTGCCGAACTGAGCCAACCAGGGGCCCTTCTAGGGGACGACCAAATTTACAACGTAATTGTTACTGCACACGCCTTTGTAATAATTTTCTTTATAGTAATGCCAATCATGATCGGCGGATTCGGGAATTGACTTATTCCCCTTATAATCGGAGCCCCTGACATGGCATTCCCTCGAATAAACAACATGAGCTTTTGACTTCTTCCCCCCTCCTTCCTCTTACTTCTTGCCTCCTCCGGGGTTGAAGCAGGGGCCGGAACTGGCTGAACAGTTTATCCGCCCCTAGCGGGCAACCTCGCCCACGCCGGGGCATCCGTTGACCTAACCATCTTCTCCCTTCACCTGGCAGGAATCTCCTCCATCCTCGGGGCCATTAACTTTATTACCACCATCATCAACATGAAACCTCCTGCTATTTCACAGTATCAGACCCCATTATTTGTCTGAGCGGTACTGATTACCGCTGTCCTCCTTCTCCTCTCTCTTCCTGTTCTTGCGGCTGGGATCACTATACTTCTTACAGATCGAAACCTCAACACCACCTTCTTCGACCCC------------------
>SYN037_Saurida_tumbil_Hong_Kong
TCTACCTAGTATTTGGTGCATGAGCCGGTATAGTGGGCACGGCCCTAAGCCTATTAATCCGTGCCGAACTGAGCCAACCAGGGGCCCTTCTAGGGGACGACCAAATTTACAACGTAATTGTTACTGCACACGCCTTTGTAATAATTTTCTTTATAGTAATGCCAATCATGATCGGCGGATTCGGGAATTGACTTATTCCCCTTATAATCGGAGCCCCTGACATGGCATTCCCTCGAATAAACAACATGAGCTTTTGACTTCTTCCCCCCTCCTTCCTCTTACTTCTTGCCTCCTCCGGGGTTGAAGCAGGGGCCGGAACTGGCTGAACAGTTTATCCGCCCCTAGCGGGCAACCTCGCCCACGCCGGGGCATCCGTTGACCTAACCATCTTCTCCCTTCACCTGGCAGGAATCTCCTCCATCCTCGGGGCCATTAACTTTATTACCACCATCATCAACATGAAACCTCCTGCTATTTCACAGTATCAGACCCCATTATTTGTCTGAGCGGTACTGATTACCGCTGTCCTCCTTCTCCTCTCTCTTCCTGTTCTTGCGGCTGGGATCACTATACTTCTTACAGATCGAAACCTCAACACCACCTTCTTCGACCCC------------------
>SYN038_Saurida_macrolepis_Hong_Kong
TTTACCTTGTATTTGGTGCATGGGCCGGCATGGTGGGCACTGCCCTGAGCCTTTTAATTCGTGCCGAACTTAGTCAACCGGGGGCCCTTCTCGGGGATGATCAAATTTACAACGTGATCGTCACCGCCCACGCCTTCGTTATAATTTTCTTTATAGTAATACCAATCATGATTGGTGGATTTGGAAACTGACTAATTCCCCTAATGATCGGCGCCCCTGACATGGCATTTCCTCGTATGAACAATATGAGCTTCTGGCTCCTTCCTCCCTCTTTCCTCCTTTTACTGGCTTCCTCTGGTGTAGAAGCCGGGGCTGGAACCGGGTGGACAGTCTACCCGCCCCTGGCGGGCAATCTCGCCCATGCTGGTGCATCCGTTGACCTAACCATTTTTTCTCTACACCTAGCAGGAATTTCCTCCATTCTAGGGGCTATTAATTTTATTACTACGATTATCAACATAAAGCCCCCTGCCATCTCACAGTACCAGACCCCCTTATTTGTATGGGCGGTTCTGATTACCGCCGTCCTTCTTCTGCTCTCCCTCCCCGTTCTCGCGGCCGGAATTACCATACTCCTCACAGATCGAAACCTCAATACCACCTTCTTCGACCCC------------------
>SYN039_Saurida_macrolepis_Hong_Kong
TTTACCTTGTATTTGGTGCATGGGCCGGCATGGTGGGCACTGCCCTGAGCCTTTTAATTCGTGCCGAACTTAGTCAACCGGGGGCCCTTCTCGGGGATGATCAAATCTACAACGTGATCGTCACCGCCCACGCCTTCGTTATAATTTTCTTTATAGTAATACCAATCATGATTGGTGGATTTGGAAACTGACTAATTCCCCTAATGATCGGCGCCCCTGACATGGCATTTCCTCGTATGAACAATATGAGCTTCTGGCTCCTTCCTCCCTCTTTCCTCCTTTTACTGGCTTCCTCTGGTGTAGAAGCCGGGGCTGGGACCGGGTGGACAGTCTACCCGCCCCTGGCGGGCAATCTCGCCCATGCTGGTGCATCCGTTGACCTAACCATTTTTTCTCTACATCTAGCAGGAATTTCCTCCATTCTAGGGGCTATTAATTTTATTACTACGATTATCAACATAAAGCCCCCTGCCATCTCACAGTACCAGACCCCCTTATTTGTATGGGCGGTTCTGATTACCGCCGTCCTTCTTCTGCTCTCCCTCCCCGTTCTCGCGGCCGGAATTACCATACTCCTCACAGATCGAAACCTCAATACCACCTTCTTCGACCCC------------------
>SYN045_Saurida_eso_Hong_Kong
TTTACATAGTATTTGGTGCATGGGCCGGCATGGTAGGTACTGCCCTTAGCCTTCTAATCCGTGCTGAACTGAGCCAACCAGGCGCCCTTCTGGGGGACGACCAGATCTATAACGTAATTGTTACCGCACACGCCTTTGTAATAATTTTCTTTATAGTAATACCAATCATGATTGGCGGATTTGGAAACTGGCTTATTCCCCTCATAATTGGTGCCCCCGACATGGCGTTTCCCCGTATGAACAACATGAGCTTTTGACTCCTTCCCCCTTCCTTCCTACTACTTCTTGCCTCCTCCGGTGTTGAGGCCGGGGCTGGGACCGGATGAACGGTCTACCCACCCCTAGCAGGCAATCTCGCCCATGCCGGGGCATCCGTTGATCTAACTATCTTTTCGCTTCACTTGGCAGGGATCTCCTCTATCCTGGGGGCCATTAACTTTATTACCACAATTGTTAACATGAAACCCCCCGCTATTTCGCAGTACCAAACCCCACTGTTTGTCTGAGCAGTCCTAATTACCGCCGTTCTCCTTCTCCTCTCCCTCCCTGTTCTCGCAGCTGGAATTACAATACTTCTTACAGACCGGAACCTCAACACTACCTTCTTCGACCCT------------------
>SYN046_Saurida_undosquamis_Hong_Kong
TTTACCTCGTATTTGGTGCATGGGCCGGCATGGTAGGCACCGCCCTAAGCCTCTTAATTCGTGCCGAATTGAGCCAACCGGGGGCTCTCCTCGGAGACGATCAAATCTACAATGTAATCGTCACCGCTCACGCCTTCGTTATAATTTTCTTTATAGTAATGCCAATCATGATTGGCGGGTTTGGAAACTGACTTATCCCCCTTATAATTGGCGCCCCTGACATAGCATTCCCCCGCATAAATAACATAAGCTTCTGACTTCTTCCCCCCTCTTTCCTCCTTCTTCTCGCCTCTTCTGGGGTAGAAGCCGGGGCCGGAACCGGGTGAACGGTTTACCCGCCCCTGGCAGGCAACCTCGCCCACGCCGGTGCATCCGTTGACCTAACTATCTTCTCTCTACATTTGGCGGGGATTTCTTCCATTCTGGGGGCTATTAACTTTATTACTACAATTATCAACATAAAACCTCCCGCCATCTCGCAATATCAAACCCCCCTATTTGTGTGAGCGGTCCTCATTACCGCTGTTCTTCTCCTTCTTTCCCTCCCCGTTCTTGCAGCCGGCATTACTATGCTCCTCACAGATCGAAACCTCAACACCACCTTCTTCGACCCC------------------
>SYN047_Synodus_variagatus_Myanmar
TCTATATAATTTTTGGTGCCTGAGCCGGCATAGTCGGCACGGCCCTCAGCCTTTTAATTCGCGCGGAACTAAGCCAGCCCGGGGCTCTTTTAGGCGATGATCAAATTTACAACGTAATTGTTACAGCCCACGCATTTGTAATGATTTTTTTTATAGTAATACCTATTATGATTGGGGGGTTCGGAAACTGGCTTATTCCTTTGATAATTGGCGCCCCGGACATGGCTTTTCCCCGAATAAATAATATAAGTTTCTGACTACTTCCGCCATCATTCCTTTTACTTTTAGCATCTTCTGGTGTTGAAGCTGGTGCGGGGACTGGTTGAACTGTCTACCCCCCCTTAGCAGGAAACCTGGCCCACGCCGGGGCTTCAGTAGACCTGACAATTTTTTCCTTGCACTTGGCAGGCATTTCTTCTATCTTAGGAGCAATCAATTTTATTACAACTATTATCAACATAAAGCCCCCTTCAATTTCACAATACCAGACCCCACTTTTCGTATGAGCTGTTCTAATTACAGCTGTCCTTCTTCTTTTATCTTTGCCCGTACTGGCAGCCGGAATTACAATACTTCTGACTGATCGGAACCTTAACACCACTTTTTTCGACCCT------------------
>SYN058_Saurida_micropectoralis_Ranong_Thailand
TCTACCTAGTATTTGGTGCATGAGCCGGCATAGTAGGCACTGCCCTAAGCCTATTAATTCGTGCCGAACTAAGCCAACCAGGAGCCCTCCTAGGGGACGACCAGATCTACAATGTAATTGTTACCGCACACGCCTTCGTAATAATTTTCTTTATAGTAATACCAATTATGATCGGTGGATTCGGAAACTGACTCATTCCCCTCATGATCGGGGCCCCCGACATGGCATTTCCCCGAATAAACAACATAAGCTTTTGACTTCTCCCTCCCTCTTTCCTCCTCCTTCTTGCCTCCTCTGGGGTAGAAGCCGGGGCCGGAACTGGATGAACAGTCTACCCACCCCTAGCAGGCAACCTTGCCCACGCCGGGGCATCTGTCGACCTAACTATTTTTTCACTTCACCTTGCAGGGATTTCCTCCATCCTGGGGGCCATTAACTTTATTACCACAATCATTAATATGAAACCTCCCGCTATTTCACAATATCAGACCCCACTATTTGTATGAGCGGTCTTAATTACCGCCGTCCTCCTCCTCCTCTCCCTCCCCGTCCTTGCAGCTGGAATTACTATACTCCTAACAGATCGAAACCTCAACACTACCTTCTTCGACCCC------------------
>SYN060_Saurida_lessepsianus_Ranong_Thailand
TTTACCTTGTATTTGGTGCATGGGCCGGCATGGTGGGCACTGCCCTGAGCCTCTTAATTCGTGCCGAACTTAGTCAGCCGGGGGCCCTTCTCGGAGATGATCAAATTTACAATGTAATCGTCACCGCTCACGCCTTCGTTATAATTTTCTTTATAGTAATGCCAATCATGATTGGTGGATTTGGAAACTGGTTAATTCCCCTAATGATCGGTGCCCCTGACATAGCATTCCCTCGCATGAACAACATGAGCTTCTGGCTTCTTCCCCCCTCTTTCCTCCTCTTGCTCGCCTCCTCTGGAGTAGAAGCCGGGGCTGGAACCGGGTGAACAGTCTACCCGCCCCTGGCGGGCAATCTCGCCCATGCTGGTGCATCCGTCGACCTGACCATTTTCTCTCTGCATCTAGCGGGTATTTCTTCTATCCTAGGGGCTATTAATTTTATTACTACAATTATTAACATAAAGCCCCCTGCCATCTCCCAATACCAAACCCCCTTATTTGTATGGGCAGTTCTAATTACCGCCGTCCTTCTTCTGCTTTCCCTCCCCGTTCTCGCAGCCGGAATTACTATGCTCCTCACGGATCGAAACCTCAACACCACCTTCTTCGACCCC------------------
>SYN062_Saurida_micropectoralis_Johor_Malaysia
TCTACCTAGTATTTGGTGCATGAGCCGGCATAGTAGGCACTGCCCTAAGCCTATTAATTCGTGCCGAACTAAGCCAACCAGGAGCCCTCCTAGGGGACGACCAGATCTACAATGTAATTGTTACCGCACACGCCTTCGTAATAATTTTCTTTATAGTAATACCAATTATGATCGGTGGATTCGGAAACTGACTCATTCCCCTCATGATCGGGGCCCCCGACATGGCATTTCCCCGAATAAACAACATAAGCTTTTGACTTCTCCCTCCCTCTTTCCTCCTCCTTCTTGCCTCCTCTGGGGTAGAAGCCGGGGCCGGAACTGGATGAACAGTCTACCCACCCCTAGCAGGCAACCTTGCCCACGCCGGGGCATCTGTCGACCTAACTATTTTTTCACTTCACCTTGCAGGGATTTCCTCCATCCTGGGGGCCATTAACTTTATTACCACAATCATTAATATGAAACCTCCCGCTATTTCACAATATCAGACCCCACTATTTGTATGAGCGGTCTTAATTACCGCCGTCCTCCTCCTCCTCTCCCTCCCCGTCCTTGCAGCTGGAATTACTATACTCCTAACAGATCGAAACCTCAACACTACCTTCTTCGACCCC------------------
>SYN065_Synodus_cf_macrops_Myanmar
TGTACATAATCTTTGGTGCCTGAGCCGGGATAGTAGGCACAGCCCTCAGCTTACTCATTCGAGCTGAGCTGAGCCAACCTGGCGCCCTCTTAGGGGATGATCAAATTTACAATGTAATTGTAACCGCACATGCCTTTGTAATAATTTTTTTTATAGTGATACCAATTATAATTGGGGGTTTTGGTAACTGACTCATCCCCTTGATAATTGGAGCACCTGACATAGCATTCCCTCGAATAAATAATATAAGCTTTTGACTTTTACCTCCATCATTCCTGCTTCTTCTAGCCTCCTCGGGAGTAGAAGCCGGGGCAGGGACAGGTTGAACTGTCTACCCCCCTTTAGCAGGAAATCTAGCCCACGCCGGGGCTTCTGTAGATCTAACAATCTTTTCCCTGCACTTGGCAGGGATTTCGTCCATTCTAGGAGCAATTAACTTCATTACAACCATTATCAACATAAAACCCCCTTCAATCTCCCAATACCAAACACCTCTGTTTGTTTGAGCTGTACTAATCACAGCGGTACTCCTTCTCCTTTCCCTCCCCGTCTTAGCAGCCGGGATTACAATACTTCTTACCGACCGAAACCTAAACACTACTTTTTTCGACCCT------------------
>SYN067_Saurida_gracilis_Papua_New_Guinea
--------------------------------------ACCGCCCTAAGCCTCCTCATTCGGGCCGAACTTAGTCAACCAGGGGCTCTTCTAGGGGACGACCAGATCTACAACGTTATCGTAACCGCCCACGCCTTTGTAATAATTTTCTTTATGGTGATACCAATTATAATCGGCGGCTTTGGCAACTGGCTAATCCCGCTAATGATTGGGGCCCCCGATATGGCATTCCCCCGAATGAACAATATGAGCTTTTGACTTCTTCCTCCCTCCTTTCTTCTTCTACTAGCTTCCTCTGGCGTAGAGGCTGGAGCGGGCACTGGGTGAACCGTCTACCCCCCCTTGGCTGGAAACCTGGCGCATGCCGGAGCATCTGTGGATCTCACCATTTTCTCCCTTCACCTGGCCGGAATTTCCTCTATCCTAGGGGCTATTAACTTTATTACTACCATCATCAACATGAAGCCCCCTGCAATCTCGCAGTATCAGACCCCCCTGTTCGTCTGGGCAGTCCTAATTACAGCCGTTCTCCTACTTTTGTCTCTTCCTGTTCTAGCAGCTGGCATTACCATGCTCCTAACAGACCGAAATCTCAACACCACCTTCTTTGACCCT------------------
>SYN068_Synodus_jaculum_Papua_New_Guinea
TATATATAATTTTTGGTGCCTGAGCCGGTATAGTCGGCACGGCCCTTAGCCTTTTAATTCGCGCAGAGCTTAGTCAGCCTGGCGCTCTTTTAGGCGATGACCAAATTTATAACGTAATCGTTACGGCTCATGCGTTTGTAATGATTTTTTTTATAGTAATACCTATCATGATTGGAGGGTTCGGGAACTGACTTATTCCCTTAATGATCGGCGCCCCGGACATGGCTTTTCCTCGGATAAACAATATAAGTTTCTGACTGCTTCCTCCATCATTTCTTTTACTCTTAGCATCTTCAGGTGTTGAGGCTGGTGCAGGAACTGGTTGAACGGTCTACCCCCCGTTGGCAGGCAACCTGGCCCACGCAGGGGCTTCAGTAGACTTAACAATTTTTTCCCTACATTTGGCCGGTATCTCTTCTATCCTAGGGGCAATCAATTTTATTACAACTATCATTAACATAAAACCCCCTTCGATTTCACAATACCAGACCCCTCTTTTCGTCTGAGCTGTACTAATCACAGCCGTTCTTCTTCTTCTATCCCTACCCGTATTAGCAGCCGGAATTACTATGCTTCTTACAGATCGAAATCTAAACACCACTTTTTTTGACCCT------------------
>SYN081_Saurida_undosquamis_Miyazaki_Japan
TTTACCTCGTATTTGGTGCATGGGCCGGCATGGTAGGCACCGCCCTAAGCCTCTTAATTCGTGCCGAATTGAGCCAACCGGGGGCTCTCCTCGGAGACGATCAAATCTACAATGTAATCGTCACCGCTCACGCCTTCGTTATAATTTTCTTTATAGTAATGCCAATCATGATTGGCGGGTTTGGAAACTGACTTATCCCCCTTATAATTGGCGCCCCTGACATAGCATTCCCCCGCATAAATAACATAAGCTTCTGACTTCTTCCCCCCTCTTTCCTCCTTCTTCTCGCCTCTTCTGGGGTAGAAGCCGGGGCCGGAACCGGGTGAACGGTTTACCCGCCCCTGGCAGGCAACCTCGCCCACGCCGGTGCATCCGTTGACCTAACTATCTTCTCTCTACATTTGGCGGGGATTTCTTCCATTCTGGGGGCTATTAACTTTATTACTACAATTATCAACATAAAACCTCCCGCCATCTCGCAATATCAAACCCCCCTATTTGTGTGAGCGGTCCTCATTACCGCTGTTCTTCTCCTTCTTTCCCTCCCCGTTCTTGCAGCCGGCATTACTATGCTCCTCACAGATCGAAACCTCAACACCACCTTCTTCGACCCC------------------
>SYN083_Saurida_macrolepis_Miyazaki_Japan
TTTACCTTGTATTTGGTGCATGGGCCGGCATGGTGGGCACTGCCCTGAGCCTTTTAATTCGTGCCGAACTTAGTCAACCGGGGGCCCTTCTCGGGGATGATCAAATCTACAACGTGATCGTCACCGCCCACGCCTTCGTTATAATTTTCTTTATAGTAATACCAATCATGATTGGTGGATTTGGAAACTGACTAATTCCCCTAATGATCGGCGCCCCTGACATGGCATTTCCTCGTATGAACAATATGAGCTTCTGGCTCCTTCCTCCCTCTTTCCTCCTTTTACTGGCTTCCTCTGGTGTAGAAGCCGGGGCTGGGACCGGGTGGACAGTCTACCCGCCCCTGGCGGGCAATCTCGCCCATGCTGGTGCATCCGTTGACCTAACCATTTTTTCTCTACATCTAGCAGGAATTTCCTCCATTCTAGGGGCTATTAATTTTATTACTACGATTATCAACATAAAGCCCCCTGCCATCTCACAGTACCAGACCCCCTTATTTGTATGGGCGGTTCTGATTACCGCCGTCCTTCTTCTGCTCTCCCTCCCCGTTCTCGCGGCCGGAATTACCATACTCCTCACAGATCGAAACCTCAATACCACCTTCTTCGACCCC------------------
>SYN084_Synodus_macrops_Miyazaki_Japan
-----------------------------------GGTACAGCCCTTAGCTTGCTCATTCGAGCTGAACTGAGCCAACCCGGCGCCCTATTAGGGGATGACCAAATTTACAATGTAATTGTAACCGCACATGCCTTCGTAATAATTTTTTTTATAGTAATACCAATCATAATTGGGGGTTTTGGTAACTGACTGATCCCCTTGATAATCGGAGCACCTGACATAGCATTCCCTCGAATAAATAATATAAGCTTTTGACTTTTACCTCCATCATTCCTGCTTCTTCTAGCCTCCTCAGGAGTAGAAGCCGGGGCAGGAACAGGTTGAACTGTCTACCCCCCTTTAGCAGGGAATCTAGCCCACGCCGGGGCTTCTGTAGATCTAACAATCTTTTCCCTGCACTTGGCAGGAATTTCGTCCATTCTAGGGGCAATTAACTTCATTACAACCATTATTAACATAAAGCCCCCTTCAATCTCCCAATACCAAACACCTCTATTTGTTTGAGCTGTGTTAATCACAGCGGTACTCCTTCTCCTCTCTCTCCCCGTCTTAGCAGCCGGGATTACTATACTTCTAACCGACCGAAACCTGAACACTACTTTTTTCGACCCT------------------
>SYN086_Saurida_eso_Miyazaki_Japan
TTTACATAGTATTTGGTGCATGGGCCGGCATGGTAGGTACTGCCCTTAGCCTTCTAATCCGTGCTGAACTGAGCCAACCAGGCGCCCTTCTGGGGGACGACCAGATCTATAACGTAATTGTTACCGCACACGCCTTTGTAATAATTTTCTTTATAGTAATACCAATCATGATTGGCGGATTTGGAAACTGGCTTATTCCCCTCATAATTGGTGCCCCCGACATGGCGTTTCCCCGTATGAACAACATGAGCTTTTGACTCCTTCCCCCTTCCTTCCTACTACTTCTTGCCTCCTCCGGTGTTGAGGCCGGGGCTGGGACCGGATGAACGGTCTACCCACCCCTAGCAGGCAATCTCGCCCATGCCGGGGCATCCGTTGATCTAACTATCTTTTCGCTTCACTTGGCAGGGATCTCCTCTATCCTGGGGGCCATTAACTTTATTACCACAATTGTTAACATGAAACCCCCCGCTATTTCGCAGTACCAAACCCCACTGTTTGTCTGAGCAGTCCTAATTACCGCCGTTCTCCTTCTCCTCTCCCTCCCTGTTCTCGCAGCTGGAATTACAATACTTCTTACAGACCGGAACCTCAACACTACC------------------------------
>SYN087_Saurida_macrolepis_Miyazaki_Japan
TTTACCTTGTATTTGGTGCATGGGCCGGCATGGTGGGCACTGCCCTGAGCCTTTTAATTCGTGCCGAACTTAGTCAACCGGGGGCCCTTCTCGGGGATGATCAAATTTACAACGTGATCGTCACCGCCCACGCCTTCGTTATAATTTTCTTTATAGTAATACCAATCATGATTGGTGGATTTGGAAACTGACTAATTCCCCTAATGATCGGCGCCCCTGACATGGCATTTCCTCGTATGAACAATATGAGCTTCTGGCTCCTTCCTCCCTCTTTCCTCCTTTTACTGGCTTCCTCTGGTGTAGAAGCCGGGGCTGGAACCGGGTGGACAGTCTACCCGCCCCTGGCGGGCAATCTCGCCCATGCTGGTGCATCCGTTGACCTAACCATTTTTTCTCTACACCTAGCAGGAATTTCCTCCATTCTAGGGGCTATTAATTTTATTACTACGATTATCAACATAAAGCCCCCTGCCATCTCACAGTACCAGACCCCCTTATTTGTATGGGCGGTTCTGATTACCGCCGTCCTTCTTCTGCTCTCCCTCCCCGTTCTCGCGGCCGGAATTACCATACTCCTCACAGATCGAAACCTCAATACCACCTTCTTCGACCCC------------------
>SYN090_Saurida_macrolepis_Miyazaki_Japan
TTTACCTTGTATTTGGTGCATGGGCCGGCATGGTGGGCACTGCCCTGAGCCTTTTAATTCGTGCCGAACTTAGTCAACCGGGGGCCCTTCTCGGGGATGATCAAATTTACAACGTGATCGTCACCGCCCACGCCTTCGTTATAATTTTCTTTATAGTAATACCAATCATGATTGGTGGATTTGGAAACTGACTAATTCCCCTAATGATCGGCGCCCCTGACATGGCATTTCCTCGTATGAACAATATGAGCTTCTGGCTCCTTCCTCCCTCTTTCCTCCTTTTACTGGCTTCCTCTGGTGTAGAAGCCGGGGCTGGAACCGGGTGGACAGTCTACCCGCCCCTGGCGGGCAATCTCGCCCATGCTGGTGCATCCGTTGACCTAACCATTTTTTCTCTACACCTAGCAGGAATTTCCTCCATTCTAGGGGCTATTAATTTTATTACTACGATTATCAACATAAAGCCCCCTGCCATCTCACAGTACCAGACCCCCTTATTTGTATGGGCGGTTCTGATTACCGCCGTCCTTCTTCTGCTCTCCCTCCCCGTTCTCGCGGCCGGAATTACCATACTCCTCACAGATCGAAACCTCAATACCACCTTCTTCGACCCC------------------
>SYN092_Saurida_macrolepis_Miyazaki_Japan
TTTACCTTGTATTTGGTGCATGGGCCGGCATGGTGGGCACTGCCCTGAGCCTTTTAATTCGTGCCGAACTTAGTCAACCGGGGGCCCTCCTCGGGGATGATCAAATCTACAACGTGATCGTCACCGCCCACGCCTTCGTTATAATTTTCTTTATAGTAATACCAATCATGATTGGTGGATTTGGAAACTGACTAATTCCCCTAATGATCGGCGCCCCTGACATGGCATTTCCTCGTATGAACAATATGAGCTTCTGGCTCCTTCCTCCCTCTTTCCTCCTTTTACTGGCTTCCTCTGGTGTAGAAGCCGGGGCTGGGACCGGGTGGACAGTCTACCCGCCCCTGGCGGGCAATCTCGCCCATGCTGGTGCATCCGTTGACCTAACCATTTTTTCTCTACATCTAGCAGGAATTTCCTCCATTCTAGGGGCTATTAATTTTATTACTACGATTATCAACATAAAGCCCCCTGCCATCTCACAGTACCAGACCCCCTTATTTGTATGGGCGGTTCTGATTACCGCCGTCCTTCTTCTGCTCTCCCTCCCCGTTCTCGCGGCCGGAATTACCATACTCCTCACAGATCGAAACCTCAATACCACCTTCTTCGACCCC------------------
>SYN093_Saurida_macrolepis_Kagoshima_Japan
TTTACCTTGTATTTGGTGCATGGGCCGGCATGGTGGGCACTGCCCTGAGCCTTTTAATTCGTGCCGAACTTAGTCAACCGGGGGCCCTTCTCGGGGATGATCAAATCTACAACGTGATCGTCACCGCCCACGCCTTCGTTATAATTTTCTTTATAGTAATACCAATCATGATTGGTGGATTTGGAAACTGACTAATTCCCCTAATGATCGGCGCCCCTGATATGGCATTTCCTCGTATGAACAATATGAGCTTCTGGCTCCTTCCTCCCTCTTTCCTCCTTTTACTGGCTTCCTCTGGTGTAGAAGCCGGGGCTGGGACCGGGTGGACAGTCTACCCGCCCCTGGCGGGCAATCTCGCCCATGCTGGTGCATCCGTTGACCTAACCATTTTTTCTCTACATCTAGCAGGAATTTCCTCCATTCTAGGGGCTATTAATTTTATTACTACGATTATCAACATAAAGCCCCCTGCCATCTCACAGTACCAGACCCCCTTATTTGTATGGGCGGTTCTGATTACCGCCGTCCTTCTTCTGCTCTCCCTCCCCGTTCTCGCGGCCGGAATTACCATACTCCTCACAGATCGAAACCTCAATACCACCTTCTTCGACCCC------------------
>SYN094_Saurida_macrolepis_Kagoshima_Japan
TTTACCTTGTATTTGGTGCATGGGCCGGCATGGTGGGCACTGCCCTGAGCCTTTTAATTCGTGCCGAACTTAGTCAACCGGGGGCCCTTCTCGGGGATGATCAAATCTACAACGTGATCGTCACCGCCCACGCCTTCGTTATAATTTTCTTTATAGTAATACCAATCATGATTGGTGGATTTGGAAACTGACTAATTCCCCTAATGATCGGCGCCCCTGACATGGCATTTCCTCGTATGAACAATATGAGCTTCTGGCTCCTCCCTCCCTCTTTCCTCCTTTTACTGGCTTCCTCTGGTGTAGAAGCCGGGGCTGGGACCGGGTGGACAGTCTACCCGCCCCTGGCGGGCAATCTCGCCCATGCTGGTGCATCCGTTGACCTAACCATTTTTTCTCTACATCTAGCAGGAATTTCCTCCATTCTAGGGGCTATTAATTTTATTACTACGATTATCAACATAAAGCCCCCTGCCATCTCACAGTACCAGACCCCCTTATTTGTATGGGCGGTTCTGATTACCGCCGTCCTTCTTCTGCTCTCCCTCCCCGTTCTCGCGGCCGGAATTACCATACTCCTCACAGATCGAAACCTCAATACCACCTTCTTCGACCCC------------------
>SYN095_Saurida_macrolepis_Kagoshima_Japan
TTTACCTTGTATTTGGTGCATGGGCCGGCATGGTGGGCACTGCCCTGAGCCTTTTAATTCGTGCCGAACTTAGTCAACCGGGGGCCCTTCTCGGGGATGATCAAATTTACAACGTGATCGTCACCGCCCACGCCTTCGTTATAATTTTCTTTATAGTAATACCAATCATGATCGGTGGATTTGGAAACTGACTAATTCCCCTAATGATCGGCGCCCCTGACATGGCATTTCCTCGTATGAACAATATGAGCTTCTGGCTCCTTCCTCCCTCTTTCCTCCTTTTACTGGCTTCCTCTGGTGTAGAAGCCGGGGCTGGAACCGGGTGGACAGTCTACCCGCCCCTGGCGGGCAATCTCGCCCATGCTGGTGCATCCGTTGACCTAACCATTTTTTCTCTACACCTAGCAGGAATTTCCTCCATTCTAGGGGCTATTAATTTTATTACTACGATTATCAACATAAAGCCCCCTGCCATCTCACAGTACCAGACCCCCTTATTTGTATGGGCGGTTCTGATTACCGCCGTCCTTCTTCTGCTCTCCCTCCCCGTTCTCGCGGCCGGAATTACCATACTCCTCACAGATCGAAACCTCAATACCACCTTCTTCGACCCC------------------
>SYN096_Saurida_macrolepis_Kagoshima_Japan
TTTACCTTGTATTTGGTGCATGGGCCGGCATGGTGGGCACTGCCCTGAGCCTTTTAATTCGTGCCGAACTTAGTCAACCGGGGGCCCTTCTCGGGGATGATCAAATCTACAACGTGATCGTCACCGCCCACGCCTTCGTTATAATTTTCTTTATAGTAATACCAATCATGATTGGTGGATTTGGAAACTGACTAATTCCCCTAATGATCGGCGCCCCTGACATGGCATTTCCTCGTATGAACAATATGAGCTTCTGGCTCCTTCCTCCCTCTTTCCTCCTTTTACTGGCTTCCTCTGGTGTAGAAGCCGGGGCTGGGACCGGGTGGACAGTCTACCCGCCCCTGGCGGGCAATCTCGCCCATGCTGGTGCATCCGTTGACCTAACCATTTTTTCTCTACATCTAGCAGGAATTTCCTCCATTCTAGGGGCTATTAATTTTATTACTACGATTATCAACATAAAGCCCCCTGCCATCTCACAGTACCAGACCCCCTTATTTGTATGGGCGGTTCTGATTACCGCCGTCCTTCTTCTGCTCTCCCTCCCCGTTCTCGCGGCCGGAATTACCATACTCCTCACAGATCGAAACCTCAATACCACCTTCTTCGACCCC------------------
>SYN097_Saurida_undosquamis_Kagoshima_Japan
TTTACCTCGTATTTGGTGCATGGGCCGGCATGGTAGGCACCGCCCTGAGCCTCTTAATTCGTGCCGAATTGAGCCAACCGGGGGCTCTCCTCGGAGACGATCAAATCTACAATGTAATCGTCACCGCTCACGCCTTCGTTATAATTTTCTTTATAGTAATGCCAATCATGATTGGCGGGTTTGGAAACTGACTTATCCCCCTTATAATTGGCGCCCCTGACATAGCATTCCCCCGCATAAATAACATAAGCTTCTGACTTCTTCCCCCCTCTTTCCTCCTTCTTCTCGCCTCTTCTGGGGTAGAAGCCGGGGCCGGAACCGGGTGAACGGTTTACCCGCCCCTGGCAGGCAACCTCGCCCACGCCGGTGCATCCGTTGACCTAACTATCTTCTCTCTACATTTGGCGGGGATTTCTTCCATTCTGGGGGCTATTAACTTTATTACTACAATTATCAACATAAAACCTCCCGCCATCTCGCAATATCAAACCCCCCTATTTGTGTGAGCGGTCCTCATTACCGCTGTTCTTCTCCTTCTTTCCCTCCCCGTTCTTGCAGCCGGCATTACTATGCTCCTCACAGATCGAAACCTCAACACCACCTTCTTCGACCCC------------------
>SYN098_Saurida_macrolepis_Kagoshima_Japan
TTTACCTTGTATTTGGTGCATGGGCCGGCATGGTGGGCACTGCCCTGAGCCTTTTAATTCGTGCCGAACTTAGTCAACCGGGGGCCCTTCTCGGGGATGATCAAATTTACAACGTGATCGTCACCGCCCACGCCTTCGTTATAATTTTCTTTATAGTAATACCAATCATGATTGGTGGATTTGGAAACTGACTAATTCCCCTAATGATCGGCGCCCCTGACATGGCATTTCCTCGTATGAACAATATGAGCTTCTGGCTCCTTCCTCCCTCTTTCCTCCTTTTACTGGCTTCCTCTGGTGTAGAAGCCGGGGCTGGAACCGGGTGGACAGTCTACCCGCCCCTGGCGGGCAATCTCGCCCATGCTGGTGCATCCGTTGACCTAACCATTTTTTCTCTACACCTAGCAGGAATTTCCTCCATTCTAGGGGCTATTAATTTTATTACTACGATTATCAACATAAAGCCCCCTGCCATCTCACAGTACCAGACCCCCTTATTTGTATGGGCGGTTCTGATTACCGCCGTCCTTCTTCTGCTCTCCCTCCCCGTTCTCGCGGCCGGAATTACCATACTCCTCACAGATCGAAACCTCAATACCACCTTCTTCGACCCC------------------
>SYN099_Saurida_macrolepis_Kagoshima_Japan
TTTACCTTGTATTTGGTGCATGGGCCGGCATGGTGGGCACTGCCCTGAGCCTTTTAATTCGTGCCGAACTTAGTCAACCGGGGGCCCTTCTCGGGGATGATCAAATCTACAACGTGATCGTCACCGCCCACGCCTTCGTTATAATTTTCTTTATAGTAATACCAATCATGATTGGTGGATTTGGAAACTGACTAATTCCCCTAATGATCGGCGCCCCTGACATGGCATTTCCTCGTATGAACAATATGAGCTTCTGGCTCCTTCCTCCCTCTTTCCTCCTTTTACTGGCTTCCTCTGGTGTAGAAGCCGGGGCTGGGACCGGGTGGACAGTCTACCCGCCCCTGGCGGGCAATCTCGCCCATGCTGGTGCATCCGTTGACCTAACCATTTTTTCTCTACATCTAGCAGGAATTTCCTCCATTCTAGGGGCTATTAATTTTATTACTACGATTATCAACATAAAGCCCCCTGCCATCTCACAGTACCAGACCCCCTTATTTGTATGGGCGGTTCTGATTACCGCCGTCCTTCTTCTGCTCTCCCTCCCCGTTCTCGCGGCCGGAATTACCATACTCCTCACAGATCGAAACCTCAATACCACCTTCTTCGACCCC------------------
>SYN100_Saurida_macrolepis_Kagoshima_Japan
TTTACCTTGTATTTGGTGCATGGGCCGGCATGGTGGGCACTGCCCTGAGCCTTTTAATTCGTGCCGAACTTAGTCAACCGGGGGCCCTTCTCGGGGATGATCAAATCTACAACGTGATCGTCACCGCCCACGCCTTCGTTATAATTTTCTTTATAGTAATACCAATCATGATTGGTGGATTTGGAAACTGACTAATTCCCCTAATGATCGGCGCCCCTGACATGGCATTTCCTCGTATGAACAATATGAGCTTCTGGCTCCTTCCTCCCTCTTTCCTCCTTTTACTGGCTTCCTCTGGTGTAGAAGCCGGGGCTGGGACCGGGTGGACAGTCTACCCGCCCCTGGCGGGCAATCTCGCCCATGCTGGTGCATCCGTTGACCTAACCATTTTTTCTCTACATCTAGCAGGAATTTCCTCCATTCTAGGGGCTATTAATTTTATTACTACGATTATCAACATAAAGCCCCCTGCCATCTCACAGTACCAGACCCCCTTATTTGTATGGGCGGTTCTGATTACCGCCGTCCTTCTTCTGCTCTCCCTCCCCGTTCTCGCGGCCGGAATTACCATACTCCTCACAGATCGAAACCTCAATACCACCTTCTTC------------------------
>SYN101_Saurida_macrolepis_Kagoshima_Japan
TTTACCTTGTATTTGGTGCATGGGCCGGCATGGTGGGCACTGCCCTGAGCCTTTTAATTCGTGCCGAACTTAGTCAACCGGGGGCCCTTCTCGGGGATGATCAAATCTACAACGTGATCGTCACCGCCCACGCCTTCGTTATAATTTTCTTTATAGTAATACCAATCATGATTGGTGGATTTGGAAACTGACTAATTCCCCTAATGATCGGCGCCCCTGACATGGCATTTCCTCGTATGAACAATATGAGCTTCTGGCTCCTTCCTCCCTCTTTCCTCCTTTTACTGGCTTCCTCTGGTGTAGAAGCCGGGGCTGGGACCGGGTGGACAGTCTACCCGCCCCTGGCGGGCAATCTCGCCCATGCTGGTGCATCCGTTGACCTAACCATTTTTTCTCTACATCTAGCAGGAATTTCCTCCATTCTAGGGGCTATTAATTTTATTACTACGATTATCAACATAAAGCCCCCTGCCATCTCACAGTACCAGACCCCCTTATTTGTATGGGCGGTTCTGATTACCGCCGTCCTTCTTCTGCTCTCCCTCCCCGTTCTCGCGGCCGGAATTACCATACTCCTCACAGATCGAAACCTCAATACCACCTTCTTCGACCCC------------------
>SYN102_Saurida_macrolepis_Kagoshima_Japan
TTTACCTTGTATTTGGTGCATGGGCCGGCATGGTGGGCACTGCCCTGAGCCTTTTAATTCGTGCCGAACTTAGTCAACCGGGGGCCCTTCTCGGGGATGATCAAATCTACAACGTGATCGTCACCGCCCACGCCTTCGTTATAATTTTCTTTATAGTAATACCAATCATGATTGGTGGATTTGGAAACTGACTAATTCCCCTAATGATCGGCGCCCCTGACATGGCATTTCCTCGTATGAACAATATGAGCTTCTGGCTCCTTCCTCCCTCTTTCCTCCTTTTACTGGCTTCCTCTGGTGTAGAAGCCGGGGCTGGGACCGGGTGGACAGTCTACCCGCCCCTGGCGGGCAATCTCGCCCATGCTGGTGCATCCGTTGACCTAACCATTTTTTCTCTACATCTAGCAGGAATTTCCTCCATTCTAGGGGCTATTAATTTTATTACTACGATTATCAACATAAAGCCCCCTGCCATCTCACAGTACCAGACCCCCTTATTTGTATGGGCGGTTCTGATTACCGCCGTCCTTCTTCTGCTCTCCCTCCCCGTTCTCGCGGCCGGAATTACCATACTCCTCACAGATCGAAACCTCAATACCACCTTCTTCGACCCC------------------
>SYN103_Saurida_macrolepis_Kagoshima_Japan
TTTACCTTGTATTTGGTGCATGGGCCGGCATGGTGGGCACTGCCCTGAGCCTTTTAATTCGTGCCGAACTTAGTCAACCGGGGGCCCTTCTCGGGGATGATCAAATTTACAACGTGATCGTCACCGCCCACGCCTTCGTTATAATTTTCTTTATAGTAATACCAATCATGATTGGTGGATTTGGAAACTGACTAATTCCCCTAATGATCGGCGCCCCTGACATGGCATTTCCTCGTATGAACAATATGAGCTTCTGGCTCCTTCCTCCCTCTTTCCTCCTTTTACTGGCTTCCTCTGGTGTAGAAGCCGGGGCTGGAACCGGGTGGACAGTCTACCCGCCCCTGGCGGGCAATCTCGCCCATGCTGGTGCATCCGTTGACCTAACCATTTTTTCTCTACACCTAGCAGGAATTTCCTCCATTCTAGGGGCTATTAATTTTATTACTACGATTATCAACATAAAGCCCCCTGCCATCTCACAGTACCAGACCCCCTTATTTGTATGGGCGGTTCTGATTACCGCCGTCCTTCTTCTGCTCTCCCTCCCCGTTCTCGCGGCCGGAATTACCATACTCCTCACAGATCGAAACCTCAATACCACCTTCTTCGACCCC------------------
>SYN104_Saurida_macrolepis_Kagoshima_Japan
TTTACCTTGTATTTGGTGCATGGGCCGGCATGGTGGGCACTGCCCTGAGCCTTTTAATTCGTGCCGAACTTAGTCAACCGGGGGCCCTTCTCGGGGATGATCAAATCTACAACGTGATCGTCACCGCCCACGCCTTCGTTATAATTTTCTTTATAGTAATACCAATCATGATTGGTGGATTTGGAAACTGACTAATTCCCCTAATGATCGGCGCCCCTGACATGGCATTTCCTCGTATGAACAATATGAGCTTCTGGCTCCTTCCTCCCTCTTTCCTCCTTTTACTGGCTTCCTCTGGTGTAGAAGCCGGGGCTGGGACCGGGTGGACAGTCTACCCGCCCCTGGCGGGCAATCTCGCCCATGCTGGTGCATCCGTTGACCTAACCATTTTTTCTCTACATCTAGCAGGAATTTCCTCCATTCTAGGGGCTATTAATTTTATTACTACGATTATCAACATAAAGCCCCCTGCCATCTCACAGTACCAGACCCCCTTATTTGTATGGGCGGTTCTGATTACCGCCGTCCTTCTTCTGCTCTCCCTCCCCGTTCTCGCGGCCGGAATTACCATACTCCTCACAGATCGAAACCTCAATACCACCTTCTTCGACCCC------------------
>SYN105_Saurida_macrolepis_Kagoshima_Japan
TTTACCTTGTATTTGGTGCATGGGCCGGCATGGTGGGCACTGCCCTGAGCCTTTTAATTCGTGCCGAACTTAGTCAACCGGGGGCCCTTCTCGGGGATGATCAAATTTACAACGTGATCGTCACCGCCCACGCCTTCGTTATAATTTTCTTTATAGTAATACCAATCATGATTGGTGGATTTGGAAACTGACTAATTCCCCTAATGATCGGCGCCCCTGACATGGCATTTCCTCGTATGAACAATATGAGCTTCTGGCTCCTTCCTCCCTCCTTCCTCCTTTTACTGGCTTCCTCTGGTGTAGAAGCCGGGGCTGGAACCGGGTGGACAGTCTACCCGCCCCTGGCGGGCAATCTCGCCCATGCTGGTGCATCCGTTGACCTAACCATTTTTTCTCTACACCTAGCAGGAATTTCCTCCATTCTAGGGGCTATTAATTTTATTACTACGATTATCAACATAAAGCCCCCTGCCATCTCACAGTACCAGACCCCCTTATTTGTATGGGCGGTTCTGATTACCGCCGTCCTTCTTCTGCTCTCCCTCCCCGTTCTCGCGGCCGGAATTACCATACTCCTCACAGATCGAAACCTCAATACCACCTTCTTCGACCCC------------------
>SYN106_Saurida_macrolepis_Mutra_Oman
TTTACCTTGTATTTGGTGCATGGGCCGGCATGGTGGGCACTGCCCTGAGCCTTTTAATTCGTGCCGAACTTAGTCAACCGGGGGCCCTTCTCGGGGATGATCAAATTTACAACGTGATCGTCACCGCCCACGCCTTCGTTATAATTTTCTTTATAGTAATACCAATCATGATTGGTGGATTTGGAAACTGACTAATTCCCCTAATGATCGGCGCCCCTGACATGGCATTTCCTCGTATGAACAATATGAGCTTCTGGCTCCTTCCTCCCTCCTTCCTCCTTTTACTGGCTTCCTCTGGTGTAGAAGCCGGGGCTGGAACCGGGTGGACAGTCTACCCGCCCCTGGCGGGCAATCTCGCCCATGCTGGTGCATCCGTTGACCTAACCATTTTTTCTCTACACCTAGCAGGAATTTCCTCCATTCTAGGGGCTATTAATTTTATTACTACGATTATCAACATAAAGCCCCCTGCCATCTCACAGTACCAGACCCCCTTATTTGTATGGGCGGTTCTGATTACCGCCGTCCTTCTTCTGCTCTCCCTCCCCGTTCTCGCGGCCGGAATTACCATACTCCTCACAGATCGAAACCTCAATACCACCTTCTTCGACCCC------------------
>SYN108_Saurida_sp_Philippines
TTTACCTTGTATTTGGTGCATGGGCCGGCATAGTGGGCACTGCCCTGAGCCTCTTAATTCGTGCCGAACTTAGCCAACCGGGAGCTCTCCTCGGGGATGATCAAATCTACAATGTAATCGTCACCGCTCACGCCTTCGTTATAATTTTCTTTATAGTAATACCAATCATGATTGGTGGATTTGGAAACTGATTAATTCCCCTAATAATTGGTGCCCCTGACATGGCATTTCCTCGTATGAACAACATAAGCTTCTGGCTTCTTCCCCCCTCCTTCCTCCTTCTACTCGCCTCCTCTGGGGTAGAAGCCGGAGCCGGAACCGGGTGGACAGTTTACCCGCCCCTGGCGGGTAATCTCGCCCATGCTGGTGCATCCGTTGATCTAACCATTTTCTCTCTACATTTGGCAGGGATTTCTTCCATTCTAGGGGCTATTAATTTTATTACTACGATTATCAATATGAAACCCCCCGCCATCTCACAATACCAAACCCCCTTGTTTGTATGAGCAGTTCTAATCACCGCCGTCCTTCTTCTCCTATCCCTCCCCGTTCTCGCAGCCGGAATTACCATGCTCCTCACGGATCGAAACCTTAACACCACCTTCTTTGACCCC------------------
>SYN109_Synodus_oculeus_Philippines
--------------------------------------------------------------------------CAACCCGGGGCCTTACTAGGAGACGACCAGATTTATAATGTAATTGTAACTGCACACGCTTTCGTAATAATCTTTTTTATAGTAATACCAATTATGATTGGAGGATTCGGCAACTGACTTATCCCTCTAATGATCGGTGCCCCTGATATGGCATTCCCTCGAATGAACAACATAAGCTTCTGACTTCTTCCCCCCTCGTTTCTGCTTCTCTTAGCCTCTTCTGGTGTAGAAGCTGGGGCGGGTACCGGATGAACTGTCTACCCCCCTCTAGCAGGAAACCTTGCCCACGCAGGAGCTTCAGTAGACCTGACAATTTTTTCTCTACATTTAGCAGGAATTTCATCTATTCTAGGGGCAATTAACTTCATCACAACAATTATTAACATGAAACCTCCTTCAATCTCCCAATACCAAACCCCATTATTCGTCTGAGCTGTTTTAATCACGGCTGTACTTCTTCTCCTATCTCTTCCAGTTTTAGCTGCTGGTATTACCATGCTTTTGACAGACCGAAACTTAAACACCACTTTTTTTGACCCT------------------
>SYN110_Synodus_macrops_Philippines
TGTACATAATCTTTGGTGCCTGGGCCGGGATAGTAGGTACAGCCCTTAGCTTGCTCATTCGAGCTGAACTGAGCCAACCCGGCGCCCTATTAGGGGATGACCAAATTTACAATGTAATTGTAACCGCACATGCCTTCGTAATAATTTTTTTTATAGTAATACCAATCATAATTGGGGGTTTTGGTAACTGACTGATCCCCTTGATAATCGGAGCACCTGACATAGCATTCCCTCGAATAAATAATATAAGCTTTTGACTTTTACCTCCATCATTCCTGCTTCTTCTAGCCTCCTCAGGAGTAGAAGCCGGGGCAGGAACAGGTTGAACTGTCTACCCCCCTTTAGCAGGGAATCTAGCCCACGCCGGGGCTTCTGTAGATCTAACAATCTTTTCCCTGCACTTGGCAGGAATTTCGTCCATTCTAGGGGCAATTAACTTCATTACAACCATTATTAACATAAAGCCCCCTTCAATCTCCCAATACCAAACACCTCTATTTGTTTGAGCTGTGTTAATCACAGCGGTACTCCTTCTCCTCTCTCTCCCCGTCTTAGCAGCCGGGATTACTATACTTCTAACCGACCGAAACCTGAACACTACTTTTTTCGACCCT------------------
>SYN111_Synodus_macrops_Philippines
TGTACATAATCTTTGGTGCCTGGGCCGGGATAGTAGGCACAGCCCTTAGCTTGCTCATTCGAGCTGAGCTGAGCCAACCCGGCGCCCTCTTAGGGGATGACCAAATTTACAATGTAATTGTAACCGCACATGCCTTCGTAATAATTTTTTTTATAGTAATACCAATCATAATTGGGGGTTTTGGTAACTGACTAATCCCCTTGATAATCGGAGCACCTGACATAGCATTCCCTCGAATAAATAATATAAGCTTTTGACTTTTACCTCCATCATTCCTGCTTCTTCTAGCCTCCTCAGGAGTAGAAGCCGGGGCAGGAACAGGTTGAACTGTCTACCCCCCTTTAGCAGGGAATCTAGCCCACGCCGGGGCTTCTGTAGATCTAACAATCTTTTCCCTGCACTTGGCAGGAATTTCGTCCATTCTAGGGGCAATTAACTTCATTACAACCATTATTAACATAAAGCCCCCTTCAATCTCCCAATACCAAACACCTCTGTTTGTTTGAGCTGTGTTAATTACAGCGGTACTCCTTCTCCTCTCCCTCCCCGTCTTAGCAGCCGGGATTACAATACTTCTAACCGACCGAAACCTGAACACTACTTTTTTCGACCCT------------------
>SYN113_Synodus_oculeus_Philippines
-----------------------------------------------------CTGATTCGGGCCGAGCTTAGCCAACCCGGGGCCTTACTAGGAGACGACCAGATTTATAATGTAATTGTAACTGCACACGCTTTCGTAATAATCTTTTTTATAGTAATACCAATTATGATTGGAGGATTCGGCAACTGACTTATCCCTCTAATGATCGGTGCCCCTGATATGGCATTCCCTCGAATGAACAACATAAGCTTCTGACTTCTTCCCCCCTCGTTTCTGCTTCTCTTAGCCTCTTCTGGTGTAGAAGCTGGGGCGGGTACCGGATGAACTGTCTACCCCCCTCTAGCAGGAAACCTTGCCCACGCAGGAGCTTCAGTAGACCTGACAATTTTTTCTCTACATTTAGCAGGAATTTCATCTATTCTAGGGGCAATTAACTTCATCACAACAATTATTAACATGAAACCTCCTTCAATCTCCCAATACCAAACCCCATTATTCGTCTGAGCTGTTTTAATCACGGCTGTACTTCTTCTCCTATCTCTTCCAGTTTTAGCTGCTGGTATTACCATGCTTTTGACAGACCGAAACTTAAACACCACTTTTTTTGACCCT------------------
>SYN120_Synodus_fuscus_NE_Taiwan
-----------------------------------------GCCCTCAGCCTTTTAATCCGCGCTGAGCTGAGCCAGCCCGGGGCTCTTTTGGGGGATGACCAGATCTATAATGTAATCGTTACAGCCCACGCGTTTGTAATGATTTTTTTTATAGTAATACCAATTATGATTGGCGGCTTTGGAAACTGGCTTATCCCTTTAATGATCGGTGCCCCCGATATAGCATTTCCTCGCATAAATAATATGAGCTTCTGACTTCTACCTCCATCATTTCTTCTTCTTCTGGCATCCTCTGGGGTCGAAGCCGGAGCCGGTACCGGATGAACAGTTTACCCCCCACTATCAGGCAACTTGGCTCACGCCGGGGCTTCAGTAGACTTAACAATCTTTTCTCTCCACTTGGCTGGGATTTCCTCTATTTTAGGCGCAATCAACTTTATTACAACTATTATTAATATAAAGCCCCCATCAATTTCCCAGTACCAAACCCCTCTTTTCGTGTGGGCCGTATTAATTACAGCAGTACTACTTCTGCTCTCTCTTCCAGTCCTGGCCGCTGGCATCACAATGCTACTCACGGATCGAAATTTAAACACCACTTTCTTCGACCCT------------------
>SYN122_Synodus_kinanus_Tosa_Bay_Japan
TGTATATGATCTTTGGTGCTTGAGCCGGAATAGTGGGCACAGCTTTGAGCCTTCTCATTCGAGCTGAACTTAGTCAACCCGGCGCCCTTTTAGGAGACGATCAAATTTATAATGTGATTGTCACCGCACATGCCTTTGTAATAATCTTTTTTATAGTAATGCCAATCATAATCGGAGGATTCGGGAACTGACTTATTCCCCTTATAATCGGAGCACCTGACATGGCTTTTCCCCGAATAAATAACATAAGTTTTTGACTTCTTCCCCCCTCATTCTTACTTCTTCTGGCTTCCTCAGGAGTAGAAGCTGGAGCAGGGACAGGATGAACTGTTTACCCCCCTCTAGCGGGCAACCTGGCTCACGCCGGAGCCTCCGTAGACTTAACAATTTTTTCTCTTCACTTAGCAGGGATTTCATCTATTTTAGGGGCAATCAATTTTATTACTACAATTATTAATATAAAACCTCCCTCAATTTCACAATATCAAACACCTTTGTTTGTTTGAGCCGTGCTAATCACGGCGGTTCTTCTTCTTTTGTCTTTACCTGTTTTAGCAGCCGGAATTACAATGCTTCTTACTGACCGTAATTTAAACACCACTTTCTTCGACCCT------------------
>SYN124_Synodus_ulae_NE_Taiwan
-----------------------------------------GCCTTAAGCCTTTTAATCCGCGCAGAGCTTAGTCAACCCGGGGCTCTTCTAGGAGATGATCAGATTTATAACGTAATTGTTACAGCCCACGCGTTCGTAATGATTTTCTTTATAGTAATACCCATCATGATTGGCGGGTTCGGAAACTGGCTTATTCCTTTGATGATCGGCGCCCCAGACATGGCCTTCCCTCGGATAAATAACATAAGCTTCTGACTTCTTCCCCCATCGTTTCTACTACTCTTGGCATCTTCCGGGGTTGAAGCTGGTGCGGGCACCGGTTGAACGGTCTACCCGCCATTATCAGGTAACCTAGCCCATGCAGGGGCTTCAGTAGACCTAACAATTTTTTCTCTCCACTTGGCCGGGATTTCTTCTATTTTAGGAGCAATCAACTTTATTACTACTATCATTAACATAAAGCCGCCCTCAATTTCTCAATACCAGACTCCACTCTTCGTGTGAGCTGTTCTGATTACAGCCGTTCTTCTCCTTTTATCCCTGCCCGTACTAGCAGCCGGGATCACAATGCTACTAACTGACCGCAACCTAAACACCACTTTTTTTGACCCT------------------
>SYN125_Synodus_taiwanensis_SW_Taiwan
-----------------------------------------GCTCTTAGCCTTTTAATCCGTGCTGAGCTAAGTCAGCCCGGAGCCCTTTTAGGGGATGACCAGATCTACAACGTAATCGTTACCGCTCATGCATTTGTAATGATTTTCTTTATAGTGATACCTATTATGATCGGGGGATTCGGAAACTGGCTTATCCCTTTAATGATCGGTGCCCCAGACATAGCATTTCCTCGCATAAACAACATGAGCTTCTGGCTTTTACCGCCGTCATTTCTCCTTCTTCTGGCATCTTCTGGGGTTGAAGCCGGCGCAGGGACGGGCTGGACAGTATACCCCCCGCTGGCCGGCAACCTGGCCCACGCAGGGGCGTCCGTAGACTTAACAATTTTCTCTCTTCATTTGGCAGGAATCTCCTCTATTTTAGGGGCAATTAATTTTATCACCACCATTATTAACATAAAACCGCCTTCAGTTTCCCAGTACCAGACCCCACTCTTCGTCTGAGCTGTTTTAATTACAGCTGTCCTACTCTTATTGTCCCTTCCGGTCCTAGCAGCCGGAATTACAATGCTTCTCACCGACCGAAACTTAAACACCACTTTCTTCGACCCT------------------
>SYN128_Synodus_variegatus_SW_Taiwan
--------------------------------------ACGGCCCTCAGCCTTTTAATTCGCGCGGAACTAAGCCAGCCCGGGGCTCTTTTAGGCGATGATCAAATTTACAACGTAATTGTTACAGCCCACGCATTTGTAATGATTTTTTTTATAGTAATACCTATTATGATTGGGGGGTTCGGAAACTGGCTTATTCCTTTGATAATTGGCGCCCCGGACATGGCTTTTCCCCGAATAAATAATATAAGTTTCTGACTACTTCCGCCATCATTCCTTTTACTTTTAGCATCTTCTGGTGTTGAAGCTGGTGCGGGGACTGGTTGAACTGTCTACCCCCCCTTAGCAGGAAACCTGGCCCACGCCGGGGCTTCAGTAGACCTGACAATTTTTTCCTTGCACTTGGCAGGCATTTCTTCTATCTTAGGAGCAATCAATTTTATTACAACTATTATCAACATAAAGCCCCCTTCAATTTCACAATACCAGACCCCGCTTTTCGTATGAGCTGTTCTAATTACAGCTGTCCTTCTTCTTTTATCTTTGCCCGTACTGGCAGCCGGAATTACAATACTTCTGACTGATCGGAACCTTAACACCACTTTTTTCGACCCT------------------
>SYN129_Synodus_variegatus_SW_Taiwan
TATATATAATTTTTGGTGCCTGAGCCGGCATAGTCGGCACGGCCCTCAGCCTTTTAATTCGCGCGGAACTAAGCCAGCCCGGGGCTCTTTTAGGCGATGATCAAATTTACAACGTAATTGTTACAGCCCACGCATTTGTAATGATTTTTTTTATAGTAATACCTATTATGATTGGGGGGTTCGGAAACTGGCTTATTCCTTTGATAATTGGCGCCCCGGACATGGCTTTTCCCCGAATAAATAATATAAGTTTCTGACTACTTCCGCCATCATTCCTTTTACTTTTAGCATCTTCTGGTGTTGAAGCTGGTGCGGGGACTGGTTGAACTGTCTACCCCCCCTTAGCAGGAAACCTAGCCCACGCCGGGGCTTCAGTAGACCTGACAATTTTTTCCTTGCACTTGGCAGGCATTTCTTCTATCTTAGGAGCAATCAATTTTATTACAACTATTATCAACATAAAGCCCCCTTCAATTTCACAATACCAGACCCCGCTTTTCGTATGAGCTGTTCTAATTACAGCCGTCCTTCTTCTTTTATCTTTGCCCGTACTGGCAGCCGGAATTACAATACTTCTCACTGATCGGAACCTTAACACCACTTTTTTCGACCCT------------------
>SYN133_Synodus_variegatus_SW_Taiwan
TCTATATAATTTTTGGTGCCTGAGCCGGCATAGTCGGCACGGCCCTCAGCCTTTTAATTCGCGCGGAACTAAGCCAGCCCGGGGCTCTTTTAGGCGATGATCAAATTTACAACGTAATTGTTACAGCCCACGCATTTGTAATGATTTTTTTTATAGTAATACCTATTATGATTGGGGGGTTCGGAAACTGGCTTATTCCTTTGATAATTGGCGCCCCGGACATGGCTTTTCCCCGAATAAATAATATAAGTTTCTGACTACTTCCGCCATCATTCCTTTTACTTTTAGCATCTTCTGGTGTTGAAGCTGGTGCGGGGACTGGTTGAACTGTCTACCCCCCCTTAGCAGGAAACCTGGCCCACGCCGGGGCTTCAGTAGACCTGACAATTTTTTCCTTGCACTTGGCAGGCATTTCTTCTATCTTAGGAGCAATCAATTTTATTACAACTATTATCAACATAAAGCCCCCTTCAATTTCACAATACCAGACCCCGCTTTTCGTATGAGCTGTTCTAATTACAGCTGTCCTTCTTCTTTTATCTTTGCCCGTACTGGCAGCCGGAATTACAATACTTCTGACTGATCGGAACCTTAACACCACTTTTTTCGACCCT------------------
>SYN139_Synodus_variegatus_SW_Taiwan
TCTATATAATTTTCGGTGCCTGAGCCGGCATAGTCGGCACGGCCCTCAGCCTTTTAATTCGCGCGGAACTAAGCCAGCCCGGGGCTCTTTTAGGCGATGATCAAATTTACAACGTAATTGTTACAGCCCACGCATTTGTAATGATTTTTTTTATAGTAATACCTATTATGATTGGGGGGTTCGGAAACTGGCTTATTCCTTTGATAATTGGCGCCCCGGACATGGCTTTTCCCCGAATAAATAATATAAGTTTCTGACTACTTCCGCCATCATTCCTTTTACTTTTAGCATCTTCTGGTGTTGAAGCTGGTGCGGGGACTGGTTGAACTGTCTACCCCCCCTTAGCAGGAAACCTGGCCCACGCCGGGGCTTCAGTAGACCTGACAATTTTTTCCTTGCACTTGGCAGGCATTTCTTCTATCTTAGGAGCAATCAATTTTATTACAACTATTATCAACATAAAGCCCCCTTCAATTTCACAATACCAGACCCCGCTTTTCGTATGAGCTGTTCTAATTACAGCTGTCCTTCTTCTTTTATCTTTGCCCGTACTGGCAGCCGGAATTACAATACTTCTGACTGATCGGAACCTTAACACCACTTTTTTCGACCCT------------------
>SYN146_Synodus_dermatogenys_NE_Taiwan
TATATATAATCTTCGGTGCCTGAGCTGGCATGGTCGGAACGGCTCTTAGTCTTTTAATCCGAGCAGAGCTCAGTCAACCTGGTGCTCTTTTAGGAGATGACCAAATTTACAACGTAATTGTTACGGCCCATGCATTCGTAATGATTTTCTTTATAGTAATGCCTATCATAATCGGGGGGTTTGGAAACTGGCTAATCCCCTTGATGATCGGTGCCCCGGACATGGCTTTCCCTCGAATAAATAACATAAGCTTTTGGCTGCTTCCCCCCTCATTTCTTCTACTCTTAGCATCTTCTGGGGTTGAAGCTGGTGCAGGGACCGGTTGAACCGTTTACCCCCCTCTAGCAGGAAACCTAGCTCACGCGGGAGCTTCAGTCGACCTAACGATTTTTTCCCTTCATTTAGCGGGAATCTCCTCGATTTTAGGAGCAATTAACTTTATTACCACCATTGTTAACATAAAGCCCCCCTCAATCTCTCAATACCAAACCCCGCTCTTCGTATGAGCTGTGCTCATTACAGCCGTTCTTCTTCTTTTATCCCTGCCTGTGCTAGCGGCCGGAATTACTATACTACTAACCGATCGTAACCTAAACACTACTTTTTTTGACCCT------------------
>SYN150_Synodus_variagatus_SW_Taiwan
-----------------------------------GGCACGGCCCTCAGCCTTTTAATTCGCGCGGAACTAAGCCAGCCCGGGGCTCTTTTAGGCGATGATCAAATTTACAACGTAATTGTTACAGCCCACGCATTTGTAATGATTTTTTTTATAGTAATACCTATTATGATTGGGGGGTTCGGAAACTGGCTTATTCCTTTGATAATTGGCGCCCCGGACATGGCTTTTCCCCGAATAAATAATATAAGTTTCTGACTACTTCCGCCATCATTCCTTTTACTTTTAGCATCTTCTGGTGTTGAAGCTGGTGCGGGGACTGGTTGAACTGTCTACCCCCCCTTAGCAGGAAACCTGGCCCACGCCGGGGCTTCAGTAGACCTGACAATTTTTTCCTTGCACTTGGCAGGCATTTCTTCTATCTTAGGAGCAATCAATTTTATTACAACTATTATCAACATAAAGCCCCCTTCAATTTCACAATACCAGACCCCGCTTTTCGTATGAGCTGTTCTAATTACAGCTGTCCTTCTTCTTTTATCTTTGCCCGTACTGGCAGCCGGAATTACAATACTTCTGACTGATCGGAACCTTAACACCACTTTTTTCGACCCT------------------
>SYN171_Saurida_gracilis_SW_Taiwan
-----------------------------------------------------------------------------CCAGGAGCCCTCCTAGGGGATGACCAGATTTATAACGTTATCGTTACAGCCCACGCCTTTGTAATAATCTTTTTTATGGTTATACCCATCATGATCGGCGGCTTTGGCAACTGACTAATTCCCCTTATAATTGGAGCCCCCGACATGGCATTCCCTCGAATAAACAATATAAGCTTCTGACTTCTTCCACCCTCCTTCCTTCTTCTCCTGGCCTCCTCCGGGGTAGAAGCTGGGGCAGGAACTGGTTGAACTGTCTACCCCCCCTTAGCTGGAAACCTCGCGCATGCAGGGGCATCCGTAGACCTAACTATTTTTTCCCTCCACCTGGCAGGGATTTCTTCTATTCTTGGGGCTATTAACTTTATTACGACTATCATCAACATGAAACCCCCTGCAATCTCCCAATATCAGACCCCCCTCTTTGTATGAGCAGTTTTGATTACAGCCGTACTTCTACTTCTATCACTTCCCGTTCTGGCAGCAGGCATTACTATGCTTCTCACAGACCGGAATCTTAACACCACATTCTTTGATCCT------------------
>SYN176_Harpadon_nehereus_W_Taiwan
-----------------------------------------------------------------------------CCGGGGGCCCTGCTCGGTGACGATCAAATTTATAACGTAATCGTTACTGCCCACGCCTTCGTAATAATTTTCTTTATAGTAATGCCAATTATGATCGGGGGCTTTGGAAATTGACTCATTCCCCTGATGATCGGTGCCCCCGATATGGCGTTTCCCCGAATGAATAACATAAGCTTTTGACTCCTCCCACCCTCTTTCCTTCTTCTCTTGGCATCATCGGGAGTCGAAGCAGGGGCTGGAACCGGCTGAACAGTCTATCCTCCGTTAGCGGGAAACCTTGCTCACGCCGGGGCCTCTGTAGATCTAACCATCTTCTCGCTACACTTGGCTGGGATTTCCTCTATTTTGGGAGCCATTAATTTTATTACGACAATTATCAATATAAAACCTCCCGCCATTTCACAATACCAGACACCCCTCTTTGTTTGGGCTGTACTGATTACGGCTGTCCTTCTCCTCCTCTCCTTACCCGTTCTTGCAGCCGGAATCACAATGCTCTTAACTGATCGAAATCTTAATACCACCTTCTTTGACCCT------------------
>SYN188_Saurida_umeyoshii_SW_Taiwan
--------------------------------GTGGGCACCGCCCTAAGCCTCTTAATTCGTGCCGAACTCAGCCAACCGGGGGCTCTTCTCGGAGACGATCAGATCTACAATGTAATCGTCACCGCACATGCCTTCGTTATAATTTTCTTTATAGTAATGCCAATCATGATCGGTGGGTTTGGAAACTGACTTATCCCCCTTATAATTGGCGCCCCCGATATGGCATTTCCTCGCATGAATAATATAAGCTTCTGACTTCTCCCCCCCTCTTTCCTCCTGCTTCTCGCCTCCTCTGGGGTAGAGGCCGGGGCTGGAACTGGGTGGACAGTTTACCCTCCCCTGGCAGGTAATCTCGCCCATGCCGGCGCATCCGTTGACTTAACCATCTTCTCTCTACACTTAGCAGGGATCTCTTCTATCCTGGGGGCTATTAATTTTATTACTACAATTATTAATATAAAACCCCCCGCCATCTCACAATATCAAACCCCCCTATTTGTATGAGCAGTCCTTATTACTGCCGTTCTTCTCCTCCTTTCCCTTCCTGTTCTTGCGGCCGGAATTACTATACTCCTCACGGATCGAAATCTCAACACCACCTTCTTCGACCCC------------------
>SYN192_Saurida_sp_SW_Taiwan
TTTACCTCGTATTTGGTGCATGGGCCGGCATAGTGGGCACCGCCCTAAGCCTCTTAATTCGTGCCGAACTCAGCCAACCGGGGGCTCTTCTCGGAGACGATCAGATCTACAATGTAATCGTCACCGCACATGCCTTCGTTATAATTTTCTTTATAGTAATGCCAATCATGATCGGTGGGTTTGGAAACTGACTTATCCCCCTTATAATTGGCGCCCCCGATATGGCATTTCCTCGCATGAATAATATAAGCTTCTGACTTCTCCCCCCCTCTTTCCTCCTGCTTCTCGCCTCCTCTGGGGTAGAGGCCGGGGCTGGAACTGGGTGGACAGTTTACCCCCCCCTGGCAGGTAATCTCGCCCATGCCGGCGCATCCGTTGACTTAACCATCTTCTCTCTACACTTAGCAGGGATCTCTTCTATCCTGGGGGCTATTAATTTTATTACTACAATTATTAATATAAAACCCCCCGCCATCTCACAATATCAAACCCCCCTATTTGTATGAGCAGTCCTTATTACTGCCGTTCTTCTCCTCCTTTCCCTTCCTGTTCTTGCGGCCGGAATTACTATACTCCTCACGGATCGAAATCTCAACACCACCTTCTTCGACCCC------------------
>SYN193_Saurida_sp_SW_Taiwan
TTTACCTCGTATTTGGTGCATGGGCCGGCATAGTGGGCACCGCCCTAAGCCTCTTAATTCGTGCCGAACTCAGCCAACCGGGGGCTCTTCTCGGAGACGATCAGATCTACAATGTAATCGTCACCGCACATGCCTTCGTTATAATTTTCTTTATAGTAATGCCAATCATGATCGGTGGGTTTGGAAACTGACTTATCCCCCTTATAATTGGCGCCCCCGATATGGCATTTCCTCGCATGAATAATATAAGCTTCTGACTTCTCCCCCCCTCTTTCCTCCTGCTTCTCGCCTCCTCTGGGGTAGAGGCCGGGGCTGGAACTGGGTGGACAGTTTACCCTCCCCTGGCAGGTAATCTCGCCCATGCCGGCGCATCCGTTGACTTAACCATCTTCTCTCTACACTTAGCAGGGATCTCTTCTATCCTGGGGGCTATTAATTTTATTACTACAATTATTAATATAAAACCCCCCGCCATCTCACAATATCAAACCCCCCTATTTGTATGAGCAGTCCTTATTACTGCCGTTCTTCTCCTCCTTTCCCTTCCTGTTCTTGCGGCCGGAATTACTATACTCCTCACGGATCGAAATCTCAACACCACCTTCTTCGACCCC------------------
>SYN194_Saurida_micropectoralis_SW_Taiwan
TTTACCTAGTATTTGGTGCATGAGCCGGCATAGTAGGCACCGCCCTAAGCCTATTAATTCGTGCCGAACTGAGCCAACCAGGAGCCCTCCTAGGGGACGACCAAATCTACAATGTAATTGTTACCGCACACGCCTTCGTAATAATTTTCTTTATAGTAATACCAATTATGATCGGTGGATTCGGAAACTGACTCATTCCCCTCATGATCGGGGCCCCCGACATGGCATTTCCCCGAATAAACAACATAAGCTTTTGACTTCTCCCTCCCTCTTTCCTCCTTCTTCTTGCCTCCTCTGGGGTAGAAGCCGGGGCCGGAACTGGATGAACAGTCTACCCACCCCTAGCAGGTAACCTTGCCCACGCCGGGGCATCTGTCGACCTAACTATTTTTTCACTTCACCTTGCAGGGATTTCCTCCATCCTAGGAGCCATTAACTTTATTACCACAATCATTAATATGAAACCCCCCGCTATTTCACAATATCAAACCCCACTATTTGTATGAGCGGTCTTAATTACCGCCGTCCTCCTCCTCCTCTCCCTCCCCGTCCTTGCAGCTGGAATTACTATACTCCTAACAGATCGAAACCTCAACACCACCTTCTTCGACCCC------------------
>SYN198_Saurida_elongata_SW_Taiwan
TTTACCTCGTATTTGGTGCATGGGCCGGCATAGTGGGCACTGCCCTAAGCCTCTTAATTCGTGCCGAACTCAGCCAACCGGGGGCCCTTCTCGGCGATGATCAAATCTACAACGTGATCGTTACCGCACACGCCTTCGTTATGATTTTCTTTATAGTAATACCAATCATGATTGGTGGATTTGGAAACTGACTTATTCCCCTTATAATTGGCGCCCCTGATATGGCATTTCCCCGCATGAATAACATAAGCTTCTGACTTCTTCCCCCCTCTTTCCTCCTCCTCCTTGCCTCCTCCGGAGTAGAGGCCGGAGCCGGGACTGGCTGAACAGTTTACCCACCCCTGGCAGGCAATCTTGCCCACGCCGGCGCATCCGTTGACCTAACTATCTTCTCCTTACATTTAGCAGGAATCTCCTCTATCCTAGGGGCCATTAACTTTATTACTACGATTATTAACATAAAACCCCCTGCCATTTCACAATATCAAACTCCCCTGTTTGTATGGGCAGTCCTAATCACTGCCGTCCTTCTTCTCCTATCCCTCCCCGTACTCGCAGCCGGGATTACTATGCTCCTCACGGATCGAAACCTCAACACTACCTTCTTCGACCCC------------------
>SYN199_Saurida_elongata_SW_Taiwan
TTTACCTCGTATTTGGTGCATGGGCCGGCATAGTGGGCACTGCCCTAAGCCTCTTAATTCGTGCCGAACTCAGCCAACCGGGGGCCCTTCTCGGCGATGATCAAATCTACAACGTGATCGTTACCGCACACGCCTTCGTTATGATTTTCTTTATAGTAATACCAATCATGATTGGTGGATTTGGAAACTGACTTATTCCCCTTATAATTGGCGCCCCTGATATGGCATTTCCCCGCATGAATAACATAAGCTTCTGACTTCTTCCCCCCTCTTTCCTCCTCCTCCTTGCCTCCTCCGGAGTAGAGGCCGGAGCCGGGACTGGCTGAACAGTTTACCCACCCCTGGCAGGCAATCTTGCCCACGCCGGCGCATCCGTTGACCTAACTATCTTCTCCTTACATTTAGCAGGAATCTCCTCTATCCTAGGGGCCATTAACTTTATTACTACGATTATTAACATAAAACCCCCTGCCATTTCACAATATCAAACTCCCCTGTTTGTATGGGCAGTCCTAATCACTGCCGTCCTTCTTCTCCTATCCCTCCCCGTACTCGCAGCCGGGATTACTATGCTCCTCACGGATCGAAACCTCAACACTACCTTCTTCGACCCC------------------
>SYN201_Saurida_isarankurai_SW_Taiwan
--------------------------------------ACCGCCTTAAGCCTCCTAATTCGAGCCGAACTCAGCCAACCCGGGGCGCTCCTCGGGGACGATCAAATCTACAATGTAATCGTCACCGCGCACGCCTTCGTTATGATTTTCTTTATAGTAATACCAATTATGATTGGGGGCTTTGGAAACTGACTCATCCCCCTTATGATTGGTGCCCCTGATATGGCGTTTCCCCGTATAAACAATATGAGCTTCTGACTTCTTCCCCCCTCCTTCCTCCTGCTTCTAGCCTCCTCCGGAGTAGAGGCCGGAGCCGGGACCGGGTGAACAGTTTATCCCCCTCTGGCAGGAAACCTTGCTCACGCCGGCGCATCCGTCGATTTGACCATTTTCTCCCTACATTTGGCAGGGATTTCTTCTATTCTAGGGGCTATCAATTTTATTACTACAATTATTAATATGAAACCCCCCGCCATCTCACAATACCAAACGCCCCTGTTCGTATGGGCAGTCCTAATTACCGCCGTTCTTCTCCTTCTCTCTCTCCCCGTCCTTGCGGCGGGAATTACTATGCTCCTAACAGATCGAAACCTTAACACCACCTTCTTCGACCCT------------------
>SYN204_Saurida_micropectoralis_SW_Taiwan
TTTACCTAGTATTTGGTGCATGAGCCGGCATAGTAGGCACCGCCCTAAGCCTATTAATTCGTGCCGAACTAAGCCAACCAGGAGCCCTCCTAGGGGACGACCAAATCTACAATGTAATTGTTACCGCACACGCCTTCGTAATAATTTTCTTTATAGTAATACCAATTATGATCGGTGGATTCGGAAACTGACTCATTCCCCTCATGATCGGGGCCCCCGACATGGCATTTCCCCGAATAAACAACATAAGCTTTTGACTTCTCCCTCCCTCTTTCCTCCTTCTTCTTGCCTCCTCTGGGGTAGAAGCCGGGGCCGGAACTGGATGAACAGTCTACCCACCCCTAGCAGGTAACCTTGCCCACGCCGGGGCATCTGTCGACCTAACTATTTTTTCACTTCACCTTGCAGGGATTTCCTCCATCCTAGGAGCCATTAACTTTATTACCACAATCATTAATATGAAACCCCCCGCTATTTCACAATATCAAACCCCACTATTTGTATGAGCGGTCTTAATTACCGCCGTCCTCCTCCTCCTCTCCCTCCCCGTCCTTGCAGCTGGAATTACTATACTCCTAACAGATCGAAACCTCAACACCACCTTCTTCGACCCC------------------
>SYN209_Saurida_elongata_SW_Taiwan
TTTACCTCGTATTTGGTGCATGGGCCGGCATAGTGGGCACTGCCCTAAGCCTCTTAATTCGTGCCGAACTCAGCCAACCGGGGGCCCTTCTCGGCGATGATCAAATCTACAACGTGATCGTTACCGCACACGCCTTCGTTATGATTTTCTTTATAGTAATACCAATCATGATTGGTGGATTTGGAAACTGACTTATTCCCCTTATAATTGGCGCCCCTGATATGGCATTTCCCCGCATGAATAACATAAGCTTCTGACTTCTTCCCCCCTCTTTCCTCCTCCTCCTTGCCTCCTCCGGAGTAGAGGCCGGAGCCGGGACTGGCTGAACAGTTTACCCACCCCTGGCAGGCAATCTTGCCCACGCCGGCGCATCCGTTGACCTAACTATCTTCTCCTTACATTTAGCAGGAATCTCCTCTATCCTAGGGGCCATTAACTTTATTACTACGATTATTAACATAAAACCCCCTGCCATTTCACAATATCAAACTCCCCTGTTTGTATGGGCAGTCCTAATCACTGCCGTCCTTCTTCTCCTATCCCTCCCCGTACTCGCAGCCGGGATTACTATGCTCCTCACGGATCGAAACCTCAACACTACCTTCTTCGACCCC------------------
>SYN210_Saurida_undosquamis_SW_Taiwan
TTTACCTCGTATTTGGTGCATGGGCCGGCATGGTAGGCACCGCCCTAAGCCTCTTAATTCGTGCCGAATTGAGCCAACCGGGGGCTCTCCTCGGAGACGATCAAATCTACAATGTAATCGTCACCGCTCACGCCTTCGTTATAATTTTCTTTATAGTAATGCCAATCATGATTGGCGGGTTTGGAAACTGACTTATCCCCCTTATAATTGGCGCCCCTGACATAGCATTCCCCCGCATAAATAACATAAGCTTCTGACTTCTTCCCCCCTCTTTCCTCCTTCTTCTCGCCTCTTCTGGGGTAGAAGCCGGGGCCGGAACCGGGTGAACGGTTTACCCGCCCCTGGCAGGCAACCTCGCCCACGCCGGTGCATCCGTTGACCTAACTATCTTCTCTCTACATTTGGCGGGGATTTCTTCCATTCTGGGGGCTATTAACTTTATTACTACAATTATCAACATAAAACCTCCCGCCATCTCGCAATATCAAACCCCCCTATTTGTGTGAGCGGTCCTCATTACCGCTGTTCTTCTCCTTCTTTCCCTCCCCGTTCTTGCAGCCGGCATTACTATGCTCCTCACAGATCGAAACCTCAACACCACCTTCTTCGACCCC------------------
>SYN212_Saurida_elongata_SW_Taiwan
TTTACCTCGTATTTGGTGCATGGGCCGGCATAGTGGGCACTGCCCTAAGCCTCTTAATTCGTGCCGAACTCAGCCAACCGGGGGCCCTTCTCGGCGATGATCAAATCTACAACGTGATCGTTACCGCACACGCCTTCGTTATGATTTTCTTTATAGTAATACCAATCATGATTGGTGGATTTGGAAACTGACTTATTCCCCTTATAATTGGCGCCCCTGATATGGCATTTCCCCGCATGAATAACATAAGCTTCTGACTTCTTCCCCCCTCTTTCCTCCTCCTCCTTGCCTCCTCCGGAGTAGAGGCCGGAGCCGGGACTGGCTGAACAGTTTACCCACCCCTGGCAGGCAATCTTGCCCACGCCGGCGCATCCGTTGACCTAACTATCTTCTCCTTACATTTAGCAGGAATCTCCTCTATCCTAGGGGCCATTAACTTTATTACTACGATTATTAACATAAAACCCCCTGCCATTTCACAATATCAAACTCCCCTGTTTGTATGGGCAGTCCTAATCACTGCCGTCCTTCTTCTCCTATCCCTCCCCGTACTCGCAGCCGGGATTACTATGCTCCTCACGGATCGAAACCTCAACACTACCTTCTTCGACCCC------------------
>SYN213_Saurida_elongata_SW_Taiwan
TTTACCTCGTATTTGGTGCATGGGCCGGCATAGTGGGCACTGCCCTAAGCCTCTTAATTCGTGCCGAACTCAGCCAACCGGGGGCCCTTCTCGGCGATGATCAAATCTACAACGTGATCGTTACCGCACACGCCTTCGTTATGATTTTCTTTATAGTAATACCAATCATGATTGGTGGATTTGGAAACTGACTTATTCCCCTTATAATTGGCGCCCCTGATATGGCATTTCCCCGCATGAATAACATAAGCTTCTGACTTCTTCCCCCCTCTTTCCTCCTCCTCCTTGCCTCCTCCGGAGTAGAGGCCGGAGCCGGGACTGGCTGAACAGTTTACCCACCCCTGGCAGGCAATCTTGCCCACGCCGGCGCATCCGTTGACCTAACTATCTTCTCCTTACATTTAGCAGGAATCTCCTCTATCCTAGGGGCCATTAACTTTATTACTACGATTATTAACATAAAACCCCCTGCCATTTCACAATATCAAACTCCCCTGTTTGTATGGGCAGTCCTAATCACTGCCGTCCTTCTTCTCCTATCCCTCCCCGTACTCGCAGCCGGGATTACTATGCTCCTCACGGATCGAAACCTCAACACTACCTTCTTCGACCCC------------------
>SYN214_Saurida_sp_SW_Taiwan
TTTACCTCGTATTTGGTGCATGGGCCGGCATAGTGGGCACCGCCCTAAGCCTCTTAATTCGTGCCGAACTCAGCCAACCGGGGGCTCTTCTCGGAGACGATCAGATCTACAATGTAATCGTCACCGCACATGCCTTCGTTATAATTTTCTTTATAGTAATGCCAATCATGATCGGTGGGTTTGGAAACTGACTTATCCCCCTTATAATTGGCGCCCCCGATATGGCATTTCCTCGCATGAATAATATAAGCTTCTGACTTCTCCCCCCCTCTTTCCTCCTGCTTCTCGCCTCCTCTGGGGTAGAGGCCGGGGCTGGAACTGGGTGGACAGTTTACCCTCCCCTGGCAGGTAATCTCGCCCATGCCGGCGCATCCGTTGACTTAACCATCTTCTCTCTACACTTAGCAGGGATCTCTTCTATCCTGGGGGCTATTAATTTTATTACTACAATTATTAATATAAAACCCCCCGCCATCTCACAATATCAAACCCCCCTATTTGTATGAGCAGTCCTTATTACTGCCGTTCTTCTCCTCCTTTCCCTTCCTGTTCTTGCGGCCGGAATTACTATACTCCTCACGGATCGAAATCTCAACACCACCTTCTTCGACCCC------------------
>SYN216_Saurida_undosquamis_SW_Taiwan
TTTACCTCGTATTTGGTGCATGGGCCGGCATGGTAGGCACCGCCCTAAGCCTCTTAATTCGTGCCGAATTGAGCCAACCGGGGGCTCTCCTCGGAGACGATCAAATCTACAATGTAATCGTCACCGCTCACGCCTTCGTTATAATTTTCTTTATAGTAATGCCAATCATGATTGGCGGGTTTGGAAACTGACTTATCCCCCTTATAATTGGCGCCCCTGACATAGCATTCCCCCGCATAAATAACATAAGCTTCTGACTTCTTCCCCCCTCTTTCCTCCTTCTTCTCGCCTCTTCTGGGGTAGAAGCCGGGGCCGGAACCGGGTGAACGGTTTACCCGCCCCTGGCAGGCAACCTCGCCCACGCCGGTGCATCCGTTGACCTAACTATCTTCTCTCTACATTTGGCGGGGATTTCTTCCATTCTGGGGGCTATTAACTTTATTACTACAATTATCAACATAAAACCTCCCGCCATCTCGCAATATCAAACCCCCCTATTTGTGTGAGCGGTCCTCATTACCGCTGTTCTTCTCCTTCTTTCCCTCCCCGTTCTTGCAGCCGGCATTACTATGCTCCTCACAGATCGAAACCTCAACACCACCTTCTTCGACCCC------------------
>SYN219_Saurida_elongata_SW_Taiwan
TTTACCTCGTATTTGGTGCATGGGCCGGCATAGTGGGCACTGCCCTAAGCCTCTTAATTCGTGCCGAACTCAGCCAACCGGGGGCCCTTCTCGGCGATGATCAAATCTACAACGTGATCGTTACCGCACACGCCTTCGTTATGATTTTCTTTATAGTAATACCAATCATGATTGGTGGATTTGGAAACTGACTTATTCCCCTTATAATTGGCGCCCCTGATATGGCATTTCCCCGCATGAATAACATAAGCTTCTGACTTCTTCCCCCCTCTTTCCTCCTCCTCCTTGCCTCCTCCGGAGTAGAGGCCGGAGCCGGGACTGGCTGAACAGTTTACCCACCCCTGGCAGGCAATCTTGCCCACGCCGGCGCATCCGTTGACCTAACTATCTTCTCCTTACATTTAGCAGGAATCTCCTCTATCCTAGGGGCCATTAACTTTATTACTACGATTATTAACATAAAACCCCCTGCCATTTCACAATATCAAACTCCCCTGTTTGTATGGGCAGTCCTAATCACTGCCGTCCTTCTTCTCCTATCCCTCCCCGTACTCGCAGCCGGGATTACTATGCTCCTCACGGATCGAAACCTCAACACTACCTTCTTCGACCCC------------------
>SYN220_Harpadon_microchir_SW_Taiwan
TCTACCTAGTATTTGGTGCATGAGCTGGCATGGTAGGCACCGCCCTAAGTCTCTTAATCCGGGCTGAACTAAGCCAGCCGGGAGCCTTGCTCGGAGACGACCAGATTTATAATGTAATCGTTACTGCCCATGCCTTCGTAATAATTTTCTTTATAGTAATACCAATTATGATTGGAGGCTTTGGAAACTGGCTCATTCCTCTTATGATTGGCGCCCCCGACATAGCATTCCCCCGAATGAATAATATGAGCTTCTGACTTCTCCCACCTTCCTTCCTCCTCCTCCTAGCCTCATCAGGAGTAGAAGCTGGGGCCGGAACCGGTTGGACCGTGTATCCGCCATTAGCAGGGAACCTTGCACACGCCGGGGCATCCGTGGACTTGACCATTTTTTCACTACACCTAGCAGGGATTTCCTCTATTCTTGGGGCTATCAACTTTATTACTACAATCATTAATATGAAGCCCCCCGCTATCTCACAATACCAAACACCTCTATTCGTATGGGCCGTTTTAATTACTGCTGTCCTTCTCCTTCTGTCTCTCCCTGTTCTTGCAGCCGGAATTACTATACTTCTTACTGACCGAAACCTCAACACCACCTTTTTTGACCCT------------------
>SYN224_Trachinocephalus_trachinus_SW_Taiwan
--------------------------------------ACGGCTTTAAGCCTTTTGATTCGAGCTGAGCTGAGCCAGCCCGGGGCCCTTCTAGGAGACGACCAGATTTACAATGTAATCGTCACGGCCCATGCCTTCGTAATAATCTTTTTTATAGTAATACCAATCATGATCGGGGGCTTCGGCAACTGACTTATTCCTTTAATGATCGGTGCCCCGGACATGGCTTTTCCCCGAATGAACAACATAAGCTTTTGACTTCTGCCTCCATCTTTTCTTCTTCTCCTGGCTTCGTCTGGCGTAGAAGCTGGCGCAGGCACCGGGTGAACAGTTTACCCGCCCTTGGCGGGTAACCTAGCCCATGCAGGTGCTTCCGTAGATCTAACTATTTTTTCCCTCCATCTAGCCGGGATCTCATCTATTCTTGGCGCCATCAACTTTATCACAACCATCATTAACATAAAACCCCCTTCGATTACTCAGTATCAGACTCCTTTGTTTGTCTGAGCCGTCTTGATTACTGCCGTACTTCTTTTGCTTTCTCTTCCCGTCCTGGCGGCAGGAATCACTATGCTTCTAACCGACCGCAACTTGAACACCACATTTTTTGACCCC------------------
>SYN227_Saurida_eso_Mazu_Taiwan
TTTACATAGTATTTGGTGCATGGGCCGGCATGGTAGGTACTGCCCTTAGCCTTCTAATCCGTGCTGAACTGAGCCAACCAGGCGCCCTTCTGGGGGACGACCAGATCTATAACGTAATTGTTACCGCACACGCCTTTGTAATAATTTTCTTTATAGTAATACCAATCATGATTGGCGGATTTGGAAACTGGCTTATTCCCCTCATAATTGGTGCCCCCGACATGGCGTTTCCCCGTATGAACAACATGAGCTTTTGACTCCTTCCCCCTTCCTTCCTACTACTTCTTGCCTCCTCCGGTGTTGAGGCCGGGGCTGGGACCGGATGAACGGTCTACCCACCCCTAGCAGGCAATCTCGCCCATGCCGGGGCATCCGTTGATCTAACTATCTTTTCGCTTCACTTGGCAGGGATCTCCTCTATCCTGGGGGCCATTAACTTTATTACCACAATTGTTAACATGAAACCCCCCGCTATTTCGCAGTACCAAACCCCACTGTTTGTCTGAGCAGTCCTAATTACCGCCGTTCTCCTTCTCCTCTCCCTCCCTGTTCTCGCAGCTGGAATTACAATACTTCTTACAGACCGGAACCTCAACACTACCTTCTTCGACCCT------------------
>SYN243_Saurida_eso_Vietnam
TTTACATAGTATTTGGTGCATGGGCCGGCATGGTAGGTACTGCCCTTAGCCTTCTAATCCGTGCTGAACTGAGCCAACCAGGCGCCCTTCTGGGGGACGACCAGATCTATAACGTAATTGTTACCGCACACGCCTTTGTAATAATTTTCTTTATAGTAATACCAATCATGATTGGCGGATTTGGAAACTGGCTTATTCCCCTCATAATTGGTGCCCCCGACATGGCGTTTCCCCGTATGAACAACATGAGCTTTTGACTCCTTCCCCCTTCCTTCCTACTACTTCTTGCCTCCTCCGGTGTTGAGGCCGGGGCTGGGACCGGATGAACGGTCTACCCACCCCTAGCAGGCAATCTCGCCCATGCCGGGGCATCCGTTGATCTAACTATCTTTTCGCTTCACTTGGCAGGGATCTCCTCTATCCTGGGGGCCATTAACTTTATTACCACAATTGTTAACATGAAACCCCCCGCTATTTCGCAGTACCAAACCCCACTGTTTGTCTGAGCAGTCCTAATTACCGCCGTTCTCCTTCTCCTCTCCCTCCCTGTTCTCGCAGCTGGAATTACAATACTTCTTACAGACCGGAACCTCAACACTACCTTCTTCGACCCT------------------
>SYN244_Saurida_micropectoralis_Vietnam
TCTACCTAGTATTTGGTGCATGAGCCGGCATAGTAGGCACTGCCCTAAGCCTATTAATTCGTGCCGAACTAAGCCAACCAGGAGCCCTCCTAGGGGACGACCAGATCTACAATGTAATTGTTACCGCACACGCCTTCGTAATAATTTTCTTTATAGTAATACCAATTATGATCGGTGGATTCGGAAACTGACTCATTCCCCTCATGATCGGGGCCCCCGACATGGCATTTCCCCGAATAAACAACATAAGCTTTTGACTTCTCCCTCCCTCTTTCCTCCTCCTTCTTGCCTCCTCTGGGGTAGAAGCCGGGGCCGGAACTGGATGAACAGTCTACCCACCCCTAGCAGGCAACCTTGCCCACGCCGGGGCATCTGTCGACCTAACTATTTTTTCACTTCACCTTGCAGGGATTTCCTCCATCCTGGGGGCCATTAACTTTATTACCACAATCATTAATATGAAACCTCCCGCTATTTCACAATATCAGACCCCACTATTTGTATGAGCGGTCTTAATTACCGCCGTCCTCCTCCTCCTCTCCCTCCCCGTCCTTGCAGCTGGAATTACTATACTCCTAACAGATCGAAACCTCAACACTACCTTCTTCGACCCC------------------
>SYN245_Saurida_macrolepis_Vietnam
TTTACCTTGTATTTGGTGCATGGGCCGGCATGGTGGGCACTGCCCTGAGCCTTTTAATTCGTGCCGAACTTAGTCAACCGGGGGCCCTTCTCGGGGATGATCAAATCTACAACGTGATCGTCACCGCCCACGCCTTCGTTATAATTTTCTTTATAGTAATACCAATCATGATTGGTGGATTTGGAAACTGACTAATTCCCCTAATGATCGGCGCCCCTGACATGGCATTTCCTCGTATGAACAATATGAGCTTCTGGCTCCTTCCTCCCTCTTTCCTCCTTTTACTGGCTTCCTCTGGTGTAGAAGCCGGGGCTGGGACCGGGTGGACAGTCTACCCGCCCCTGGCGGGCAATCTCGCCCATGCTGGTGCATCCGTTGACCTAACCATTTTTTCTCTACATCTAGCAGGAATTTCCTCCATTCTAGGGGCTATTAATTTTATTACTACGATTATCAACATAAAGCCCCCTGCCATCTCACAGTACCAGACCCCCTTATTTGTATGGGCGGTTCTGATTACCGCCGTCCTTCTTCTGCTCTCCCTCCCCGTTCTCGCGGCCGGAATTACCATACTCCTCACAGATCGAAACCTCAATACCACCTTCTTCGACCCC------------------
>SYN248_Harpadon_nehereus_Vietnam
TCTACCTCGTATTTGGTGCATGAGCTGGGATAGTGGGAACCGCCCTGAGCCTTTTGATCCGTGCTGAGCTGAGCCAGCCGGGGGCCCTGCTCGGTGACGATCAAATTTATAACGTAATCGTTACTGCCCACGCCTTCGTAATAATTTTCTTTATAGTAATGCCAATTATGATCGGGGGCTTTGGAAATTGACTCATTCCCCTGATGATCGGTGCCCCCGATATGGCGTTTCCCCGAATGAATAACATAAGCTTTTGACTCCTCCCACCCTCTTTCCTTCTTCTCTTGGCATCATCGGGAGTCGAAGCAGGGGCTGGAACCGGCTGAACAGTTTATCCTCCGTTAGCGGGAAACCTTGCTCACGCCGGGGCCTCTGTAGATCTAACCATCTTCTCGCTACACTTGGCTGGGATTTCCTCTATTTTGGGAGCCATTAATTTTATTACGACAATTATCAATATAAAACCTCCCGCCATTTCACAATACCAGACACCCCTCTTTGTTTGGGCTGTACTGATTACGGCTGTCCTTCTCCTCCTCTCCTTACCCGTTCTTGCAGCCGGAATCACAATGCTCTTAACTGATCGAAATCTTAATACCACCTTCTTTGACCCT------------------
>SYN254_Saurida_elongata_Minoshima_Japan
TTTACCTCGTATTTGGTGCATGGGCCGGCATGGTGGGCACTGCCCTAAGCCTCTTAATTCGTGCCGAACTTAGCCAACCGGGGGCCCTCCTCGGCGATGATCAAATCTACAATGTGATCGTCACCGCACACGCCTTCGTTATGATTTTCTTTATAGTAATGCCAATCATAATTGGTGGATTTGGAAACTGACTCATCCCCCTTATAATCGGCGCCCCTGATATGGCTTTTCCCCGCATGAATAACATAAGCTTCTGACTTCTTCCCCCCTCTTTCCTCCTCCTCCTTGCCTCCTCCGGAGTAGAGGCTGGGGCTGGGACTGGCTGAACAGTTTACCCGCCCCTGGCAGGCAATCTTGCCCACGCCGGCGCATCCGTTGACCTAACCATCTTCTCCTTACATTTAGCAGGAATCTCCTCTATTCTAGGGGCTATCAATTTTATTACTACGATCATTAACATGAAACCCCCTGCCATCTCACAGTATCAAACCCCCCTGTTTGTATGAGCAGTCCTAATCACTGCCGTCCTTCTTCTCCTATCCCTCCCCGTACTCGCAGCCGGGATTACTATACTCCTCACGGATCGAAACCTCAACACTACCTTCTTCGACCCT------------------
>SYN258_Saurida_eso_Hilizaki_Japan
TTTACATAGTATTTGGTGCATGGGCCGGCATGGTAGGTACTGCCCTTAGCCTTCTAATCCGTGCTGAACTGAGCCAACCAGGCGCCCTTCTGGGGGACGACCAGATCTATAACGTAATTGTTACCGCACACGCCTTTGTAATAATTTTCTTTATAGTAATACCAATCATGATTGGCGGATTTGGAAACTGGCTTATTCCCCTCATAATTGGTGCCCCCGACATGGCGTTTCCCCGTATGAACAACATGAGCTTTTGACTCCTTCCCCCTTCCTTCCTACTACTTCTTGCCTCCTCCGGTGTTGAGGCCGGGGCTGGGACCGGATGAACGGTCTACCCACCCCTAGCAGGCAATCTCGCCCATGCCGGGGCATCCGTTGATCTAACTATCTTTTCGCTTCACTTGGCAGGGATCTCCTCTATCCTGGGGGCCATTAACTTTATTACCACAATTGTTAACATGAAACCCCCCGCTATTTCGCAGTACCAAACCCCACTGTTTGTCTGAGCAGTCCTAATTACCGCCGTTCTCCTTCTCCTCTCCCTCCCTGTTCTCGCAGCTGGAATTACAATACTTCTTACAGACCGGAACCTCAACACTACCTTCTTCGACCCT------------------
>SYN259_Saurida_eso_Minoshima_Japan
TTTACATAGTATTTGGTGCATGGGCCGGCATGGTAGGTACTGCCCTTAGCCTTCTAATCCGTGCTGAACTGAGCCAACCAGGCGCCCTTCTGGGGGACGACCAGATCTATAACGTAATTGTTACCGCACACGCCTTTGTAATAATTTTCTTTATAGTAATACCAATCATGATTGGCGGATTTGGAAACTGGCTTATTCCCCTCATAATTGGTGCCCCCGACATGGCGTTTCCCCGTATGAACAACATGAGCTTTTGACTCCTTCCCCCTTCCTTCCTACTACTTCTTGCCTCCTCCGGTGTTGAGGCCGGGGCTGGGACCGGATGAACGGTCTACCCACCCCTAGCAGGCAATCTCGCCCATGCCGGGGCATCCGTTGATCTAACTATCTTTTCGCTTCACTTGGCAGGGATCTCCTCTATCCTGGGGGCCATTAACTTTATTACCACAATTGTTAACATGAAACCCCCCGCTATTTCGCAGTACCAAACCCCACTGTTTGTCTGAGCAGTCCTAATTACCGCCGTTCTCCTTCTCCTCTCCCTCCCTGTTCTCGCAGCTGGAATTACAATACTTCTTACAGACCGGAACCTCAACACTACCTTCTTCGACCCT------------------
>SYN260_Saurida_elongata_Naryu_Japan
TTTACCTCGTATTTGGTGCATGGGCCGGCATGGTGGGCACTGCCCTAAGCCTCTTAATTCGTGCCGAACTTAGCCAACCGGGGGCCCTCCTCGGCGATGATCAAATCTACAATGTGATCGTCACCGCACACGCCTTCGTTATGATTTTCTTTATAGTAATGCCAATCATAATTGGTGGATTTGGAAACTGACTCATCCCCCTTATAATCGGCGCCCCTGATATGGCTTTTCCCCGCATGAATAACATAAGCTTCTGACTTCTTCCCCCCTCTTTCCTCCTCCTCCTTGCCTCCTCCGGAGTAGAGGCTGGGGCTGGGACTGGCTGAACAGTTTACCCGCCCCTGGCAGGCAATCTTGCCCACGCCGGCGCATCCGTTGACCTAACCATCTTCTCCTTACATTTAGCAGGAATCTCCTCTATTCTAGGGGCTATCAATTTTATTACTACGATCATTAACATGAAACCCCCTGCCATCTCACAGTATCAAACCCCCCTGTTTGTATGAGCAGTCCTAATCACTGCCGTCCTTCTTCTCCTATCCCTCCCCGTACTCGCAGCCGGGATTACTATACTCCTCACGGATCGAAACCTCAACACTACCTTCTTCGACCCT------------------
>SYN267_Surida_elongata_Minoshima_Japan
TTTACCTCGTATTTGGTGCATGGGCCGGCATGGTGGGCACTGCCCTAAGCCTCTTAATTCGTGCCGAACTTAGCCAACCGGGGGCCCTCCTCGGCGATGATCAAATCTACAATGTGATCGTCACCGCACACGCCTTCGTTATGATTTTCTTTATAGTAATGCCAATCATAATTGGTGGATTTGGAAACTGACTCATCCCCCTTATAATCGGCGCCCCTGATATGGCTTTTCCCCGCATGAATAACATAAGCTTCTGACTTCTTCCCCCCTCTTTCCTCCTCCTCCTTGCCTCCTCCGGAGTAGAGGCTGGGGCTGGGACTGGCTGAACAGTTTACCCGCCCCTGGCAGGCAATCTTGCCCACGCCGGCGCATCCGTTGACCTAACCATCTTCTCCTTACATTTAGCAGGAATCTCCTCTATTCTAGGGGCTATCAATTTTATTACTACGATCATTAACATGAAACCCCCTGCCATCTCACAGTATCAAACCCCCCTGTTTGTATGAGCAGTCCTAATCACTGCCGTCCTTCTTCTCCTATCCCTCCCCGTACTCGCAGCCGGGATTACTATACTCCTCACGGATCGAAACCTCAACACTACCTTCTTCGACCCT------------------
>SYN269_Saurida_macrolepis_Japan
TTTACCTTGTATTTGGTGCATGGGCCGGCATGGTGGGCACTGCCCTGAGCCTTTTAATTCGTGCCGAACTTAGTCAACCGGGGGCCCTTCTCGGGGATGATCAAATTTACAACGTGATCGTCACCGCCCACGCCTTCGTTATAATTTTCTTTATAGTAATACCAATCATGATTGGTGGATTTGGAAACTGACTAATTCCCCTAATGATCGGCGCCCCTGACATGGCATTTCCTCGTATGAACAATATGAGCTTCTGGCTCCTTCCTCCCTCTTTCCTCCTTTTACTGGCTTCCTCTGGTGTAGAAGCCGGGGCTGGAACCGGGTGGACAGTCTACCCGCCCCTGGCGGGCAATCTCGCCCATGCTGGTGCATCCGTTGACCTAACCATTTTTTCTCTACACCTAGCAGGAATTTCCTCCATTCTAGGGGCTATTAATTTTATTACTACGATTATCAACATAAAGCCCCCTGCCATCTCACAGTACCAGACCCCCTTATTTGTATGGGCGGTTCTGATTACCGCCGTCCTTCTTCTGCTCTCCCTCCCCGTTCTCGCGGCCGGAATTACCATACTCCTCACAGATCGAAACCTCAATACCACCTTCTTCGACCCC------------------
>SYN271_Saurida_macrolepis_Hiizaki_Japan
TTTACCTTGTATTTGGTGCATGGGCCGGCATGGTGGGCACTGCCCTGAGCCTTTTAATTCGTGCCGAACTTAGTCAACCGGGGGCCCTTCTCGGGGATGATCAAATCTACAACGTGATCGTCACCGCCCACGCCTTCGTTATAATTTTCTTTATAGTAATACCAATCATGATTGGTGGATTTGGAAACTGACTAATTCCCCTAATGATCGGCGCCCCTGACATGGCATTTCCTCGTATGAACAATATGAGCTTCTGGCTCCTTCCTCCCTCTTTCCTCCTTTTACTGGCTTCCTCTGGTGTAGAAGCCGGGGCTGGGACCGGGTGGACAGTCTACCCGCCCCTGGCGGGCAATCTCGCCCATGCTGGTGCATCCGTTGACCTAACCATTTTTTCTTTACATCTAGCAGGAATTTCCTCCATTCTAGGGGCTATTAATTTTATTACTACGATTATCAACATAAAGCCCCCTGCCATCTCACAGTACCAGACCCCCTTATTTGTATGGGCGGTTCTGATTACCGCCGTCCTTCTTCTGCTCTCCCTCCCCGTTCTCGCGGCCGGAATTACCATACTCCTCACAGATCGAAACCTCAATACCACCTTCTTCGACCCC------------------
>SYN273_Saurida_elongata_Tosa_Bay_Japan
TTTACCTCGTATTTGGTGCATGGGCCGGCATGGTGGGCACTGCCCTAAGCCTCTTAATTCGTGCCGAACTTAGCCAACCGGGGGCCCTCCTCGGCGATGATCAAATCTACAATGTGATCGTCACCGCACACGCCTTCGTTATGATTTTCTTTATAGTAATGCCAATCATAATTGGTGGATTTGGAAACTGACTCATCCCCCTTATAATCGGCGCCCCTGATATGGCTTTTCCCCGCATGAATAACATAAGCTTCTGACTTCTTCCCCCCTCTTTCCTCCTCCTCCTTGCCTCCTCCGGAGTAGAGGCTGGGGCTGGGACTGGCTGAACAGTTTACCCGCCCCTGGCAGGCAATCTTGCCCACGCCGGCGCATCCGTTGACCTAACCATCTTCTCCTTACATTTAGCAGGAATCTCCTCTATTCTAGGGGCTATCAATTTTATTACTACGATCATTAACATGAAACCCCCTGCCATCTCACAGTATCAAACCCCCCTGTTTGTATGAGCAGTCCTAATCACTGCCGTCCTTCTTCTCCTATCCCTCCCCGTACTCGCAGCCGGGATTACTATACTCCTCACGGATCGAAACCTCAACACTACCTTCTTCGACCCT------------------
>SYN274_Saurida_elongata_Tosa_Bay_Japan
TTTACCTCGTATTTGGTGCATGGGCCGGCATGGTGGGCACTGCCCTAAGCCTCTTAATTCGTGCCGAACTTAGCCAACCGGGGGCCCTCCTCGGCGATGATCAAATCTACAATGTGATCGTCACCGCACACGCCTTCGTTATGATTTTCTTTATAGTAATGCCAATCATAATTGGTGGATTTGGAAACTGACTCATCCCCCTTATAATCGGCGCCCCTGATATGGCTTTTCCCCGCATGAATAACATAAGCTTCTGACTTCTTCCCCCCTCTTTCCTCCTCCTCCTTGCCTCCTCCGGAGTAGAGGCTGGGGCTGGGACTGGCTGAACAGTTTACCCGCCCCTGGCAGGCAATCTTGCCCACGCCGGCGCATCCGTTGACCTAACCATCTTCTCCTTACATTTAGCAGGAATCTCCTCTATTCTAGGGGCTATCAATTTTATTACTACGATCATTAACATGAAACCCCCTGCCATCTCACAGTATCAAACCCCCCTGTTTGTATGAGCAGTCCTAATCACTGCCGTCCTTCTTCTCCTATCCCTCCCCGTACTCGCAGCCGGGATTACTATACTCCTCACGGATCGAAACCTCAACACTACCTTCTTCGACCCT------------------
>SYN276_Saurida_umeyoshii_Tosa_Bay_Japan
TTTACCTCGTATTTGGTGCATGGGCTGGCATAGTGGGCACTGCCTTAAGCCTCTTAATTCGTGCCGAACTTAGCCAACCGGGGGCTCTTCTCGGAGACGATCAAATCTACAATGTGATCGTCACCGCACACGCCTTCGTTATAATTTTCTTTATAGTAATGCCAATCATGATCGGCGGGTTCGGAAACTGACTTATTCCCCTTATAATTGGCGCCCCTGACATAGCATTCCCCCGCATAAATAATATAAGCTTCTGACTTCTACCTCCCTCTTTTCTCCTGCTTCTCGCCTCTTCTGGGGTAGAAGCCGGGGCTGGGACTGGATGAACAGTCTACCCACCCCTGGCAGGCAATCTCGCCCACGCCGGCGCATCCGTTGACCTAACTATCTTTTCCCTACACCTAGCAGGGATCTCCTCCATCCTGGGGGCTATTAATTTTATTACTACAATTATTAACATGAAACCCCCTGCCATCTCACAATATCAAACCCCCCTATTTGTGTGGGCAGTCCTAATTACTGCCGTCCTTCTCCTCCTCTCCCTCCCCGTCCTTGCGGCTGGGATTACCATGCTCCTGACGGATCGAAATCTCAACACCACCTTCTTCGACCCC------------------
>SYN277_Saurida_umeyoshii_Tosa_Bay_Japan
TTTACCTCGTATTTGGTGCATGGGCTGGCATAGTGGGCACTGCCTTAAGCCTCTTAATTCGTGCCGAACTTAGCCAACCGGGGGCTCTTCTCGGAGACGATCAAATCTACAATGTGATCGTCACCGCACACGCCTTCGTTATAATTTTCTTTATAGTAATGCCAATCATGATCGGCGGGTTCGGAAACTGACTTATTCCCCTTATAATTGGCGCCCCTGACATAGCATTCCCCCGCATAAATAATATAAGCTTCTGACTTCTACCTCCCTCTTTTCTCCTGCTTCTCGCCTCTTCTGGGGTAGAAGCCGGGGCTGGAACTGGATGAACAGTCTACCCACCCCTGGCAGGCAATCTCGCCCACGCCGGCGCATCCGTTGACCTAACTATCTTTTCCCTACACCTAGCAGGGATCTCCTCCATCCTGGGGGCTATTAATTTTATTACTACAATTATTAACATGAAACCCCCTGCCATCTCACAATATCAAACCCCTCTATTTGTGTGGGCAGTCCTAATTACTGCCGTCCTTCTCCTCCTTTCCCTCCCCGTCCTTGCGGCTGGGATTACCATACTCCTGACGGATCGAAACCTCAACACCACCTTCTTCGACCCC------------------
>SYN278_Saurida_undosquamis_Tosa_Bay_Japan
TTTACCTCGTATTTGGTGCATGGGCCGGCATGGTAGGCACCGCCCTAAGCCTCTTAATTCGTGCCGAATTGAGCCAACCGGGGGCTCTCCTCGGAGACGATCAAATCTACAATGTAATCGTCACCGCTCACGCCTTCGTTATAATTTTCTTTATAGTAATGCCAATCATGATTGGCGGGTTTGGAAACTGACTTATCCCCCTTATAATTGGCGCCCCTGACATAGCATTCCCCCGCATAAATAACATAAGCTTCTGACTTCTTCCCCCCTCTTTCCTCCTTCTTCTCGCCTCTTCTGGGGTAGAAGCCGGGGCCGGAACCGGGTGAACGGTTTACCCGCCCCTGGCAGGCAACCTCGCCCACGCCGGTGCATCCGTTGACCTAACTATCTTCTCTCTACATTTGGCGGGGATTTCTTCCATTCTGGGGGCTATTAACTTTATTACTACAATTATCAACATAAAACCTCCCGCCATCTCGCAATATCAAACCCCCCTATTTGTGTGAGCGGTCCTCATTACCGCTGTTCTTCTCCTTCTTTCCCTCCCCGTTCTTGCAGCCGGCATTACTATGCTCCTCACAGATCGAAACCTCAACACCACCTTCTTCGACCCC------------------
>SYN279_Saurida_undosquamis_Tosa_Bay_Japan
TTTACCTCGTATTTGGTGCATGGGCCGGCATGGTAGGCACCGCCCTAAGCCTCTTAATTCGTGCCGAATTGAGCCAACCGGGGGCTCTCCTCGGAGACGATCAAATCTACAATGTAATCGTCACCGCTCACGCCTTCGTTATAATTTTCTTTATAGTAATGCCAATCATGATTGGCGGGTTTGGAAACTGACTTATCCCCCTTATAATTGGCGCCCCTGACATAGCATTCCCCCGCATAAATAACATAAGCTTCTGACTTCTTCCCCCCTCTTTCCTCCTTCTTCTCGCCTCTTCTGGGGTAGAAGCCGGGGCCGGAACCGGGTGAACGGTTTACCCGCCCCTGGCAGGCAACCTCGCCCACGCCGGTGCATCCGTTGACCTAACTATCTTCTCTCTACATTTGGCGGGGATTTCTTCCATTCTGGGGGCTATTAACTTTATTACTACAATTATCAACATAAAACCTCCCGCCATCTCGCAATATCAAACCCCCCTATTTGTGTGAGCAGTCCTCATTACCGCTGTTCTTCTCCTTCTTTCCCTCCCCGTTCTTGCAGCCGGCATTACTATGCTCCTCACAGATCGAAACCTCAACACCACCTTCTTCGACCCC------------------
>SYN280_Synodus_macrops_Tosa_Bay_Japan
TGTACATAATCTTTGGTGCCTGGGCCGGGATAGTAGGTACAGCCCTTAGCTTGCTCATTCGAGCTGAACTGAGCCAACCCGGCGCCCTATTAGGGGATGACCAAATTTACAATGTAATTGTAACCGCACATGCCTTCGTAATAATTTTTTTTATAGTAATACCAATCATAATTGGGGGTTTTGGTAACTGACTGATCCCCTTGATAATCGGAGCACCTGACATAGCATTCCCTCGAATAAATAATATAAGCTTTTGACTTTTACCTCCATCATTCCTGCTTCTTCTAGCCTCCTCAGGAGTAGAAGCCGGGGCAGGAACAGGTTGAACTGTCTACCCCCCTTTAGCAGGGAATCTAGCCCACGCCGGGGCTTCTGTAGATCTAACAATCTTTTCCCTGCACTTGGCAGGAATTTCGTCCATTCTAGGGGCAATTAACTTCATTACAACCATTATTAACATAAAGCCCCCTTCAATCTCCCAATACCAAACACCTCTATTTGTTTGAGCTGTGTTAATCACAGCGGTACTCCTTCTCCTCTCTCTCCCCGTCTTAGCAGCCGGGATTACTATACTTCTAACCGACCGAAACCTGAACACTACTTTTTTCGACCCT------------------
>SYN281_Synodus_macrops_Tosa_Bay_Japan
TGTACATAATCTTTGGTGCCTGGGCCGGGATAGTAGGTACAGCCCTTAGCTTGCTCATTCGAGCTGAACTGAGCCAACCCGGCGCCCTATTAGGGGATGACCAAATTTACAATGTAATTGTAACCGCACATGCCTTCGTAATAATTTTTTTTATAGTAATACCAATCATAATTGGGGGTTTTGGTAACTGACTGATCCCCTTGATAATCGGAGCACCTGACATAGCATTCCCTCGAATAAATAATATAAGCTTTTGACTTTTACCTCCATCATTCCTGCTTCTTCTAGCCTCCTCAGGAGTAGAAGCCGGGGCAGGAACAGGTTGAACTGTCTACCCCCCTTTAGCAGGGAATCTAGCCCACGCCGGGGCTTCTGTAGATCTAACAATCTTTTCCCTGCACTTGGCAGGAATTTCGTCCATTCTAGGGGCAATTAACTTCATTACAACCATTATTAACATAAAGCCCCCTTCAATCTCCCAATACCAAACACCTCTATTTGTTTGAGCTGTATTAATCACAGCGGTACTCCTTCTCCTCTCTCTCCCCGTCTTAGCAGCCGGGATTACTATACTTCTAACCGACCGAAACCTGAACACTACTTTTTTCGACCCT------------------
>SYN283_Saurida_macrolepis_Iburi_Japan
TTTACCTTGTATTTGGTGCATGGGCCGGCATGGTGGGCACTGCCCTGAGCCTTTTAATTCGTGCCGAACTTAGTCAACCGGGGGCCCTTCTCGGGGATGATCAAATCTACAACGTGATCGTCACCGCCCACGCCTTCGTTATAATTTTCTTTATAGTAATACCAATCATGATTGGTGGATTTGGAAACTGACTAATTCCCCTAATGATCGGCGCCCCTGACATGGCATTTCCTCGTATGAACAATATGAGCTTCTGGCTCCTTCCTCCCTCTTTCCTCCTTTTACTGGCTTCCTCTGGTGTAGAAGCCGGGGCTGGGACCGGGTGGACAGTCTACCCGCCCCTGGCGGGCAATCTCGCCCATGCTGGTGCATCCGTTGACCTAACCATTTTTTCTCTACATCTAGCAGGAATTTCCTCCATCCTAGGGGCTATTAATTTTATTACTACGATTATCAACATAAAGCCCCCTGCCATCTCACAGTACCAGACCCCCTTATTTGTATGGGCGGTTCTGATTACCGCCGTCCTTCTTCTGCTCTCCCTCCCCGTTCTCGCGGCCGGAATTACCATGCTCCTCACAGATCGAAACCTCAATACCACCTTCTTCGACCCC------------------
>SYN284_Saurida_macrolepis_Iburi_Japan
TTTACCTTGTATTTGGTGCATGGGCCGGCATGGTGGGCACTGCCCTGAGCCTTTTAATTCGTGCCGAACTTAGTCAACCGGGGGCCCTTCTCGGGGATGATCAAATCTACAACGTGATCGTCACCGCCCACGCCTTCGTTATAATTTTCTTTATAGTAATACCAATCATGATTGGTGGATTTGGAAACTGACTAATTCCCCTAATGATCGGCGCCCCTGACATGGCATTTCCTCGTATGAACAATATGAGCTTCTGGCTCCTTCCTCCCTCTTTCCTCCTTTTACTGGCTTCCTCTGGTGTAGAAGCCGGGGCTGGGACCGGGTGGACAGTCTACCCGCCCCTGGCGGGCAATCTCGCCCATGCTGGTGCATCCGTTGACCTAACCATTTTTTCTCTACATCTAGCAGGAATTTCCTCCATTCTAGGGGCTATTAATTTTATTACTACGATTATCAACATAAAGCCCCCTGCCATCTCACAGTACCAGACCCCCTTATTTGTATGGGCGGTTCTGATTACCGCCGTCCTTCTTCTGCTCTCCCTCCCCGTTCTCGCGGCCGGAATTACCATACTCCTCACAGATCGAAACCTCAATACCACCTTCTTCGACCCC------------------
>SYN286_Saurida_undosquamis_Iburi_Japan
TTTACCTCGTATTTGGTGCATGGGCCGGCATGGTAGGCACCGCCCTAAGCCTCTTAATTCGTGCCGAATTGAGCCAACCGGGGGCTCTCCTCGGAGACGATCAAATCTACAATGTAATCGTCACCGCTCACGCCTTCGTTATAATTTTCTTTATAGTAATGCCAATCATGATTGGCGGGTTTGGAAACTGACTTATCCCCCTTATAATTGGCGCCCCTGACATAGCATTCCCCCGCATAAATAACATAAGCTTCTGACTTCTTCCCCCCTCTTTCCTCCTTCTTCTCGCCTCTTCTGGGGTAGAAGCCGGGGCCGGAACCGGGTGAACGGTTTACCCGCCCCTGGCAGGCAACCTCGCCCACGCCGGTGCATCCGTTGACCTAACTATCTTCTCTCTACATTTGGCGGGGATTTCTTCCATTCTGGGGGCTATTAACTTTATTACTACAATTATCAACATAAAACCTCCCGCCATCTCGCAATATCAAACCCCCCTATTTGTGTGAGCGGTCCTCATTACCGCTGTTCTTCTCCTTCTTTCCCTCCCCGTTCTTGCAGCCGGCATTACTATGCTCCTCACAGATCGAAACCTCAACACCACCTTCTTCGACCCC------------------
>SYN287_Synodus_macrops_Tosa_Bay_Japan
TGTACATAATCTTTGGTGCCTGGGCCGGGATAGTAGGTACAGCCCTTAGCTTGCTCATTCGAGCTGAACTGAGCCAACCCGGCGCCCTATTAGGGGATGACCAAATTTACAATGTAATTGTAACCGCACATGCCTTCGTAATAATTTTTTTTATAGTAATACCAATCATAATTGGGGGTTTTGGTAACTGACTGATCCCCTTGATAATCGGAGCACCTGACATAGCATTCCCTCGAATAAATAATATAAGCTTTTGACTTTTACCTCCATCATTCCTGCTTCTTCTAGCCTCCTCAGGAGTAGAAGCCGGGGCAGGAACAGGTTGAACTGTCTACCCCCCTTTAGCAGGGAATCTAGCCCACGCCGGGGCTTCTGTAGATCTAACAATCTTTTCCCTGCACTTGGCAGGAATTTCGTCCATTCTAGGGGCAATTAACTTCATTACAACCATTATTAACATAAAGCCCCCTTCAATCTCCCAATACCAAACACCTCTATTTGTTTGAGCTGTGTTAATCACAGCGGTACTCCTTCTCCTCTCTCTCCCCGTCTTAGCAGCCGGGATTACTATACTTCTAACCGACCGAAACCTGAACACTACTTTTTTCGACCCT------------------
>SYN288_Synodus_macrops_Tosa_Bay_Japan
TGTACATAATCTTTGGTGCCTGGGCCGGGATAGTAGGTACAGCCCTTAGCTTGCTCATTCGAGCTGAACTGAGCCAACCCGGCGCCCTATTAGGGGATGACCAAATTTACAATGTAATTGTAACCGCACATGCCTTCGTAATAATTTTTTTTATAGTAATACCAATCATAATTGGGGGTTTTGGTAACTGACTGATCCCCTTGATAATCGGAGCACCTGACATAGCATTCCCTCGAATAAATAATATAAGCTTTTGACTTTTACCTCCATCATTCCTGCTTCTTCTAGCCTCCTCAGGAGTAGAAGCCGGGGCAGGAACAGGTTGAACTGTCTACCCCCCTTTAGCAGGGAATCTAGCCCACGCCGGGGCTTCTGTAGATCTAACAATCTTTTCCCTGCACTTGGCAGGAATTTCGTCCATTCTAGGGGCAATTAACTTCATTACAACCATTATTAACATAAAGCCCCCTTCAATCTCCCAATACCAAACACCTCTATTTGTTTGAGCTGTGTTAATCACAGCGGTACTCCTTCTCCTCTCTCTCCCCGTCTTAGCAGCCGGGATTACTATACTTCTAACCGACCGAAACCTGAACACTACTTTTTTCGACCCT------------------
>SYN289_Saurida_macrolepis_Iburi_Japan
TTTACCTTGTATTTGGTGCATGGGCCGGCATGGTGGGCACTGCCCTGAGCCTTTTAATTCGTGCCGAACTTAGTCAACCGGGGGCCCTTCTCGGGGATGATCAAATCTACAACGTGATCGTCACCGCCCACGCCTTCGTTATAATTTTCTTTATAGTAATACCAATCATGATTGGTGGATTTGGAAACTGACTAATTCCCCTAATGATCGGCGCCCCTGACATGGCATTTCCTCGTATGAACAATATGAGCTTCTGGCTCCTTCCTCCCTCTTTCCTCCTTTTACTGGCTTCCTCTGGTGTAGAAGCCGGGGCTGGGACCGGGTGGACAGTCTACCCGCCCCTGGCGGGCAATCTCGCCCATGCTGGTGCATCCGTTGACCTAACCATTTTTTCTCTACATCTAGCAGGAATTTCCTCCATTCTAGGGGCTATTAATTTTATTACTACGATTATCAACATAAAGCCCCCTGCCATCTCACAGTACCAGACCCCCTTATTTGTATGGGCGGTTCTGATTACCGCCGTCCTTCTTCTGCTCTCCCTCCCCGTTCTCGCGGCCGGAATTACCATACTCCTCACAGATCGAAACCTCAATACCACCTTCTTCGACCCC------------------
>SYN290_Saurida_macrolepis_Iburi_Japan
TTTACCTTGTATTTGGTGCATGGGCCGGCATGGTGGGCACTGCCCTGAGCCTTTTAATTCGTGCCGAACTTAGTCAACCGGGGGCCCTTCTCGGGGATGATCAAATCTACAACGTGATCGTCACCGCCCACGCCTTCGTTATAATTTTCTTTATAGTAATACCAATCATGATTGGTGGATTTGGAAACTGACTAATTCCCCTAATGATCGGCGCCCCTGACATGGCATTTCCTCGTATGAACAATATGAGCTTCTGGCTCCTTCCTCCCTCTTTCCTCCTTTTACTGGCTTCCTCTGGTGTAGAAGCCGGGGCTGGGACCGGGTGGACAGTCTACCCGCCCCTGGCGGGCAATCTCGCCCATGCTGGTGCATCCGTTGACCTAACCATTTTTTCTCTACATCTAGCAGGAATTTCCTCCATTCTAGGGGCTATTAATTTTATTACTACGATTATCAACATAAAGCCCCCTGCCATCTCACAGTACCAGACCCCCTTATTTGTATGGGCGGTTCTGATTACCGCCGTCCTTCTTCTGCTCTCCCTCCCCGTTCTCGCGGCCGGAATTACCATACTCCTCACAGATCGAAACCTCAATACCACCTTCTTCGACCCC------------------
>SYN293_Saurida_macrolepis_Iburi_Japan
TTTACCTTGTATTTGGTGCATGGGCCGGCATGGTGGGCACTGCCCTGAGCCTTTTAATTCGTGCCGAACTTAGTCAACCGGGGGCCCTTCTCGGGGATGATCAAATTTACAACGTGATCGTCACCGCCCACGCCTTCGTTATAATTTTCTTTATAGTAATACCAATCATGATTGGTGGATTTGGAAACTGACTAATTCCCCTAATGATCGGCGCCCCTGACATGGCATTTCCTCGTATGAACAATATGAGCTTCTGGCTCCTTCCTCCCTCTTTCCTCCTTTTACTGGCTTCCTCTGGTGTAGAAGCCGGGGCTGGAACCGGGTGGACAGTCTACCCGCCCCTGGCGGGCAATCTCGCCCATGCTGGTGCATCCGTTGACCTAACCATTTTTTCTCTACACCTAGCAGGAATTTCCTCCATTCTAGGGGCTATTAATTTTATTACTACGATTATCAACATAAAGCCCCCTGCCATCTCACAGTACCAGACCCCCTTATTTGTATGGGCGGTTCTGATTACCGCCGTCCTTCTTCTGCTCTCCCTCCCCGTTCTCGCGGCCGGAATTACCATACTCCTCACAGATCGAAACCTCAATACCACCTTCTTCGACCCC------------------
>SYN294_Saurida_macrolepis_Iburi_Japan
TTTACCTTGTATTTGGTGCATGGGCCGGCATGGTGGGCACTGCCCTGAGCCTTTTAATTCGTGCCGAACTTAGTCAACCGGGGGCCCTTCTCGGGGATGATCAAATCTACAACGTGATCGTCACCGCCCACGCCTTCGTTATAATTTTCTTTATAGTAATACCAATCATGATTGGTGGATTTGGAAACTGACTAATTCCCCTAATGATCGGCGCCCCTGATATGGCATTTCCTCGTATGAACAATATGAGCTTCTGGCTCCTTCCTCCCTCTTTCCTCCTTTTACTGGCTTCCTCTGGTGTAGAAGCCGGGGCTGGGACCGGGTGGACAGTCTACCCGCCCCTGGCGGGCAATCTCGCCCATGCTGGTGCATCCGTTGACCTAACCATTTTTTCTCTACATCTAGCAGGAATTTCCTCCATTCTAGGGGCTATTAATTTTATTACTACGATTATCAACATAAAGCCCCCTGCCATCTCACAGTACCAGACCCCCTTATTTGTATGGGCGGTTCTGATTACCGCCGTCCTTCTTCTGCTCTCCCTCCCCGTTCTCGCGGCCGGAATTACCATACTCCTCACAGATCGAAACCTCAATACCACCTTCTTCGACCCC------------------
>SYN296_Saurida_macrolepis_Iburi_Japan
TTTACCTTGTATTTGGTGCATGGGCCGGCATGGTGGGCACTGCCCTGAGCCTTTTAATTCGTGCCGAACTTAGTCAACCGGGGGCCCTTCTCGGGGATGATCAAATCTACAACGTGATCGTCACCGCCCACGCCTTCGTTATAATTTTCTTTATAGTAATACCAATCATGATTGGTGGATTTGGAAACTGACTAATTCCCCTAATGATCGGCGCCCCTGACATGGCATTTCCTCGTATGAACAATATGAGCTTCTGGCTCCTTCCTCCCTCTTTCCTCCTTTTACTGGCTTCCTCTGGTGTAGAAGCCGGGGCTGGGACCGGGTGGACAGTCTACCCGCCCCTGGCGGGCAATCTCGCCCATGCTGGTGCATCCGTTGACCTAACCATTTTTTCTCTACATCTAGCAGGAATTTCCTCCATTCTAGGGGCTATTAATTTTATTACTACGATTATCAACATAAAGCCCCCTGCCATCTCACAGTACCAGACCCCCTTATTTGTATGGGCGGTTCTGATTACCGCCGTCCTTCTTCTGCTCTCCCTCCCCGTTCTCGCGGCCGGAATTACCATACTCCTCACAGATCGAAACCTCAATACCACCTTCTTCGACCCC------------------
>SYN297_Harpadon_microchir_Tokyo_Bay_Japan
TCTACCTAGTATTTGGTGCATGAGCTGGCATGGTAGGCACCGCCCTAAGTCTCTTAATCCGGGCTGAACTAAGCCAGCCGGGAGCCTTGCTCGGAGACGACCAGATTTATAATGTAATCGTTACTGCCCATGCCTTCGTAATAATTTTCTTTATAGTAATACCAATTATGATTGGAGGCTTTGGAAACTGGCTCATTCCTCTTATGATTGGCGCCCCCGACATAGCATTCCCCCGAATGAATAATATGAGCTTCTGACTTCTCCCACCTTCCTTCCTCCTCCTCCTAGCCTCATCAGGAGTAGAAGCTGGGGCCGGAACCGGTTGGACCGTGTATCCGCCATTAGCAGGGAACCTTGCACACGCCGGGGCATCCGTGGACTTGACCATTTTTTCACTACACCTAGCAGGGATTTCCTCTATTCTTGGGGCTATCAACTTTATTACTACAATCATTAATATGAAGCCCCCCGCTATCTCACAATACCAAACACCTCTATTCGTATGGGCCGTTTTAATTACTGCTGTCCTTCTCCTTCTGTCTCTCCCTGTTCTTGCAGCCGGAATTACTATACTTCTTACTGACCGAAACCTCAACACCACCTTTTTTGACCCT------------------
>SYN298_Synodus_fuscus_Kushimoto_Japan
TCTACATAATCTTTGGTGCCTGGGCCGGAATAGTGGGAACAGCCCTCAGCCTTTTAATCCGCGCTGAACTTAGCCAGCCCGGAGCCCTTTTAGGGGATGACCAGATCTACAATGTAATTGTTACAGCCCACGCGTTCGTAATGATTTTCTTTATAGTGATACCAATCATAATTGGCGGTTTTGGAAATTGGCTTATCCCTCTAATGATCGGCGCCCCCGATATAGCATTTCCCCGGATGAACAACATGAGCTTCTGGCTTCTGCCCCCATCATTCCTTCTTCTCCTAGCATCTTCTGGGGTCGAGGCCGGAGCCGGCACCGGATGAACGGTTTACCCCCCATTAGCAGGCAACCTGGCCCACGCTGGGGCCTCAGTAGACTTAACAATTTTTTCTCTCCACTTGGCGGGAATTTCTTCTATTTTAGGCGCAATCAACTTTATTACAACTATTATTAACATAAAACCCCCATCAATCTCCCAGTATCAGACCCCCCTTTTCGTTTGGGCCGTGCTAATTACAGCGGTGCTACTTCTGCTTTCTCTTCCGGTTCTGGCGGCTGGTATTACAATACTACTCACGGATCGAAATTTAAACACCACTTTCTTCGACCCT------------------
>SYN299_Synodus_fuscus_Maizuru_Japan
TTTACATAATCTTTGGTGCCTGGGCCGGAATGGTAGGAACAGCCCTCAGCCTTTTAATCCGCGCTGAGCTGAGCCAGCCCGGGGCTCTTTTGGGGGATGACCAGATCTATAATGTAATCGTTACAGCCCACGCGTTTGTAATGATTTTTTTTATAGTAATACCAATTATGATTGGCGGCTTTGGAAACTGGCTTATCCCTTTAATGATCGGTGCCCCCGATATAGCATTTCCTCGCATAAATAATATGAGCTTCTGACTTCTACCTCCATCATTTCTTCTTCTTCTGGCATCCTCTGGGGTCGAAGCCGGAGCCGGTACCGGATGAACAGTTTACCCCCCACTATCAGGCAACTTGGCCCACGCCGGGGCTTCAGTAGACTTAACAATCTTTTCTCTCCACTTGGCTGGGATTTCCTCTATTTTAGGCGCAATCAACTTTATTACAACTATTATTAATATAAAGCCCCCATCAATTTCCCAGTACCAAACCCCTCTTTTCGTGTGGGCCGTATTAATTACAGCAGTACTACTTCTGCTCTCTCTTCCAGTCCTGGCCGCTGGCATCACAATGCTACTCACGGATCGAAATTTAAACACCACTTTCTTCGACCCT------------------
>SYN300_Synodus_ulae_Iburi_Japan
TATACATGATCTTTGGTGCCTGAGCTGGCATAGTGGGCACAGCCTTAAGCCTTTTAATCCGCGCAGAGCTTAGTCAACCCGGGGCTCTTCTAGGAGATGATCAGATTTATAACGTAATTGTTACAGCCCACGCGTTCGTAATGATTTTCTTTATAGTAATACCCATCATGATTGGCGGGTTCGGAAACTGGCTTATTCCTTTGATGATCGGCGCCCCAGACATGGCCTTCCCTCGGATAAATAACATAAGCTTCTGACTTCTTCCCCCATCGTTTCTACTACTCTTGGCATCTTCCGGGGTTGAAGCTGGTGCGGGCACCGGTTGAACGGTCTACCCGCCATTATCAGGTAACCTAGCCCATGCAGGGGCTTCAGTAGACCTAACAATTTTTTCTCTCCACTTGGCCGGGATTTCTTCTATTTTAGGAGCAATCAACTTTATTACTACTATCATTAACATAAAGCCGCCCTCAATTTCTCAATACCAGACTCCACTCTTCGTGTGAGCTGTTCTGATTACAGCCGTTCTTCTCCTTTTATCCCTGCCCGTACTAGCAGCCGGGATCACAATGCTACTAACTGACCGCAACCTTAACACCACTTTTTTTGACCCT------------------
>SYN301_Saurida_macrolepis_Pran_Buri_Thailand
TTTACCTTGTATTTGGTGCATGGGCCGGCATGGTGGGCACTGCCCTGAGCCTTTTAATTCGTGCCGAACTTAGTCAGCCGGGGGCCCTTCTCGGGGATGATCAAATTTACAACGTGATCGTCACCGCCCACGCCTTCGTTATAATTTTCTTTATAGTAATACCAATCATGATTGGTGGATTTGGAAACTGACTAATTCCCCTAATGATCGGCGCCCCTGACATGGCATTTCCTCGTATGAACAATATGAGCTTCTGGCTCCTTCCTCCCTCTTTCCTCCTTTTACTGGCTTCCTCTGGTGTAGAAGCCGGGGCTGGAACCGGGTGGACAGTCTACCCGCCCCTGGCGGGCAATCTCGCCCATGCTGGTGCATCCGTTGACCTAACCATTTTTTCTCTACACCTAGCAGGAATTTCCTCCATTCTAGGGGCTATTAATTTTATTACTACGATTATCAACATAAAGCCCCCTGCCATCTCACAGTACCAGACCCCCTTATTTGTATGGGCGGTTCTGATTACCGCCGTCCTTCTTCTGCTCTCCCTCCCCGTTCTCGCGGCCGGAATTACCATACTCCTCACAGATCGAAACCTCAATACCACCTTCTTCGACCCC------------------
>SYN303_Saurida_micropectoralis_Pran_Buri_Thailand
TCTACCTAGTATTTGGTGCATGAGCCGGCATAGTAGGCACTGCCCTAAGCCTATTAATTCGTGCCGAACTAAGCCAACCAGGAGCCCTCCTAGGGGACGACCAGATCTACAACGTAATTGTTACCGCACACGCCTTCGTAATAATTTTCTTTATAGTAATACCAATTATGATCGGTGGATTCGGAAACTGACTCATTCCCCTCATGATCGGGGCCCCCGACATGGCATTTCCCCGAATAAACAACATAAGCTTTTGACTTCTCCCTCCCTCTTTCCTCCTCCTTCTTGCCTCCTCTGGGGTAGAAGCCGGGGCCGGAACTGGATGAACAGTCTACCCACCCCTAGCAGGCAACCTTGCCCACGCCGGGGCATCTGTCGACCTAACTATTTTTTCACTTCACCTTGCAGGGATTTCCTCCATCCTGGGGGCCATTAACTTTATTACCACAATCATTAATATGAAACCTCCCGCTATTTCACAATATCAGACCCCACTATTTGTATGAGCGGTCTTAATTACCGCCGTCCTCCTCCTCCTCTCCCTCCCCGTCCTTGCAGCTGGAATTACTATACTCCTAACAGATCGAAACCTCAACACTACCTTCTTCGACCCC------------------
>SYN304_Trachinocephalus_trachinus_Ranong_Thailand
TCTACATAATTTTCGGTGCCTGAGCCGGAATAGTCGGCACGGCTTTAAGCCTTTTGATTCGAGCTGAGCTGAGCCAGCCCGGGGCCCTTCTAGGAGACGACCAGATTTACAATGTAATCGTCACGGCCCATGCCTTCGTAATAATCTTTTTTATAGTAATACCAATCATGATCGGGGGCTTCGGCAACTGACTTATTCCTTTAATGATCGGTGCCCCGGACATGGCTTTTCCCCGAATGAACAACATAAGCTTTTGACTTCTGCCTCCATCTTTTCTTCTTCTCCTGGCTTCGTCTGGCGTAGAAGCTGGCGCAGGTACCGGGTGAACAGTTTACCCGCCCTTGGCGGGTAACCTAGCCCATGCAGGTGCTTCCGTAGATCTAACTATTTTTTCCCTCCATCTAGCCGGGATCTCATCTATTCTTGGCGCCATCAACTTTATCACAACCATCATTAACATAAAACCCCCTTCGATTACTCAGTATCAGACTCCTTTGTTTGTCTGAGCCGTCTTGATTACTGCCGTACTTCTTTTGCTTTCTCTTCCCGTCCTGGCGGCAGGAATCACTATGCTTCTAACCGACCGCAACTTGAACACCACATTTTTTGACCCT------------------
>SYN306_Saurida_lessepsianus_Ranong_Thailand
TTTACCTTGTATTTGGTGCATGGGCCGGCATGGTGGGCACTGCCCTGAGCCTCTTAATTCGTGCCGAACTTAGTCAGCCGGGGGCCCTTCTCGGAGATGATCAAATTTACAATGTAATCGTCACCGCTCACGCCTTCGTTATAATTTTCTTTATAGTAATGCCAATCATGATTGGTGGATTTGGAAACTGGTTAATTCCCCTAATGATCGGTGCCCCTGACATAGCATTCCCTCGCATGAACAACATGAGCTTCTGGCTTCTTCCCCCCTCTTTCCTCCTCTTGCTCGCCTCCTCTGGAGTAGAAGCCGGGGCTGGAACCGGGTGAACAGTCTACCCGCCCCTGGCGGGCAATCTCGCCCATGCTGGTGCATCCGTCGACCTGACCATTTTCTCTCTGCATCTAGCGGGTATTTCTTCTATCCTAGGGGCTATTAATTTTATTACTACAATTATTAACATAAAGCCCCCTGCCATCTCCCAATACCAAACCCCCTTATTTGTATGGGCAGTTCTAATTACCGCCGTCCTTCTTCTGCTTTCCCTCCCCGTTCTCGCAGCCGGAATTACTATGCTCCTCACGGATCGAAACCTCAACACCACCTTCTTCGACCCC------------------
>SYN309_Saurida_micropectoralis_Ranong_Thailand
TCTACCTAGTATTTGGTGCATGAGCCGGCATAGTAGGCACTGCCCTAAGCCTATTAATTCGTGCCGAACTAAGCCAACCAGGAGCCCTCCTAGGGGACGACCAGATCTACAATGTAATTGTTACCGCACACGCCTTCGTAATAATTTTCTTTATAGTAATACCAATTATGATCGGTGGATTCGGAAACTGACTCATTCCCCTCATGATCGGGGCCCCCGACATGGCATTTCCCCGAATAAACAACATAAGCTTTTGACTTCTCCCTCCCTCTTTCCTCCTCCTTCTTGCCTCCTCTGGGGTAGAAGCCGGGGCCGGAACTGGATGAACAGTCTACCCACCCCTAGCAGGCAACCTTGCCCACGCCGGGGCATCTGTCGACCTAACTATTTTTTCACTTCACCTTGCAGGGATTTCCTCCATCCTGGGGGCCATTAACTTTATTACCACAATCATTAATATGAAACCTCCCGCTATTTCACAATATCAGACCCCACTATTTGTATGAGCGGTCTTAATTACCGCCGTCCTCCTCCTCCTCTCCCTCCCCGTCCTTGCAGCTGGAATTACTATACTCCTAACAGATCGAAACCTCAACACTACCTTCTTCGACCCC------------------
>SYN315_Saurida_micropectoralis_India
TCTACCTAGTATTTGGTGCATGAGCCGGCATAGTAGGCACTGCCCTAAGCCTATTAATTCGTGCCGAACTAAGCCAACCAGGAGCCCTCCTAGGGGACGACCAGATCTACAATGTAATTGTTACCGCACACGCCTTCGTAATAATTTTCTTTATAGTAATACCAATTATGATCGGTGGATTCGGAAACTGACTCATTCCCCTCATGATCGGGGCCCCCGACATGGCATTTCCCCGAATAAACAACATAAGCTTTTGACTTCTCCCCCCCTCTTTCCTCCTCCTTCTTGCCTCCTCTGGGGTAGAAGCCGGGGCCGGAACTGGATGAACGGTCTACCCACCCCTAGCAGGCAACCTTGCCCACGCCGGGGCATCTGTCGACCTAACTATTTTTTCACTTCACCTTGCAGGGATTTCCTCCATCCTGGGGGCCATTAACTTTATTACCACAATCATTAATATGAAACCTCCCGCTATTTCACAATATCAGACCCCACTATTTGTATGAGCGGTCTTAATTACCGCCGTCCTCCTCCTCCTCTCCCTCCCCGTCCTTGCAGCTGGAATTACTATACTCCTAACAGATCGAAACCTCAACACTACCTTCTTCGACCCC------------------
>SYN316_Saurida_tumbil_India
TCTACCTAGTATTTGGTGCATGAGCCGGCATGGTGGGCACGGCCCTAAGCCTATTGATTCGGGCCGAGCTGAGCCAACCAGGAGCCCTTCTAGGGGACGACCAAATTTACAACGTAATTGTTACGGCACACGCCTTTGTAATAATTTTCTTTATAGTAATGCCAATTATGATCGGCGGATTCGGGAATTGACTTATTCCCCTTATAATCGGAGCCCCTGACATGGCATTCCCTCGAATAAACAACATGAGCTTTTGACTCCTTCCCCCCTCCTTCCTCTTACTTCTTGCCTCCTCCGGGGTTGAAGCAGGGGCCGGAACTGGCTGAACAGTTTACCCGCCCCTAGCGGGCAACCTCGCCCACGCCGGAGCATCCGTTGACCTAACCATTTTCTCCCTGCACCTGGCAGGGATCTCCTCCATCCTCGGGGCCATTAACTTTATTACCACCATCATCAACATGAAGCCTCCTGCTATTTCACAGTATCAGACCCCACTATTTGTCTGAGCAGTCCTAATTACCGCTGTCCTCCTTCTCCTCTCCCTTCCTGTCCTTGCAGCTGGAATCACTATACTTCTTACGGATCGAAACCTCAACACCACCTTCTTCGACCCC------------------
>WIO464_Synodus_sp_Comoros_Is
TCTATATAATCTTTGGTGCCTGGGCCGGTATAGTAGGCACGGCTCTTAGCCTTTTAATTCGCGCAGAGCTGAGTCAGCCAGGAGCTCTTTTAGGAGACGACCAGATTTATAATGTAATTGTTACCGCCCACGCATTCGTAATAATCTTTTTTATAGTAATGCCTATCATAATTGGCGGATTCGGCAACTGATTAATCCCCCTAATGATCGGCGCCCCTGACATGGCTTTCCCCCGAATAAACAACATGAGCTTTTGATTACTCCCCCCTTCATTCCTTTTGCTACTAGCATCTTCTGGGGTAGAAGCTGGTGCAGGGACTGGTTGAACGGTTTACCCCCCTTTGGCAGGTAATCTAGCCCACGCTGGGGCCTCAGTTGACCTGACGATCTTTTCCCTTCACTTAGCCGGAATTTCCTCAATTTTAGGGGCAATTAATTTTATCACTACCATTATTAACATAAAACCGCCCTCAGTCTCCCAGTACCAGACTCCGCTTTTTGTGTGAGCTGTTCTCATTACGGCAGTTCTCCTTCTTTTATCTCTCCCTGTGCTGGCAGCGGGAATCACAATATTGCTTACTGACCGCAACCTCAACACC---------------------------------
>WIO819_Synodus_kaianus
TATATATGATCTTTGGTGCTTGAGCCGGAATAGTAGGCACAGCTTTGAGCCTTCTCATTCGAGCTGAACTTAGTCAACCCGGCGCCCTTTTGGGGGACGATCAAATTTATAATGTGATTGTCACCGCACATGCCTTTGTAATAATCTTTTTTATAGTAATGCCAATCATAATCGGAGGGTTCGGGAACTGACTTATTCCTCTTATAATCGGAGCACCTGACATGGCTTTCCCCCGAATAAATAACATAAGTTTTTGACTTCTTCCCCCCTCATTCTTACTTCTTCTGGCTTCTTCAGGAGTAGAAGCTGGAGCAGGGACAGGATGAACTGTTTACCCACCCCTAGCAGGTAACCTAGCTCATGCCGGAGCCTCTGTAGACTTAACAATCTTTTCTCTTCACTTGGCAGGAATTTCATCTATTTTAGGGGCAATCAATTTTATTACTACTATCATTAATATAAAACCCCCCTCAATTTCACAGTATCAAACACCTTTGTTTGTTTGAGCTGTGCTAATCACGGCGGTTCTTCTTCTTTTGTCTTTACCTGTTTTAGCAGCCGGAATTACAATGCTTCTTACTGACCGCAACTTAAACACCACTTTCTTCGATCCTGCAGGAGGAGGCGACCCA
>WIO834_Synodus_kaianus
TATATATGATCTTTGGTGCTTGAGCCGGAATAGTAGGCACAGCTTTGAGCCTTCTCATTCGAGCTGAACTTAGTCAACCCGGCGCCCTTTTGGGGGACGATCAAATTTATAATGTGATTGTCACCGCACATGCCTTTGTAATAATCTTTTTTATAGTAATGCCAATCATAATCGGAGGGTTCGGGAACTGACTTATTCCTCTTATAATCGGAGCACCTGACATGGCTTTCCCCCGAATAAATAACATAAGTTTTTGACTTCTTCCCCCCTCATTCTTACTTCTTCTGGCTTCTTCAGGAGTAGAAGCTGGAGCAGGGACAGGATGAACTGTTTACCCACCCCTAGCAGGTAACCTAGCTCATGCCGGAGCCTCTGTAGACTTAACAATCTTTTCTCTTCACTTGGCAGGAATTTCATCTATTTTAGGGGCAATCAATTTTATTACTACTATCATTAATATAAAACCCCCCTCAATTTCACAGTATCAAACACCTTTGTTTGTTTGAGCTGTGCTAATCACGGCGGTTCTTCTTCTTTTGTCTTTACCTGTTTTAGCAGCCGGAATTACAATGCTTCTTACTGACCGCAACTTAAACACCACTTTCTTCGATCCTGCAGGAGGAGGCGACCCA
>WJC0453_Saurida_micropectoralis_Taiwan
-----------------------------------GGCACCGCCCTAAGCCTATTAATTCGTGCCGAACTAAGCCAACCAGGAGCCCTCCTAGGGGACGACCAAATCTACAATGTAATTGTTACCGCACACGCCTTCGTAATAATTTTCTTTATAGTAATACCAATTATGATCGGTGGATTCGGAAACTGACTCATTCCCCTCATGATCGGGGCCCCCGACATGGCATTTCCCCGAATAAACAACATAAGCTTTTGACTTCTCCCTCCCTCTTTCCTCCTTCTTCTTGCCTCCTCTGGGGTAGAAGCCGGGGCCGGAACTGGATGAACAGTCTACCCACCCCTAGCAGGTAACCTTGCCCACGCCGGGGCATCTGTCGACCTAACTATTTTTTCACTTCACCTTGCAGGGATTTCCTCCATCCTAGGAGCCATTAACTTTATTACCACAATCATTAATATGAAACCCCCCGCTATTTCACAATATCAAACCCCACTATTTGTATGAGCGGTCTTAATTACCGCCGTCCTCCTCCTCCTCTCCCTCCCCGTCCTTGCAGCTGGAATTACTATACTCCTAACAGATCGAAACCTCAACACCACCTTCTTCGACCCC------------------
>WJC10098_Saurida_micropectoralis_MiaoLi_Taiwan
--------------GGTGCATGAGCCGGCATAGTAGGCACCGCCCTAAGCCTATTAATTCGTGCCGAACTAAGCCAACCAGGAGCCCTCCTAGGGGACGACCAAATCTACAATGTAATTGTTACCGCACACGCCTTCGTAATAATTTTCTTTATAGTAATACCAATTATGATCGGTGGATTCGGAAACTGACTCATTCCCCTCATGATCGGGGCCCCCGACATGGCATTTCCCCGAATAAACAACATAAGCTTTTGACTTCTCCCTCCCTCTTTCCTCCTTCTTCTTGCCTCCTCTGGGGTAGAAGCCGGGGCCGGAACTGGATGAACAGTCTACCCACCCCTAGCAGGTAACCTTGCCCACGCCGGGGCATCTGTCGACCTAACTATTTTTTCACTTCACCTTGCAGGGATTTCCTCCATCCTAGGAGCCATTAACTTTATTACCACAATCATTAATATGAAACCCCCCGCTATTTCACAATATCAAACCCCACTATTTGTATGAGCGGTCTTAATTACCGCCGTCCTCCTCCTCCTCTCCCTCCCCGTCCTTGCAGCTGGAATTACTATACTCCTAACAGATCGAAACCTCAACACCACCTTCTTCGACCCC------------------
>WJC10099_Saurida_macrolepis_MiaoLi_Taiwan
--------------GGTGCATGGGCCGGCATGGTGGGCACTGCCCTGAGCCTTTTAATTCGTGCCGAACTTAGTCAACCGGGGGCCCTTCTCGGGGATGATCAAATTTACAACGTGATCGTCACCGCCCACGCCTTCGTTATAATTTTCTTTATAGTAATACCAATCATGATTGGTGGATTTGGAAACTGACTAATTCCCCTAATGATCGGCGCCCCTGACATGGCATTTCCTCGTATGAACAATATGAGCTTCTGGCTCCTTCCTCCCTCTTTCCTCCTTTTACTGGCTTCCTCTGGTGTAGAAGCCGGGGCTGGAACCGGGTGGACAGTCTACCCGCCCCTGGCGGGCAATCTCGCCCATGCTGGTGCATCTGTTGACCTAACCATTTTTTCTCTACACCTAGCAGGAATTTCCTCCATTCTAGGGGCCATTAATTTTATTACTACGATTATCAACATAAAGCCCCCTGCCATCTCACAGTACCAAACCCCCTTATTTGTATGGGCGGTTCTGATTACCGCCGTCCTTCTTCTGCTCTCCCTCCCCGTTCTCGCGGCCGGAATTACCATACTCCTCACAGATCGAAACCTCAATACCACCTTCTTCGACCCC------------------
>WJC10655_Synodus_pacificus
-----------TTTGGTGCCTGAGCCGGGATAGTAGGCACAGCCCTTAGCTTGCTCATTCGAGCTGAGCTGAGCCAACCCGGCGCCCTCTTAGGGGATGACCAAATTTACAATGTAATTGTAACCGCACATGCCTTCGTAATAATTTTTTTTATAGTAATACCAATCATAATTGGGGGTTTTGGTAACTGACTAATCCCCTTGATAATCGGAGCACCTGATATAGCATTCCCTCGAATAAATAATATAAGCTTTTGACTTTTACCTCCATCATTCCTGCTTCTTCTAGCCTCCTCAGGGGTAGAAGCCGGAGCAGGAACAGGTTGAACTGTCTACCCCCCTTTAGCAGGGAATCTGGCCCACGCCGGGGCTTCTGTAAATCTAACAATCTTTTCCCTGCACTTGGCAGGAATTTCGTCCATTCTAGGGGCAATTAACTTCATTACAACCATTATTAACATAAAGCCCCCTTCAATCTCCCAATATCAAACACCTCTGTTTGTCTGAGCTGTATTGATCACAGCGGTACTCCTTCTCCTTTCCCTCCCCGTCTTAGCAGCCGGGATTACAATACTTCTTACCGACCGAAACCTGAACACTACTTTTTTCGACCCTGCAGGTGGAGGAGACCCA
>WJC1084_Harpadon_nehereus_KinMen_Is
--------------------------------------ACCGCCCTGAGCCTTTTGATCCGTGCTGAGCTGAGCCAGCCGGGGGCCCTGCTCGGTGACGATCAAATTTATAACGTAATCGTTACTGCCCACGCCTTCGTAATAATTTTCTTTATAGTAATGCCAATTATGATCGGGGGCTTTGGAAATTGACTCATTCCCCTGATGATCGGTGCCCCCGATATGGCGTTTCCCCGAATGAATAACATAAGCTTTTGACTCCTCCCACCCTCTTTCCTTCTTCTCTTGGCATCATCGGGAGTCGAAGCAGGGGCTGGAACCGGCTGAACAGTCTATCCTCCGTTAGCGGGAAACCTTGCTCACGCCGGGGCCTCTGTAGATCTAACCATCTTCTCGCTACACTTGGCTGGGATTTCCTCTATTTTGGGAGCCATTAATTTTATTACGACAATTATCAATATAAAACCTCCCGCCATTTCACAATACCAGACACCCCTCTTTGTTTGGGCTGTACTGATTACGGCTGTCCTTCTCCTCCTCTCCTTACCCGTTCTTGCAGCCGGAATCACAATGCTCTTAACTGATCGAAATCTTAATACCACCTTCTTTGACCCT------------------
>WJC10841_Saurida_macrolepis
-----------TTTGGTGCATGGGCCGGCATGGTGGGCACTGCCCTGAGCCTTTTAATTCGTGCCGAACTTAGTCAACCGGGGGCCCTTCTCGGGGATGATCAAATTTACAACGTGATCGTCACCGCCCACGCCTTCGTTATAATTTTCTTTATAGTAATACCAATCATGATTGGTGGATTTGGAAACTGACTAATTCCCCTAATGATCGGCGCCCCTGACATGGCATTTCCTCGTATGAACAATATGAGCTTCTGGCTCCTTCCTCCCTCTTTCCTCCTTTTACTGGCTTCCTCTGGTGTAGAAGCCGGGGCTGGAACCGGGTGGACAGTCTACCCGCCCCTGGCGGGCAATCTCGCCCATGCTGGTGCATCCGTTGACCTAACCATTTTTTCTCTACACCTAGCAGGAATTTCCTCCATTCTAGGGGCTATTAATTTTATTACTACGATTATCAACATAAAGCCCCCTGCCATCTCACAGTACCAAACCCCCTTATTTGTATGGGCGGTTCTGATTACCGCCGTCCTTCTTCTGCTCTCCCTCCCCGTTCTCGCGGCCGGAATTACCATACTCCTCACAGATCGAAACCTCAATACCACCTTCTTCGACCCCGCGGGAGGAGGGGACCCA
>WJC1085_Harpadon_nehereus_KinMen_Is
--------------------------------------ACCGCCCTGAGCCTTTTGATCCGTGCTGAGCTGAGCCAGCCGGGGGCCCTGCTCGGTGACGATCAAATTTATAACGTAATCGTTACTGCCCACGCCTTCGTAATAATTTTCTTTATAGTAATGCCAATTATGATCGGGGGCTTTGGAAATTGACTCATTCCCCTGATGATCGGTGCCCCCGATATGGCGTTTCCCCGAATGAATAACATAAGCTTTTGACTCCTCCCACCCTCTTTCCTTCTTCTCTTGGCATCATCGGGAGTCGAAGCAGGGGCTGGAACCGGCTGAACAGTCTATCCTCCGTTAGCGGGAAACCTTGCTCACGCCGGGGCCTCTGTAGATCTAACCATCTTCTCGCTACACTTGGCTGGGATTTCCTCTATTTTGGGAGCCATTAATTTTATTACGACAATTATCAATATAAAACCTCCCGCCATTTCACAATACCAGACACCCCTCTTTGTTTGGGCTGTACTGATTACGGCTGTCCTTCTCCTCCTCTCCTTACCCGTTCTTGCAGCCGGAATCACAATGCTCTTAACTGATCGAAATCTTAATACCACCTTCTTTGACCCT------------------
>WJC11091_Synodus_pacificus
TGTATATAATCTTTGGTGCCTGAGCCGGGATAGTAGGCACAGCCCTTAGCTTGCTCATTCGAGCTGAGCTGAGCCAACCCGGCGCCCTCTTAGGGGATGACCAAATTTACAATGTAATTGTAACCGCACATGCCTTCGTAATAATTTTTTTTATAGTAATACCAATCATAATTGGGGGTTTTGGTAACTGACTAATCCCCTTGATGATCGGAGCACCTGATATAGCATTCCCTCGAATAAATAATATAAGCTTTTGACTTTTACCTCCATCATTCCTGCTTCTTCTAGCCTCCTCAGGGGTAGAAGCCGGAGCAGGAACAGGTTGAACTGTCTACCCCCCTTTAGCAGGGAATCTGGCCCACGCCGGGGCTTCTGTAGATCTAACAATCTTTTCCCTGCACTTGGCAGGAATTTCGTCCATTCTAGGGGCAATTAACTTCATTACAACCATTATTAACATAAAGCCCCCTTCAATCTCCCAATATCAAACACCTCTGTTTGTCTGAGCTGTATTGATCACAGCGGTACTCCTTCTCCTTTCCCTCCCCGTCTTAGCAGCCGGGATTACAATACTTCTTACCGACCGAAACCTGAACACTACTTTTTTCGACCCTGCAGGTGGAGGAGACCCA
>WJC11616_Saurida_macrolepis
-----------TTTGGTGCATGGGCCGGCATGGTGGGCACTGCCCTGAGCCTTTTAATTCGTGCCGAACTTAGTCAACCGGGGGCCCTTCTCGGGGATGATCAAATTTACAACGTGATCGTCACCGCCCACGCCTTCGTTATAATTTTCTTTATAGTAATACCAATCATGATTGGTGGATTTGGAAACTGACTAATTCCCCTAATGATCGGCGCCCCTGACATGGCATTTCCTCGTATGAACAATATGAGCTTCTGGCTCCTTCCTCCCTCTTTCCTCCTTTTACTGGCTTCCTCTGGTGTAGAAGCCGGGGCTGGAACCGGGTGGACAGTCTACCCGCCCCTGGCGGGCAATCTCGCCCATGCTGGTGCATCCGTTGACCTAACCATTTTTTCTCTACACCTAGCAGGAATTTCCTCCATTCTAGGGGCTATTAATTTTATTACTACGATTATCAACATAAAGCCCCCTGCCATCTCACAGTACCAGACCCCCTTATTTGTATGGGCGGTTCTGATTACCGCCGTCCTTCTTCTGCTCTCCCTCCCCGTTCTCGCGGCCGGAATTACCATACTCCTCACAGATCGAAACCTCAATACCACCTTCTTCGACCCCGCGGGAGGAGGGGACCCA
>WJC11617_Synodus_fuscus
-----------TTTGGTGCCTGGGCCGGAATGGTAGGAACAGCCCTCAGCCTTTTAATCCGCGCTGAGCTGAGCCAGCCCGGGGCTCTTTTGGGGGATGACCAGATCTATAATGTAATCGTTACAGCCCACGCGTTTGTAATGATTTTTTTTATAGTAATACCAATTATGATTGGCGGCTTTGGAAACTGGCTTATCCCTTTAATGATCGGTGCCCCCGATATAGCATTTCCTCGCATAAATAATATGAGCTTCTGACTTCTACCTCCATCATTTCTTCTTCTTCTGGCATCCTCTGGGGTCGAAGCCGGAGCCGGTACCGGATGAACAGTTTACCCCCCACTATCAGGCAACTTGGCCCACGCCGGGGCTTCAGTAGACTTAACAATCTTTTCTCTCCACTTGGCTGGGATTTCCTCTATTTTAGGCGCAATCAACTTTATTACAACTATTATTAATATAAAGCCCCCATCAATTTCCCAGTACCAAACCCCTCTTTTCGTGTGGGCCGTATTAATTACAGCAGTACTACTTCTGCTCTCTCTTCCAGTCCTGGCCGCTGGCATCACAATGCTACTCACGGATCGAAATTTAAACACCACTTTCTTCGACCCTGCAGGGGGCGGAGACCCT
>WJC1691_Saurida_macrolepis_Vietnam
-----------------------------------GGCACTGCCCTGAGCCTTTTAATTCGTGCCGAACTTAGTCAACCGGGGGCCCTTCTCGGGGATGATCAAATTTACAACGTGATCGTCACCGCCCACGCCTTCGTTATAATTTTCTTTATAGTAATACCAATCATGATTGGTGGATTTGGAAACTGACTAATTCCCCTAATGATCGGCGCCCCTGACATGGCATTTCCTCGTATGAACAATATGAGCTTCTGGCTCCTTCCTCCCTCTTTCCTCCTTTTACTGGCTTCCTCTGGTGTAGAAGCCGGGGCTGGAACCGGGTGGACAGTCTACCCGCCCCTGGCGGGCAATCTCGCCCATGCTGGTGCATCCGTTGACCTAACCATTTTTTCTCTACACCTAGCAGGAATTTCCTCCATTCTAGGGGCTATTAATTTTATTACTACGATTATCAACATAAAGCCCCCTGCCATCTCACAGTACCAGACCCCCTTATTTGTATGGGCGGTTCTGATTACCGCCGTCCTTCTTCTGCTCTCCCTCCCCGTTCTCGCGGCCGGAATTACTATACTCCTCACAGATCGAAACCTCAATACCACCTTCTTCGACCCC------------------
>WJC1692_Saurida_macrolepis_Vietnam
-----------------------------------GGCACTGCCCTGAGCCTTTTAATTCGTGCCGAACTTAGTCAACCGGGGGCCCTTCTCGGGGATGATCAAATCTACAACGTGATCGTCACCGCCCACGCCTTCGTTATAATTTTCTTTATAGTAATACCAATCATGATTGGTGGATTTGGAAACTGACTAATTCCCCTAATGATCGGCGCCCCTGACATGGCATTTCCTCGTATGAACAATATGAGCTTCTGGCTCCTTCCTCCCTCTTTCCTCCTTTTACTGGCTTCCTCTGGTGTAGAAGCCGGGGCTGGGACCGGGTGGACAGTCTACCCGCCCCTGGCGGGCAATCTCGCCCATGCTGGTGCATCCGTTGACCTAACCATTTTTTCTCTACATCTAGCAGGAATTTCCTCCATTCTAGGGGCTATTAATTTTATTACTACGATTATCAACATAAAGCCCCCTGCCATCTCACAGTACCAGACCCCCTTATTTGTATGGGCGGTTCTGATTACCGCCGTCCTTCTTCTGCTCTCCCTCCCCGTTCTCGCGGCCGGAATTACCATACTCCTCACAGATCGAAACCTCAATACCACCTTCTTCGACCCC------------------
>WJC1693_Saurida_eso_Vietnam
-----------------------------------GGTACTGCCCTTAGCCTTCTAATCCGTGCTGAACTGAGCCAACCAGGCGCCCTTCTGGGGGACGACCAGATCTATAACGTAATTGTTACCGCACACGCCTTTGTAATAATTTTCTTTATAGTAATACCAATCATGATTGGCGGATTTGGAAACTGGCTTATTCCCCTCATAATTGGTGCCCCCGACATGGCGTTTCCCCGTATGAACAACATGAGCTTTTGACTCCTTCCCCCTTCCTTCCTACTACTTCTTGCCTCCTCCGGTGTTGAGGCCGGGGCTGGGACCGGATGAACGGTCTACCCACCCCTAGCAGGCAATCTCGCCCATGCCGGGGCATCCGTTGATCTAACTATCTTTTCGCTTCACTTGGCAGGGATCTCCTCTATCCTGGGGGCCATTAACTTTATTACCACAATTGTTAACATGAAACCCCCCGCTATTTCGCAGTACCAAACCCCACTGTTTGTCTGAGCAGTCCTAATTACCGCCGTTCTCCTTCTCCTCTCCCTCCCTGTTCTCGCAGCTGGAATTACAATACTTCTTACAGACCGGAACCTCAACACTACCTTCTTCGACCCT------------------
>WJC1780_Trachinocephalus_trachinus_HaiNan_Is
-----------------------------------GGCACGGCTTTAAGCCTTTTGATTCGAGCTGAGCTGAGCCAGCCCGGGGCCCTTCTAGGAGACGACCAGATTTACAATGTAATCGTCACGGCCCATGCCTTCGTAATAATCTTTTTTATAGTAATACCAATCATGATCGGGGGCTTCGGCAACTGACTTATTCCTTTAATGATCGGTGCCCCGGACATGGCTTTTCCCCGAATGAACAACATAAGCTTTTGACTTCTGCCTCCATCTTTTCTTCTTCTCCTGGCTTCGTCTGGCGTAGAAGCTGGCGCAGGCACCGGGTGAACAGTTTACCCGCCCTTGGCGGGTAACCTAGCCCATGCAGGTGCTTCCGTAGATCTAACTATTTTTTCCCTCCATCTAGCCGGGATCTCATCTATTCTTGGCGCCATCAACTTTATCACAACCATCATTAACATAAAACCCCCTTCGATTACTCAGTATCAGACTCCTTTGTTTGTCTGAGCCGTCTTGATTACTGCCGTACTTCTTTTGCTTTCTCTTCCCGTCCTGGCGGCAGGAATCACTATGCTTCTAACCGACCGCAACTTGAACACCACATTTTTTGACCCC------------------
>WJC1781_Saurida_macrolepis_HaiNan_Is
-----------------------------------GGCACTGCCCTGAGCCTTTTAATTCGTGCCGAACTTAGTCAACCGGGGGCCCTTCTCGGGGATGATCAAATTTACAACGTGATCGTCACCGCCCACGCCTTCGTTATAATTTTCTTTATAGTAATACCAATCATGATTGGTGGATTTGGAAACTGACTAATTCCCCTAATGATCGGCGCCCCTGACATGGCATTTCCTCGTATGAACAATATGAGCTTCTGGCTCCTTCCTCCCTCTTTCCTCCTTTTACTGGCTTCCTCTGGTGTAGAAGCCGGGGCTGGAACCGGGTGGACAGTCTACCCGCCCCTGGCGGGCAATCTCGCCCATGCTGGTGCATCCGTTGACCTAACCATTTTTTCTCTACACCTAGCAGGAATTTCCTCCATTCTAGGGGCTATTAATTTTATTACTACGATTATCAACATAAAGCCCCCTGCCATCTCACAGTACCAGACCCCCTTATTTGTATGGGCGGTTCTGATTACCGCCGTCCTTCTTCTGCTCTCCCTCCCCGTTCTCGCGGCCGGAATTACCATACTCCTCACAGATCGAAACCTCAATACCACCTTCTTCGACCCC------------------
>WJC2244_Saurida_gracilis_South_China_Sea
-----------------------------ATAGTCGGGACCGCCCTAAGCCTCCTCATTCGGGCCGAACTTAGTCAACCAGGGGCTCTTCTAGGGGACGACCAGATCTACAACGTTATCGTAACCGCCCACGCCTTTGTAATAATTTTCTTTATGGTAATACCAATTATAATCGGCGGCTTTGGCAACTGGCTAATCCCGCTAATGATTGGGGCCCCCGATATGGCATTCCCCCGAATGAACAATATGAGCTTTTGACTTCTTCCTCCCTCCTTTCTTCTTCTACTAGCTTCCTCTGGCGTAGAGGCTGGAGCGGGCACTGGGTGAACCGTCTACCCCCCCTTGGCTGGAAACCTGGCGCATGCCGGAGCATCTGTGGATCTCACCATTTTCTCCCTTCACCTGGCCGGAATTTCCTCTATCCTAGGGGCTATTAACTTTATTACTACCATCATCAACATGAAGCCCCCTGCAATCTCGCAGTATCAGACCCCCCTGTTCGTCTGGGCAGTCCTAATTACAGCCGTTCTCCTACTTTTGTCTCTTCCTGTTCTAGCAGCTGGCATTACCATGCTCCTAACAGACCGAAATCTCAACACCACCTTCTTTGACCCT------------------
>WJC278_Synodus_foetens
-----------------------------------------------------------------------------------------------------------------GTCATCGTCACGGCCCACGCATTTGTTATGATCTTTTTTATAGTAATACCAATCATGATCGGGGGATTCGGGAACTGGTTAATTCCACTGATAATCGGCGCACCTGATATGGCATTCCCCCGAATGAACAACATAAGCTTCTGGCTGCTGCCCCCTTCTTTTTTACTACTCCTTGCTTCCTCTGGAGTAGAAGCAGGGGCAGGTACCGGTTGAACTGTGTACCCCCCCTTATCGGGCAACCTCGCCCATGCCGGAGCTTCAGTAGATTTAACAATTTTTTCCCTGCACTTAGCCGGGATCTCGTCCATTCTAGGAGCAATCAACTTTATTACGACTATTATCAACATAAAACCTCCCTCAATTTCCCAATATCAGACACCTCTATTCGTATGAGCTGTCCTGATTACAGCGGTACTTCTGCTTCTTTCCCTCCCAGTCCTGGCAGCAGGTATTACTATACTGCTAACTGACCGTAACCTTAACACC---------------------------------
>WJC4399_Saurida_macrolepis_NE_Taiwan
--------------------------------GTGGGCACTGCCCTGAGCCTTTTAATTCGTGCCGAACTTAGTCAACCGGGGGCCCTTCTCGGGGATGATCAAATTTACAACGTGATCGTCACCGCCCACGCCTTCGTTATAATTTTCTTTATAGTAATACCAATCATGATTGGTGGATTTGGAAACTGACTAATTCCCCTAATGATCGGCGCCCCTGACATAGCATTTCCTCGTATGAACAATATGAGCTTCTGGCTCCTTCCTCCCTCTTTCCTCCTTTTACTGGCTTCCTCTGGTGTAGAAGCCGGGGCTGGAACCGGGTGGACAGTCTACCCGCCCCTGGCGGGCAATCTCGCCCATGCTGGTGCATCCGTTGACCTAACCATTTTTTCTCTACACCTAGCAGGAATTTCCTCCATTCTAGGGGCTATTAATTTTATTACTACGATTATCAACATAAAGCCCCCTGCCATCTCACAGTACCAGACCCCCTTATTTGTATGGGCGGTTCTGATTACCGCCGTCCTTCTTCTGCTCTCCCTCCCCGTTCTCGCGGCCGGAATTACCATACTCCTCACAGATCGAAACCTCAATACCACCTTCTTCGACCCC------------------
>WJC0480_Hime_japonica
-----------------------------------------------------------------------------CCAGGGGCCCTTCTTGGAGACGATCAAATTTATAACGTAATTGTTACCGCACACGCATTTGTTATAATTTTCTTTATAGTAATACCAATTATAATTGGAGGTTTTGGCAACTGACTAATTCCCCTAATGATTGGGGCCCCAGATATGGCATTTCCTCGAATAAATAATATAAGCTTCTGGCTTCTCCCCCCCTCTTTTCTGTTATTACTAGCTTCCTCTGGTGTTGAAGCTGGAGCCGGAACCGGCTGAACAGTGTACCCCCCCTTAGCTGGGAACCTGGCACACGCCGGAGCCTCTGTAGACCTCACCATCTTTTCCCTCCACCTAGCCGGGATCTCCTCAATCCTAGGTGCAATCAACTTTATTACTACTATTATTAACATAAAACCCCCGGCGATCTCTCAGTACCAGACACCCCTTCTAGTCTGAGCTGTTCTAATCACAGCCGTCCTCCTGCTTCTCTCCCTCCCCGTCCTGGCAGCAGGCATCACTATGCTTTTGACAGATCGAAACCTTAATACAACATTTTTTGACCCGGCGGGC------------
>WJC5241_Harpadon_microchir_NE_Taiwan
-----------------------------ATGGTAGGCACCGCCCTAAGTCTCTTAATCCGGGCTGAACTAAGCCAGCCGGGAGCCTTGCTCGGAGACGACCAGATTTATAATGTAATCGTTACTGCCCATGCCTTCGTAATAATTTTCTTTATAGTAATACCAATTATGATTGGAGGCTTTGGAAACTGGCTCATTCCTCTTATGATTGGCGCCCCCGACATAGCATTCCCCCGAATGAATAATATGAGCTTCTGACTTCTCCCACCTTCCTTCCTCCTCCTCCTAGCCTCATCAGGAGTAGAAGCTGGGGCCGGAACCGGTTGGACCGTGTATCCGCCATTAGCAGGGAACCTTGCACACGCCGGGGCATCCGTGGACTTGACCATTTTTTCACTACACCTAGCAGGGATTTCCTCTATTCTTGGGGCTATCAACTTTATTACTACAATCATTAATATGAAGCCCCCCGCTATCTCACAATACCAAACACCTCTATTCGTATGGGCCGTTTTAATTACTGCTGTCCTTCTCCTTCTGTCTCTCCCTGTTCTTGCAGCCGGAATTACTATACTTCTTACTGACCGAAACCTCAACACCACCTTTTTTGACCCT------------------
>WJC5512_Synodus_kaianus_South_China_Sea
TGTATATGATCTTTGGTGCTTGAGCCGGAATAGTGGGCACAGCTTTGAGCCTTCTCATTCGAGCTGAACTTAGTCAACCCGGCGCCCTTTTAGGGGACGATCAAATTTATAATGTGATTGTCACCGCACATGCCTTTGTAATAATCTTTTTTATAGTAATGCCAATCATAATCGGAGGATTCGGGAACTGACTTATTCCCCTTATAATCGGAGCACCTGACATGGCTTTTCCCCGAATAAATAACATAAGTTTTTGACTTCTTCCCCCCTCATTCTTACTTCTTCTGGCTTCTTCAGGAGTAGAAGCTGGAGCAGGGACAGGATGAACTGTTTACCCCCCTCTAGCGGGCAACCTGGCTCATGCCGGAGCCTCCGTAGACTTAACAATTTTTTCTCTTCACTTAGCAGGGATTTCATCTATTTTAGGGGCAATCAATTTTATTACTACAATTATTAATATAAAACCTCCCTCAATTTCACAATATCAAACACCTTTGTTTGTTTGAGCCGTGCTAATCACGGCGGTTCTTCTTCTTTTGTCTTTACCTGTTTTAGCAGCCGGAATTACAATGCTTCTTACTGACCGTAATTTAAACACCACTTTCTTCGACCCT------------------
>WJC5903_Synodus_oculeus_South_China_Sea
TCTATATAATCTTCGGTGCCTGAGCCGGGATGGTAGGCACAGCCCTAAGCCTTTTGATTCGGGCCGAGCTTAGCCAACCCGGGGCCTTACTAGGAGACGACCAGATTTATAATGTAATTGTAACTGCACACGCTTTCGTAATAATCTTTTTTATAGTAATACCAATTATGATTGGAGGATTCGGCAACTGACTTATCCCTCTAATGATCGGTGCCCCTGATATGGCATTCCCTCGAATGAACAACATAAGCTTCTGACTTCTTCCCCCCTCGTTTCTGCTTCTCTTAGCCTCTTCTGGTGTAGAAGCTGGGGCGGGTACCGGATGAACTGTCTACCCCCCTCTAGCAGGAAACCTTGCCCACGCAGGAGCTTCAGTAGACCTGACAATTTTTTCTCTACATTTAGCAGGAATTTCATCTATTCTAGGGGCAATTAACTTCATCACAACAATTATTAACATGAAACCTCCTTCAATCTCCCAATACCAAACCCCATTATTCGTCTGAGCTGTTTTAATCACGGCTGTACTTCTTCTCCTATCTCTTCCAGTTTTAGCTGCTGGTATTACTATGCTTTTGACAGACCGAAACTTAAACACCACTTTTTTTGACCCT------------------
>WJC6522_Saurida_micropectoralis_SW_Taiwan
-----------------------------ATAGTAGGCACCGCCCTAAGCCTATTAATTCGTGCCGAACTAAGCCAACCAGGAGCCCTCCTAGGGGACGACCAAATCTACAATGTAATTGTTACCGCACACGCCTTCGTAATAATTTTCTTTATAGTAATACCAATTATGATCGGTGGATTCGGAAACTGACTCATTCCCCTCATGATCGGGGCCCCCGACATGGCATTTCCCCGAATAAACAACATAAGCTTTTGACTTCTCCCTCCCTCTTTCCTCCTTCTTCTTGCCTCCTCTGGGGTAGAAGCCGGGGCCGGAACTGGATGAACAGTCTACCCACCCCTAGCAGGTAACCTTGCCCACGCCGGGGCATCTGTCGACCTAACTATTTTTTCACTTCACCTTGCAGGGATTTCCTCCATCCTAGGAGCCATTAACTTTATTACCACAATCATTAATATGAAACCCCCCGCTATTTCACAATATCAAACCCCACTATTTGTATGAGCGGTCTTAATTACCGCCGTCCTCCTCCTCCTCTCCCTCCCCGTCCTTGCAGCTGGAATTACTATACTCCTAACAGATCGAAACCTCAACACCACCTTCTTCGACCCC------------------
>WJC6523_Saurida_micropectoralis_SW_Taiwan
-----------------------------ATAGTAGGCACCGCCCTAAGCCTATTAATTCGTGCCGAACTAAGCCAACCAGGAGCCCTCCTAGGGGACGACCAAATCTACAATGTAATTGTTACCGCACACGCCTTCGTAATAATTTTCTTTATAGTAATACCAATTATGATCGGTGGATTCGGAAACTGACTCATTCCCCTCATGATCGGGGCCCCCGACATGGCATTTCCCCGAATAAACAACATAAGCTTTTGACTTCTCCCTCCCTCTTTCCTCCTTCTTCTTGCCTCCTCTGGGGTAGAAGCCGGGGCCGGAACTGGATGAACAGTCTACCCACCCCTAGCAGGTAACCTTGCCCACGCCGGGGCATCTGTCGACCTAACTATTTTTTCACTTCACCTTGCAGGGATTTCCTCCATCCTAGGAGCCATTAACTTTATTACCACAATCATTAATATGAAACCCCCCGCTATTTCACAATATCAAACCCCACTATTTGTATGAGCGGTCTTAATTACCGCCGTCCTCCTCCTCCTCTCCCTCCCCGTCCTTGCAGCTGGAATTACTATACTCCTAACAGATCGAAACCTCAACACCACCTTCTTCGACCCC------------------
>WJC6524_Saurida_micropectoralis_SW_Taiwan
-----------------------------ATAGTAGGCACCGCCCTAAGCCTGTTAATTCGTGCCGAACTAAGCCAACCAGGAGCCCTCCTAGGGGACGACCAAATCTACAATGTAATTGTTACCGCACACGCCTTCGTAATAATTTTCTTTATAGTAATACCAATTATGATCGGTGGATTCGGAAACTGACTCATTCCCCTCATGATCGGGGCCCCCGACATGGCATTTCCCCGAATAAACAACATAAGCTTTTGACTTCTCCCTCCCTCTTTCCTCCTTCTTCTTGCCTCCTCTGGGGTAGAAGCCGGGGCCGGAACTGGATGAACAGTCTACCCACCCCTAGCAGGTAACCTTGCCCACGCCGGGGCATCTGTCGACCTAACTATTTTTTCACTTCACCTTGCAGGGATTTCCTCCATCCTAGGAGCCATTAACTTTATTACCACAATCATTAATATGAAACCCCCCGCTATTTCACAATATCAAACCCCACTATTTGTATGAGCGGTCTTAATTACCGCCGTCCTCCTCCTCCTCTCCCTCCCCGTCCTTGCAGCTGGAATTACTATACTCCTAACAGATCGAAACCTCAACACCACCTTCTTCGACCCC------------------
>WJC6525_Saurida_eso_SW_Taiwan
-----------------------------------------------------------------------------CCAGGCGCCCTTCTGGGGGACGACCAGATCTATAACGTAATTGTTACCGCACACGCCTTTGTAATAATTTTCTTTATAGTAATACCAATCATGATTGGCGGATTTGGAAACTGGCTTATTCCCCTCATAATTGGTGCCCCCGACATGGCGTTTCCCCGTATGAACAACATGAGCTTTTGACTCCTTCCCCCTTCCTTCCTACTACTTCTTGCCTCCTCCGGTGTTGAGGCCGGGGCTGGGACCGGATGAACGGTCTACCCACCCCTAGCAGGCAATCTCGCCCATGCCGGGGCATCCGTTGATCTAACTATCTTTTCGCTTCACTTGGCAGGGATCTCCTCTATCCTGGGGGCCATTAACTTTATTACCACAATTGTTAACATGAAACCCCCCGCTATTTCGCAGTACCAAACCCCACTGTTTGTCTGAGCAGTCCTAATTACCGCCGTTCTCCTTCTCCTCTCCCTCCCTGTTCTCGCAGCTGGAATTACAATACTTCTTACAGACCGGAACCTCAACACTACCTTCTTCGACCCT------------------
>WJC6705_Saurida_isarankurai_SW_Taiwan
--------------------------------------ACCGCCTTAAGCCTCCTAATTCGAGCCGAACTCAGCCAACCCGGGGCGCTCCTCGGGGACGATCAAATCTACAATGTAATCGTCACCGCGCACGCCTTCGTTATGATTTTCTTTATAGTAATACCAATTATGATTGGGGGCTTTGGAAACTGACTCATCCCCCTTATGATTGGTGCCCCTGATATGGCGTTTCCCCGTATAAACAATATGAGCTTCTGACTTCTTCCCCCCTCCTTCCTCCTGCTTCTAGCCTCCTCCGGAGTAGAGGCCGGAGCCGGGACCGGGTGAACAGTTTATCCCCCTCTGGCAGGAAACCTTGCTCACGCCGGCGCATCCGTCGATTTGACCATTTTCTCCCTACATTTGGCAGGGATTTCTTCTATTCTAGGGGCTATCAATTTTATTACTACAATTATTAATATGAAACCCCCCGCCATCTCACAATACCAAACGCCCCTGTTCGTATGGGCAGTCCTAATTACCGCCGTTCTTCTCCTTCTCTCTCTCCCCGTCCTTGCGGCGGGAATTACTATGCTCCTAACAGATCGAAACCTTAACACCACCTTCTTCGACCCT------------------
>WJC6706_Saurida_isarankurai_SW_Taiwan
-----------------------------------------------------------------------------CCCGGGGCGCTCCTCGGGGACGATCAAATCTACAATGTAATCGTCACCGCGCACGCCTTCGTTATGATTTTCTTTATAGTAATACCAATTATGATTGGGGGCTTTGGAAACTGACTCATCCCCCTTATGATTGGTGCCCCTGATATGGCGTTTCCCCGTATAAACAATATGAGCTTCTGACTTCTTCCCCCCTCCTTCCTCCTGCTTCTAGCCTCCTCCGGAGTAGAGGCCGGAGCCGGGACCGGATGAACAGTTTATCCCCCTCTGGCAGGAAACCTTGCTCACGCCGGCGCATCCGTCGATTTGACCATTTTCTCCCTACATTTGGCAGGGATTTCTTCTATTCTAGGGGCTATCAATTTTATTACTACAATTATTAATATGAAACCCCCCGCCATCTCACAATACCAAACGCCCCTGTTCGTATGGGCAGTCCTAATTACCGCCGTTCTTCTCCTTCTCTCTCTCCCCGTTCTTGCGGCGGGAATTACTATGCTCCTAACAGATCGAAACCTTAACACCACCTTCTTCGACCCT------------------
>WJC8524_Harpadon_nehereus_Kimen_Is
--------------GGTGCATGAGCTGGGATAGTGGGAACCGCCCTGAGCCTTTTGATCCGTGCTGAGCTGAGCCAGCCGGGGGCCCTGCTCGGTGACGATCAAATTTATAACGTAATCGTTACTGCCCACGCCTTCGTAATAATTTTCTTTATAGTAATGCCAATTATGATCGGGGGCTTTGGAAATTGACTCATTCCCCTGATGATCGGTGCCCCCGATATGGCGTTTCCCCGAATGAATAACATAAGCTTTTGACTCCTCCCACCCTCTTTCCTTCTTCTCTTGGCATCATCGGGAGTCGAAGCAGGGGCTGGAACCGGCTGAACAGTCTATCCTCCGTTAGCGGGAAACCTTGCTCACGCCGGGGCCTCTGTAGATCTAACCATCTTCTCGCTACACTTGGCTGGGATTTCCTCTATTTTGGGAGCCATTAATTTTATTACGACAATTATCAATATAAAACCTCCCGCCATTTCACAATACCAGACACCCCTCTTTGTTTGGGCTGTACTGATTACGGCTGTCCTTCTCCTCCTCTCCTTACCCGTTCTTGCAGCCGGAATCACAATGCTCTTAACTGATCGAAATCTTAATACCACCTTCTTTGACCCT------------------
>WJC9282_Saurida_micropectoralis_Trat_Thailand
--------------GGTGCATGAGCCGGCATAGTAGGCACTGCCCTAAGCCTATTAATTCGTGCCGAACTAAGCCAACCAGGAGCCCTCCTAGGGGACGACCAGATCTACAATGTAATTGTTACCGCACACGCCTTCGTAATAATTTTCTTTATAGTAATACCAATTATGATCGGTGGATTCGGAAACTGACTCATTCCCCTCATGATCGGGGCCCCCGACATGGCATTTCCCCGAATAAACAACATAAGCTTTTGACTTCTCCCTCCCTCTTTCCTCCTCCTTCTTGCCTCCTCTGGGGTAGAAGCCGGGGCCGGAACTGGATGAACAGTCTACCCACCCCTAGCAGGCAACCTTGCCCACGCCGGGGCATCTGTCGACCTAACTATTTTTTCACTTCACCTTGCAGGGATTTCCTCCATCCTGGGGGCCATTAACTTTATTACCACAATCATTAATATGAAACCTCCCGCTATTTCACAATATCAGACCCCACTATTTGTATGAGCGGTCTTAATTACCGCCGTCCTCCTCCTCCTCTCCCTCCCCGTCCTTGCAGCTGGAATTACTATACTCCTAACAGATCGAAACCTCAACACTACCTTCTTCGACCCC------------------
>WJC9313_Saurida_micropectoralis_Rayong_Thailand
--------------GGTGCATGAGCCGGCATAGTAGGCACTGCCCTAAGCCTATTAATTCGTGCCGAACTAAGCCAACCAGGAGCCCTCCTAGGGGACGACCAGATCTACAATGTAATTGTTACCGCACACGCCTTCGTAATAATTTTCTTTATAGTAATACCAATTATGATCGGTGGATTCGGAAACTGACTCATTCCCCTCATGATCGGGGCCCCCGACATGGCATTTCCCCGAATAAACAACATAAGCTTTTGACTTCTCCCTCCCTCTTTCCTCCTCCTTCTTGCCTCCTCTGGAGTAGAAGCCGGGGCCGGAACTGGATGAACAGTCTACCCACCCCTAGCAGGCAACCTTGCCCACGCCGGGGCATCTGTCGACCTAACTATTTTTTCACTTCACCTTGCAGGGATTTCCTCCATCCTGGGGGCCATTAACTTTATTACCACAATCATTAATATGAAACCTCCCGCTATTTCACAATATCAGACCCCACTATTTGTATGAGCGGTCTTAATTACCGCCGTCCTCCTCCTCCTCTCCCTCCCCGTCCTTGCAGCTGGAATTACTATACTCCTAACAGATCGAAACCTCAACACTACCTTCTTCGACCCC------------------
>WJC9316_Saurida_macrolepis_Rayong_Thailand
--------------GGTGCATGGGCCGGCATGGTGGGCACTGCCCTGAGCCTTTTAATTCGTGCCGAACTTAGTCAACCGGGGGCCCTTCTCGGGGATGATCAAATTTACAACGTGATCGTCACCGCCCACGCCTTCGTTATAATTTTCTTTATAGTAATACCAATCATGATTGGTGGATTTGGAAACTGACTAATTCCCCTAATGATCGGCGCCCCTGACATGGCATTTCCTCGTATGAACAATATGAGCTTCTGGCTCCTTCCTCCCTCTTTCCTCCTTTTACTGGCTTCCTCTGGTGTAAAAGCCGGGGCTGGAACCGGGTGGACAGTCTACCCGCCCCTGGCGGGCAATCTCGCCCATGCTGGTGCATCCGTTGACCTAACCATTTTTTCTCTACACCTAGCAGGAATTTCCTCCATTCTAGGGGCTATTAATTTTATTACTACGATTATCAACATAAAGCCCCCTGCCATCTCACAGTACCAGACCCCCTTATTTGTATGGGCGGTTCTGATTACCGCCGTCCTTCTTCTGCTCTCCCTCCCCGTTCTCGCGGCCGGAATTACCATACTCCTCACAGATCGAAACCTCAATACCACCTTCTTCGACCCC------------------
>WJC9428_Harpadon_nehereus_Chandi_Thailand
--------------GGTGCATGAGCTGGGATAGTGGGAACCGCCCTGAGCCTTTTGATCCGTGCTGAGCTGAGCCAGCCGGGGGCCCTGCTCGGTGACGATCAAATTTATAACGTAATCGTTACTGCCCACGCCTTCGTAATAATTTTCTTTATAGTAATGCCAATTATGATCGGGGGCTTTGGAAATTGACTCATTCCCCTGATGATCGGTGCCCCCGATATGGCGTTTCCCCGAATGAATAACATAAGCTTTTGACTCCTCCCACCCTCTTTCCTTCTTCTCTTGGCATCATCGGGAGTCGAAGCAGGGGCTGGAACCGGCTGAACAGTCTATCCTCCGTTAGCGGGAAACCTTGCTCACGCCGGGGCCTCTGTAGATCTAACCATCTTCTCGCTACACTTGGCTGGGATTTCCTCTATTTTGGGAGCCATTAATTTTATTACGACAATTATCAATATAAAACCTCCCGCCATTTCACAATACCAGACACCCCTCTTTGTTTGGGCTGTACTGATTACGGCTGTCCTTCTCCTCCTCTCCTTACCCGTTCTTGCAGCCGGAATCACAATGCTTTTAACTGATCGAAATCTTAATACCACCTTCTTTGACCCT------------------
